# Supplementary material for: Comprehensive characterization of the phosphoproteome of gastric cancer from endoscopic biopsy specimens
Source: Theranostics. 2020 Jan 12;10(5):2115–29. doi: 10.7150/thno.37623 (PMC7019165; doi:10.7150/thno.37623)
Supplement: Supplementary file 2 — Supplementary table 1. [file thnov10p2115s2.xlsx]

## Sheet: Summary of contents in Table S2
Table S2: Identified and class-1 phosphosites
Sheet name	Item name	Contents
all identified phosphosites	Protein (Uniprot ID)	Unique ID of protein in UniprotKB associated with identified phosphosite
	Protein names	Name of protein in UniprotKB associated with identified phosphosite
	Gene names	Names of genes associated with identified phosphosite
	Amino acid	Amino acid of the phosphorylation site. 'S' is serine, 'T' is threonine, and 'Y' is tyrosine.
	Position	Position of the identified phosphosite in the respective protein sequence. The first amino acid in the sequence is 1.
	Reporter intensity Cancer No.1	Reporter intensity of each phosphosite in Cancer biopsy of Subject No.1
	Reporter intensity Cancer No.2	Reporter intensity of each phosphosite in Cancer biopsy of Subject No.2
	Reporter intensity Cancer No.3	Reporter intensity of each phosphosite in Cancer biopsy of Subject No.3
	Reporter intensity Cancer No.4	Reporter intensity of each phosphosite in Cancer biopsy of Subject No.4
	Reporter intensity Cancer No.5	Reporter intensity of each phosphosite in Cancer biopsy of Subject No.5
	Reporter intensity Normal No.1	Reporter intensity of each phosphosite in mucosa biopsy of Subject No.1
	Reporter intensity Normal No.2	Reporter intensity of each phosphosite in mucosa biopsy of Subject No.2
	Reporter intensity Normal No.3	Reporter intensity of each phosphosite in mucosa biopsy of Subject No.3
	Reporter intensity Normal No.4	Reporter intensity of each phosphosite in mucosa biopsy of Subject No.4
	Reporter intensity Normal No.5	Reporter intensity of each phosphosite in mucosa biopsy of Subject No.5
	Localization prob	Localization probability of each identified phosphosite
	PEP	Posterior Error Probability of the identification
	Score	Andromeda score for best MS/MS spectrum
	Delta score	The difference of Andromeda Score from the second best identified peptide with a different sequence
	Score for localization	The Andromeda score for calculating the localization score for phosphosite
	Sequence window	Sequence window from -15 to 15 around the identified phosphosite
class1 phosphosites	Protein	Unique ID of protein in UniprotKB associated with identified phosphosite
	Protein names	Name of protein in UniprotKB associated with identified phosphosite
	Gene names	Names of genes associated with identified phosphosite
	Amino acid	Amino acid of the phosphorylation site. 'S' is serine, 'T' is threonine, and 'Y' is tyrosine.
	Position	Position of the identified phosphosite in the respective protein sequence. The first amino acid in the sequence is 1.
	Reporter intensity Cancer No.1	Reporter intensity of each phosphosite in Cancer biopsy of Subject No.1
	Reporter intensity Cancer No.2	Reporter intensity of each phosphosite in Cancer biopsy of Subject No.2
	Reporter intensity Cancer No.3	Reporter intensity of each phosphosite in Cancer biopsy of Subject No.3
	Reporter intensity Cancer No.4	Reporter intensity of each phosphosite in Cancer biopsy of Subject No.4
	Reporter intensity Cancer No.5	Reporter intensity of each phosphosite in Cancer biopsy of Subject No.5
	Reporter intensity Normal No.1	Reporter intensity of each phosphosite in mucosa biopsy of Subject No.1
	Reporter intensity Normal No.2	Reporter intensity of each phosphosite in mucosa biopsy of Subject No.2
	Reporter intensity Normal No.3	Reporter intensity of each phosphosite in mucosa biopsy of Subject No.3
	Reporter intensity Normal No.4	Reporter intensity of each phosphosite in mucosa biopsy of Subject No.4
	Reporter intensity Normal No.5	Reporter intensity of each phosphosite in mucosa biopsy of Subject No.5

## Sheet: all identified phosphosites
Protein (Uniprot ID)	Protein names	Gene names	Amino acid	Position		Reporter intensity Cancer No.1	Reporter intensity Cancer No.2	Reporter intensity Cancer No.3	Reporter intensity Cancer No.4	Reporter intensity Cancer No.5	Reporter intensity Normal No.1	Reporter intensity Normal No.2	Reporter intensity Normal No.3	Reporter intensity Normal No.4	Reporter intensity Normal No.5		Localization prob	PEP	Score	Delta score	Score for localization	Sequence window
A0AVK6	Transcription factor E2F8	E2F8	S	71		0	0	0	124.98	382.1	0	0	0	0	71.433		0.999581	1.69569e-05	86.944	54.69	59.227	PWTPTANLKMLISAVSPEIRNRDQKRGLFDN
A0FGR8	Extended synaptotagmin-2	ESYT2	S	755		0	271.57	1751.9	905	1296.1	394.3	653.35	927.89	557.65	711.59		0.840311	4.46618e-16	111.88	103.83	111.88	LLASPGHISVKEPTPSIASDISLPIATQELR
A0FGR8	Extended synaptotagmin-2	ESYT2	S	758		0	917.69	5598.7	3519.6	4979.3	2279.6	3201.5	3394.4	2263.6	2748.6		0.997453	1.69475e-11	92.01	85.735	60.938	SPGHISVKEPTPSIASDISLPIATQELRQRL
A0FGR8	Extended synaptotagmin-2	ESYT2	S	761		0	1309.6	6679.5	4270.3	6145.8	2637.7	4187	4478.3	2995.2	3552.4		0.999971	8.25718e-21	118.37	108.99	78.128	HISVKEPTPSIASDISLPIATQELRQRLRQL
A0FGR8	Extended synaptotagmin-2	ESYT2	S	736		0	0	0	0	0	0	0	0	0	0		0.305102	1.06112e-14	112.91	98.322	112.91	QPPEAGPQGLHDLGRSSSSLLASPGHISVKE
A0FGR8	Extended synaptotagmin-2	ESYT2	S	737		0	0	0	0	0	0	0	0	0	0		0.305102	1.06112e-14	112.91	98.322	112.91	PPEAGPQGLHDLGRSSSSLLASPGHISVKEP
A0FGR8	Extended synaptotagmin-2	ESYT2	S	738		0	0	0	0	0	0	0	0	0	0		0.262546	6.57429e-09	95.205	75.908	95.205	PEAGPQGLHDLGRSSSSLLASPGHISVKEPT
A0JNW5	UHRF1-binding protein 1-like	UHRF1BP1L	S	989		6288.1	6150.5	10210	11678	12598	7824.5	8350.6	3666	4140.3	11971		0.957637	6.6154e-12	101.78	72.239	101.78	KISEDESSGLVYKSGSGEIGSETSDKKDSFY
A0JNW5	UHRF1-binding protein 1-like	UHRF1BP1L	S	933		212.54	937.91	7442.5	6553.1	6774.4	4856.1	6366.4	3109.6	4490.3	3982.6		0.553166	6.44428e-10	97.49	93.238	97.49	NRIRSVTVNHMSDNRSMSVDLSHIPLKDPLL
A0JNW5	UHRF1-binding protein 1-like	UHRF1BP1L	S	935		0	0	0	0	0	0	0	0	0	0		0.795719	1.74055e-06	74.325	68.208	74.325	IRSVTVNHMSDNRSMSVDLSHIPLKDPLLFK
A0JNW5	UHRF1-binding protein 1-like	UHRF1BP1L	S	891		0	0	0	0	0	0	0	0	0	0		0.869711	9.79501e-06	49.187	44.43	49.187	VDQANTLKSPVSESVSPVVPDYLPTENGDFL
A0MZ66	Shootin-1	KIAA1598	S	494		18443	16385	36824	34070	44794	24093	24857	16921	21320	26190		0.929239	1.03917e-38	150.06	127.49	117.62	RILRRRKVTAEADSSSPTGILATSESKSMPV
A0MZ66	Shootin-1	KIAA1598	S	502		0	0	0	0	0	0	0	0	0	0		0.247801	2.59246e-13	69.523	66.587	69.523	TAEADSSSPTGILATSESKSMPVLGSVSSVT
A0MZ66	Shootin-1	KIAA1598	S	504		0	0	0	0	0	0	0	0	0	0		0.247801	2.59246e-13	69.523	66.587	69.523	EADSSSPTGILATSESKSMPVLGSVSSVTKT
A0MZ66	Shootin-1	KIAA1598	S	249		2388	22282	28806	18764	22223	15281	18788	8597.6	11614	15390		0.94937	9.38853e-10	96.317	75.217	52.898	FAQEMFIEQNKLKRQSHLLLQSSIPDQQLLK
A0MZ66	Shootin-1	KIAA1598	S	506		1893.4	4408	10663	11029	12262	9685.1	15645	9604.1	12285	9052		0.999993	2.59246e-13	87.99	77.441	87.99	DSSSPTGILATSESKSMPVLGSVSSVTKTAL
A0MZ66	Shootin-1	KIAA1598	S	534		1895.8	2301.8	5881.7	3878.4	6183.3	3629.8	5216.1	4207.5	4863.8	4824.4		0.979693	2.7612e-05	59.975	53.54	59.975	TALNKKTLEAEFNSPSPPTPEPGEGPRKLEG
A1A4S6	Rho GTPase-activating protein 10	ARHGAP10	S	591		1575.4	3053.1	4098.3	5063.4	8262.9	3824.1	5113.6	3238.5	3264.6	4175.1		0.93997	1.06039e-39	144.23	137.64	144.23	TPPDTTFPEPTCLSASPPNAPPRQSKRQGQR
A1A5D9	Bicaudal D-related protein 2	CCDC64B	S	330		7947.7	6951.2	30297	19883	17804	22556	18709	13179	32925	17183		0.791856	2.9193e-14	110.75	100.37	68.42	PGDTPTTRSPKTRKASSPQPSPPEEILEPPK
A1A5D9	Bicaudal D-related protein 2	CCDC64B	S	36		856.61	7069.6	30809	27092	20328	38217	21626	13757	40159	17445		1	2.26357e-50	154.4	148.58	154.4	SGDEGFFPFVLERRDSFLGGGPGPEEPEDLA
A1A5D9	Bicaudal D-related protein 2	CCDC64B	S	349		0	0	0	0	0	0	0	0	0	0		0.489499	5.04913e-27	132.01	117.44	61.963	PSPPEEILEPPKKRTSLSPAEILEEKEVEVA
A1IGU5	Rho guanine nucleotide exchange factor 37	ARHGEF37	S	10		335.47	108.47	530.28	247.03	266.51	2290.9	2941.5	2047.1	1328.9	517.5		0.5	0.00186694	46.273	42.839	46.273	______MAKHGADEPSSRSGSPDREGRASED
A1IGU5	Rho guanine nucleotide exchange factor 37	ARHGEF37	S	11		335.47	108.47	530.28	247.03	266.51	2290.9	2941.5	2047.1	1328.9	517.5		0.5	0.00186694	46.273	42.839	46.273	_____MAKHGADEPSSRSGSPDREGRASEDR
A1IGU5	Rho guanine nucleotide exchange factor 37	ARHGEF37	S	13		335.47	108.47	530.28	247.03	266.51	2290.9	2941.5	2047.1	1328.9	517.5		0.5	0.00186694	46.273	42.839	46.273	___MAKHGADEPSSRSGSPDREGRASEDRSL
A1IGU5	Rho guanine nucleotide exchange factor 37	ARHGEF37	S	15		335.47	108.47	530.28	247.03	266.51	2290.9	2941.5	2047.1	1328.9	517.5		0.5	0.00186694	46.273	42.839	46.273	_MAKHGADEPSSRSGSPDREGRASEDRSLLH
A1L170	Uncharacterized protein C1orf226	C1orf226	S	223		10004	8276.4	23200	12043	16361	10436	11337	10050	7508.1	12300		0.910584	2.35774e-15	136.81	74.64	122.86	QDESKLKMTECRRASSPSLIERNGFKLSLSP
A1L170	Uncharacterized protein C1orf226	C1orf226	S	257		0	0	0	0	0	0	0	0	0	0		0.478546	9.02882e-06	69.088	64.748	42.118	AESWEDGSPPPQARTSSLDNEGPHPDLLSFE
A1L170	Uncharacterized protein C1orf226	C1orf226	S	258		0	86.238	3811.9	1209.3	711.45	463.57	804.16	427.87	604.06	799.39		0.721936	5.08705e-14	111.57	100.81	60.454	ESWEDGSPPPQARTSSLDNEGPHPDLLSFE_
A1L170	Uncharacterized protein C1orf226	C1orf226	S	198		0	0	0	0	0	0	0	0	0	0		0.824726	0.000167472	54.225	47.748	54.225	REERGKVLPNGEVSLSVPDLIHKDSQDESKL
A1L390	Pleckstrin homology domain-containing family G member 3	PLEKHG3	S	962		0	0	0	0	0	0	0	0	0	0		0.800506	1.45692e-15	102.39	96.269	102.39	PPLQWEKVAPERDGKSPTVPCLQEEAGEPLG
A1L390	Pleckstrin homology domain-containing family G member 3	PLEKHG3	S	614		2866.7	3066.4	5916.5	6961.4	7347.6	3879.4	4754.6	2845.5	4086.3	3399.4		0.999849	0.0180001	72.042	59.426	72.042	LDQASVIAERFVSSFSRRSSVAQEDSKSSGF
A1L390	Pleckstrin homology domain-containing family G member 3	PLEKHG3	S	741		1968.6	2391.6	4794.2	8797.7	5736.6	2446.9	2876.7	1448.1	3124	3136.1		0.974054	0.000384839	70.089	57.081	70.089	NAEHHDAGFSVRRRESLSYIPKGLVRNSISR
A1L390	Pleckstrin homology domain-containing family G member 3	PLEKHG3	S	631		1745.1	2667.2	5296.3	6407.5	4087.7	5464	4167.4	3238.8	1410.8	2426.3		0.999759	0.00617377	66.056	34.634	66.056	RSSVAQEDSKSSGFGSPRLVSRSSSVLSLEG
A1L390	Pleckstrin homology domain-containing family G member 3	PLEKHG3	S	638		0	0	0	0	0	0	0	0	0	0		0.355893	0.000124074	63.29	47.146	63.29	DSKSSGFGSPRLVSRSSSVLSLEGSEKGLAR
A1L390	Pleckstrin homology domain-containing family G member 3	PLEKHG3	S	639		0	0	0	0	0	0	0	0	0	0		0.355893	0.000124074	63.29	47.146	63.29	SKSSGFGSPRLVSRSSSVLSLEGSEKGLARH
A1L390	Pleckstrin homology domain-containing family G member 3	PLEKHG3	S	640		0	0	0	0	0	0	0	0	0	0		0.724486	2.01388e-08	97.203	84.166	97.203	KSSGFGSPRLVSRSSSVLSLEGSEKGLARHG
A1L390	Pleckstrin homology domain-containing family G member 3	PLEKHG3	S	643		7985.3	9541.4	17912	24625	18966	9294.8	11776	8145	10881	14064		0.996599	7.60222e-08	99.909	81.379	76.759	GFGSPRLVSRSSSVLSLEGSEKGLARHGSAT
A1X283	SH3 and PX domain-containing protein 2B	SH3PXD2B	S	528		3752.2	9940.5	12620	26073	14387	3868.9	9101.3	2995.4	8106.7	9588.6		0.999835	3.49027e-05	68.639	58.265	62.617	DPDMEEKPSLPPRKESIIKSEGELLERERER
A1X283	SH3 and PX domain-containing protein 2B	SH3PXD2B	S	291		2858.2	7168.5	9328.1	15077	14459	3969.4	5905.4	6172.7	5405.9	6995.2		0.7321	1.96641e-17	100.15	90.771	100.15	KKNSGEPLPPKPGPGSPSHPGALDLDGVSRQ
A1X283	SH3 and PX domain-containing protein 2B	SH3PXD2B	S	675		1849.3	2729.3	5002.2	5605.3	6254.2	3281.6	4596.6	2237.4	2746.5	5044.8		0.668641	2.90065e-07	69.523	63.994	69.523	QVDICNLRSKLRPAKSQDKSLLDGEGPQAVG
A1X283	SH3 and PX domain-containing protein 2B	SH3PXD2B	S	679		0	0	0	0	0	0	0	0	0	0		0.774154	0.000112086	46.15	38.639	46.15	CNLRSKLRPAKSQDKSLLDGEGPQAVGGQDV
A2AJT9	Uncharacterized protein CXorf23	CXorf23	S	192		0	0	0	0	0	0	0	0	0	0		0.999825	0.016953	45.433	32.621	45.433	QRIQEEKYSQSTRRGSEDFETRSSFQKRYPE
A2RRP1	Neuroblastoma-amplified sequence	NBAS	S	473		1837.5	1909.8	3846.3	1994.8	3358.5	2331.8	2406.6	742.44	2174.9	2515.3		0.999727	9.75944e-21	118.52	107.9	118.52	RLETRAGEEDEGEEDSDSDYEISAKARYFGY
A2RRP1	Neuroblastoma-amplified sequence	NBAS	S	475		1837.5	1909.8	3846.3	1994.8	3358.5	2331.8	2406.6	742.44	2174.9	2515.3		0.998897	9.75944e-21	118.52	107.9	118.52	ETRAGEEDEGEEDSDSDYEISAKARYFGYIK
A2RU30	Protein TESPA1	TESPA1	S	454		1146.5	691.54	1541.6	1516.8	2944.5	1276	2242.1	1026.6	717.18	2476.3		0.994197	6.1854e-07	107.03	88.449	107.03	RKSLFQKNLMGRKVKSLDLSITQQKWKQSVD
A3KN83	Protein strawberry notch homolog 1	SBNO1	S	815		964.97	1098.1	2730.1	2169.2	3044.3	939.03	1441.1	816.01	1474.3	1906.1		0.587719	1.97913e-15	66.226	64.228	66.226	IQSALLASGLGSKRPSFSSTPVISPAPNSTP
A3KN83	Protein strawberry notch homolog 1	SBNO1	S	212		0	0	0	0	0	0	0	0	0	0		0.374125	0.0407207	55.235	36.14	55.235	NKEGARMWINDMKMRSFSPTMKVPVVKEDDE
O15320	cTAGE family member 4;cTAGE family member 6;cTAGE family member 8;cTAGE family member 9;cTAGE family member 15;cTAGE family member 5;Melanoma inhibitory activity protein 2	CTAGE4;CTAGE6;CTAGE8;CTAGE9;CTAGE15;CTAGE5;MIA2	S	137		0	995.23	3588	3037.6	4162.9	1107.2	1404.2	1075.5	978.3	1345.2		0.624256	2.15801e-16	117.84	104.25	117.84	EEARSLEATCEKLNRSNSELEDEILCLEKDL;TEAQSLEATCEKLNRSNSELEDEILCLEKEL
O15320	cTAGE family member 4;cTAGE family member 6;cTAGE family member 8;cTAGE family member 9;cTAGE family member 15;cTAGE family member 5;Melanoma inhibitory activity protein 2	CTAGE4;CTAGE6;CTAGE8;CTAGE9;CTAGE15;CTAGE5;MIA2	S	139		0	5578.6	23892	16533	29364	5684.5	6311.2	2862	5487.5	7887.1		0.793439	3.67073e-47	180.03	162.82	138.46	AQSLEATCEKLNRSNSELEDEILCLEKELKE;ARSLEATCEKLNRSNSELEDEILCLEKDLKE
Q8IX94	cTAGE family member 4;cTAGE family member 6;cTAGE family member 8;cTAGE family member 9;cTAGE family member 15	CTAGE4;CTAGE6;CTAGE8;CTAGE9;CTAGE15	S	201		4742.5	6128.9	12472	4583.5	26423	6142.6	10497	7851.6	7301.6	5363.5		0.5	0.0248342	41.399	25.855	41.399	SQIAEAKIICKTFKMSEERRAIAIKDALNEN
A5PL33	Protein KRBA1	KRBA1	S	253		0	0	0	0	0	0	0	0	0	0		1	0.000276336	53.3	43.645	53.3	SLGTSRLTRADLGPGSPPWAVKTEAVSGDCP
A5YKK6	CCR4-NOT transcription complex subunit 1	CNOT1	S	1061		4020.7	3349.2	7167.1	8879.5	8510.8	2814.9	6647.3	1923.2	3571.7	7860.4		0.927265	0.000995145	45.618	35.264	45.618	TTVAKTVTVTRPTGVSFKKDVPPSINTTNID
A5YM69	Rho guanine nucleotide exchange factor 35	ARHGEF35	S	445		0	234.73	2731.2	4147.5	2500.7	1259.2	2177.9	1446	1571.2	1262.2		1	1.7336e-14	112.58	104.02	85.224	TQIPGTQTESRAEELSPAALSPLLEPIRCSH
A5YM69	Rho guanine nucleotide exchange factor 35	ARHGEF35	S	450		0	148.56	1329.9	2608.5	1479.5	546.66	1009.5	391.66	924.55	759.19		1	2.15623e-09	96.016	82.916	85.224	TQTESRAEELSPAALSPLLEPIRCSHQPISL
A5YM69	Rho guanine nucleotide exchange factor 35	ARHGEF35	S	184		1669.8	1698.4	3282.2	2438	3166.3	2571.8	2765.6	1797.9	2605	3289.2		1	1.49316e-77	186.24	171.76	186.24	EEETSSDNSGQTRYYSPCEEHPAETNQNEGA
A6NC98	Coiled-coil domain-containing protein 88B	CCDC88B	S	1379		23518	24658	36094	46233	60587	21983	39733	24411	31515	38350		0.924061	0.000127356	65.842	31.951	41.115	DGTGSPSPAPMRRAQSSLCLRDETLAGGQRR
A6NC98	Coiled-coil domain-containing protein 88B	CCDC88B	S	1370		0	0	0	0	0	0	0	0	0	0		0.967476	0.000531144	52.576	45.211	52.576	TELPEGREADGTGSPSPAPMRRAQSSLCLRD
A6NC98	Coiled-coil domain-containing protein 88B	CCDC88B	S	1473		0	0	0	0	0	0	0	0	0	0		0.479926	0.00212976	49.555	42.457	49.555	EGPEVQEPEKRPLTPSLSQ____________
A6NC98	Coiled-coil domain-containing protein 88B	CCDC88B	S	1345		1030.4	830.21	1978.1	2053.5	3163.4	734.88	1664.9	954.29	1047.7	1703.3		0.776285	3.39694e-24	116.1	107.26	116.1	GGPPGGLRLGADGAGSTESLGGPPETELPEG
A6NC98	Coiled-coil domain-containing protein 88B	CCDC88B	S	1348		1220	1449	1781.8	2206	3832.2	869.12	2262	639.46	1315.4	2531.5		0.993878	7.67724e-19	108.08	98.843	108.08	PGGLRLGADGAGSTESLGGPPETELPEGREA
A6NC98	Coiled-coil domain-containing protein 88B	CCDC88B	S	596		5819.9	5758.5	7121.7	10596	12213	3211.5	7883.3	3875	5858.1	6854		0.627585	6.10503e-37	143.47	120.9	143.47	SPVETQESPEKAGRRSSLQSPASVAPPQGPG
A6NC98	Coiled-coil domain-containing protein 88B	CCDC88B	S	597		0	0	0	0	0	0	0	0	0	0		0.494479	3.8187e-29	137.9	116.89	137.9	PVETQESPEKAGRRSSLQSPASVAPPQGPGT
A6NC98	Coiled-coil domain-containing protein 88B	CCDC88B	S	436		544.39	4823.8	5385.9	5706.4	9231.2	1811.5	5006.7	2726.2	3244	5557		0.999227	5.35147e-21	107.58	101.61	98.002	ELELELQRSLEPPPGSPGEAPLAGAAPSLQD
A6NC98	Coiled-coil domain-containing protein 88B	CCDC88B	S	1408		6368.9	5162	6346.2	9066	15866	3528.1	9550.4	4394.1	7152.9	9631.5		0.906333	1.98101e-16	137.73	100.41	137.73	RRKLSSRFPVGRSSESFSPGDTPRQRFRQRH
A6ND36	Protein FAM83G	FAM83G	S	356		12061	6709.8	19571	11381	9318.1	21775	15299	10998	10854	9645.4		1	6.93867e-05	102.73	51.834	41.48	AKKLVNPKYALVKAKSVDEIAKISSEKQEAK
A6ND36	Protein FAM83G	FAM83G	S	760		0	0	0	0	0	0	0	0	0	0		1	0.00306085	63.944	50.135	42.976	QAKGGQVPRLLPDPGSPRLAQNARPMTDGRA
A6ND36	Protein FAM83G	FAM83G	S	650		3511	2366.7	5395.5	4393.3	4389.6	5732.4	5710.1	5034.7	4694.3	4333.9		0.999899	0.0018171	53.377	35.392	52.576	EQVANGPTPPPRRQLSAPHITRGTFVGPQGG
A6ND36	Protein FAM83G	FAM83G	S	634		2197.7	1288.7	2155.8	2348.9	2421.2	1944.4	1885.9	5154.3	1540.3	2574.3		1	3.98907e-13	107.11	94.9	107.11	YFEVREHSVPLRRRHSEQVANGPTPPPRRQL
A6ND36	Protein FAM83G	FAM83G	S	688		10412	3724.2	10031	8212.6	6339.8	17250	9266.1	6391.4	5373	10559		0.959095	6.80318e-25	131.54	114.65	131.54	GREEADALKRMQAQRSTDKEAQGQQFHHHRV
A6NDB9	Paralemmin-3	PALM3	S	143		10577	11476	28239	21492	30069	19802	23656	12491	15781	17661		1	7.11011e-25	111.85	108.99	111.85	VEAGSVGQTDLNKRASLPAGLVGTPPESPSE
A6NDB9	Paralemmin-3	PALM3	S	155		2296.3	7932.9	57610	22018	33920	45467	43578	25281	19411	16686		0.991004	2.4069e-49	145.31	136.63	144.59	KRASLPAGLVGTPPESPSEPREDVLGFLPGP
A6NDB9	Paralemmin-3	PALM3	S	420		0	0	0	0	0	0	0	0	0	0		1	0.000860194	60.598	35.124	60.598	GSEEKPGTGRDEAEMSPVVERKGGEKKLELE
A6NDB9	Paralemmin-3	PALM3	S	375		48450	34479	62606	18195	54025	85101	43756	22350	47443	20079		1	7.29177e-31	161.82	98.2	161.82	GLEGPEVAGRERGDESPLGAEGAKTGGGEET
A6NDB9	Paralemmin-3	PALM3	S	439		8336.5	5240.5	13218	3580.3	8406.5	22319	12359	4688.8	9742.7	3017.6		0.866673	0.00142603	48.623	33.723	48.623	ERKGGEKKLELESRGSAEKLGTEREGGEEPL
A6NDB9	Paralemmin-3	PALM3	S	189		2592.9	2236.6	5841.4	2251.9	6101.9	4967.3	2630.8	2954.2	3874.2	2079.6		0.999932	3.5552e-59	153.12	144.51	150.74	PGAAGDSSEANGPCPSPIPTPEQGLSQRAVP
A6NDB9	Paralemmin-3	PALM3	S	303		6508	4769.7	12509	5901.2	10320	14197	7365.9	5547.3	9931.7	6539.1		0.897947	7.9966e-07	94.63	55.049	72.209	AMGEIGRVPEVVQTSSPRLQERLEAAASIEG
A6NEL2	Ankyrin repeat domain-containing protein SOWAHB	SOWAHB	S	271		391.82	68.968	1091.6	776.7	730.7	980	938.66	756.24	613.82	853.19		1	1.44992e-08	94.717	81.138	54.402	AHSPPATVEAATSRASPPALLPGPAPRGDRP
A6NEL2	Ankyrin repeat domain-containing protein SOWAHB	SOWAHB	S	106		2669.7	1577.2	2678.5	2840.6	2667.5	3114.4	4028.1	4059.8	3233.7	3612		0.995787	3.58375e-07	78.5	71.596	78.5	EPPAAAPSAGGAAPCSPRGARRGEPPQQQPR
A6NEL2	Ankyrin repeat domain-containing protein SOWAHB	SOWAHB	S	740		0	0	0	0	0	0	0	0	0	0		0.443897	5.58641e-14	110.26	99.611	110.26	APRGKPIFPVYPLVGSSSPTRKAKSKEISRS
A6NEL2	Ankyrin repeat domain-containing protein SOWAHB	SOWAHB	S	741		0	0	0	0	0	0	0	0	0	0		0.366834	2.39231e-13	100.9	92.771	100.9	PRGKPIFPVYPLVGSSSPTRKAKSKEISRSV
A6NEL2	Ankyrin repeat domain-containing protein SOWAHB	SOWAHB	S	450		2873.8	1399.1	1856.8	2458.8	3204.5	2751	3911.2	2754	2738.7	3323.8		0.955141	0.00233515	40.968	29.593	40.968	LRNPAGGLSVSRKEGSPSRSPQGLRNRGDGH
A6NEL2	Ankyrin repeat domain-containing protein SOWAHB	SOWAHB	S	452		2873.8	1399.1	1856.8	2458.8	3204.5	2751	3911.2	2754	2738.7	3323.8		0.685188	0.00233515	40.968	29.593	40.968	NPAGGLSVSRKEGSPSRSPQGLRNRGDGHIS
A6NEL2	Ankyrin repeat domain-containing protein SOWAHB	SOWAHB	S	761		903.22	2140.4	3174.5	4807.4	3888.2	6667.1	8459.4	3825.2	6625	6982.8		0.803022	0.00380481	50.95	29.978	50.95	KAKSKEISRSVTRKTSFAALLKSQHNKWKLA
A6NFI3	Zinc finger protein 316	ZNF316	S	10		0	0	0	0	0	0	0	0	0	0		0.583328	0.000252868	54.875	37.951	54.875	______MAALHTTPDSPAAQLERAEDGSECD
A6NFI3	Zinc finger protein 316	ZNF316	S	112		0	0	0	0	0	0	0	0	0	0		1	2.51796e-08	102.08	84.498	102.08	ALGTQERLSRGGDAKSPVLQEKGLQASRAPA
A6NGB9	WAS/WASL-interacting protein family member 3	WIPF3	S	281		2325.6	1952	4762.2	4668.4	7015.3	5776.3	5407	3736.6	4362.3	5207.2		0.999999	6.20355e-31	117.2	109.11	117.2	LLPPCGYPGLKAEPASPAQDAQEPPAPPPPL
A6NGB9	WAS/WASL-interacting protein family member 3	WIPF3	S	383		7321.5	4831.9	7980.6	8069.5	12265	11580	10642	6384	9286.2	8003.3		0.985943	2.23111e-20	115.87	85.379	91.238	AGGGKLNPPPAPPARSPTTELSSKSQQATAW
A6NGB9	WAS/WASL-interacting protein family member 3	WIPF3	S	149		2774.1	3042	7035.6	4866.8	7804.4	18743	12039	6217.1	11710	6258.4		0.999996	3.22081e-11	107.84	84.486	107.84	RLPNKTISGPLIPPASPRLGNTSEAHGAART
A6NI28	Rho GTPase-activating protein 42	ARHGAP42	S	753		1203.6	1920.7	4676.6	4380.9	5307.2	2117.5	3092.7	1767.3	2299.1	2657.4		0.915242	7.70179e-07	86.453	75.723	86.453	LRSISAAEGNKSYSGSIQSLTSVGSKETPKA
A8MVU1	Putative neutrophil cytosol factor 1C;Neutrophil cytosol factor 1;Putative neutrophil cytosol factor 1B	NCF1C;NCF1;NCF1B	S	321		26704	20027	23539	31796	67248	10124	18482	14559	12331	19274		0.999996	6.59735e-19	115.73	100.57	115.73	RFLQQRRRQARPGPQSPGSPLEEERQTQRSK
A8MVU1	Putative neutrophil cytosol factor 1C;Neutrophil cytosol factor 1;Putative neutrophil cytosol factor 1B	NCF1C;NCF1;NCF1B	S	324		11109	7334.6	6633.4	12213	24070	1012.5	5035.6	6912.5	6061.2	6192		0.999828	5.77158e-27	133.74	93.251	74.812	QQRRRQARPGPQSPGSPLEEERQTQRSKPQP
A8MVU1	Putative neutrophil cytosol factor 1C;Neutrophil cytosol factor 1;Putative neutrophil cytosol factor 1B	NCF1C;NCF1;NCF1B	S	296		0	0	0	0	0	0	0	0	0	0		0.999597	0.0384455	40.533	22.939	40.533	IRNAHSIHQRSRKRLSQDAYRRNSVRFLQQR
A6NJG2	Ankyrin repeat domain-containing protein SOWAHD	SOWAHD	S	22		498.95	223.35	884.97	1067.3	940.22	361.42	839.67	563.93	261.1	689.95		0.928973	5.87698e-06	78.441	57.069	78.441	AANRAPTASLAPTSQSLRCAPQPRPSRADTG
A6NKD9	Coiled-coil domain-containing protein 85C	CCDC85C	S	178		0	0	0	0	0	0	0	0	0	0		0.49971	1.49769e-89	189.22	160.69	189.22	AASGGGGGGGGAGSRSSIDSQASLSGPLSGG
A6NKD9	Coiled-coil domain-containing protein 85C	CCDC85C	S	179		0	0	0	0	0	0	0	0	0	0		0.49971	1.49769e-89	189.22	160.69	189.22	ASGGGGGGGGAGSRSSIDSQASLSGPLSGGA
A6NLJ0	C2 calcium-dependent domain-containing protein 4B	C2CD4B	S	201		0	0	0	0	0	0	0	0	0	0		0.981257	0.00332913	42.317	36.536	42.317	RALRAGRSRRLARVRSVSSGNEDEERRAGSE
A6PVY3	Protein FAM177B	FAM177B	S	124		4812.8	1677	3561.5	3489	3154	10640	0	4136.9	6634	3046.5		1	9.33739e-05	63.691	55.281	57.936	RIQNKKSDNKSERRGSKAQAAEVPNEKCHLE
A7E2V4	Zinc finger SWIM domain-containing protein 8	ZSWIM8	S	48		2701.2	2138.9	3235.8	3200.5	4547.3	2188.5	1952.3	2008.1	974.37	1985.6		0.999662	1.77135e-05	58.929	53.428	58.929	EAESLCQNWRGWRKQSAGPNSPTGGGGGGGS
A7E2V4	Zinc finger SWIM domain-containing protein 8	ZSWIM8	S	53		6589.2	5414.9	6881.6	7211.5	9118.5	5569.2	4037.4	5182.3	2092.3	5113.6		0.981764	5.95534e-13	89.659	82.601	58.929	CQNWRGWRKQSAGPNSPTGGGGGGGSGGTRM
A7KAX9	Rho GTPase-activating protein 32	ARHGAP32	S	1401		2742.4	3811	6731.3	7155.6	7352.5	5557.6	8115.4	5172.1	6985.1	7048.8		0.999994	2.85438e-06	73.574	60.474	73.574	VRDGARVPLLHLRAESVPAHPCGFPAPLPPT
A7KAX9	Rho GTPase-activating protein 32	ARHGAP32	S	848		0	0	0	0	0	0	0	0	0	0		0.308355	1.583e-06	52.97	46.176	52.97	KKDAETGSSQCQTPGSTASSEPVSPLQEKLS
A7KAX9	Rho GTPase-activating protein 32	ARHGAP32	S	851		0	0	0	0	0	0	0	0	0	0		0.308355	1.583e-06	52.97	46.176	52.97	AETGSSQCQTPGSTASSEPVSPLQEKLSPFF
A7KAX9	Rho GTPase-activating protein 32	ARHGAP32	S	852		0	0	0	0	0	0	0	0	0	0		0.308355	1.583e-06	52.97	46.176	52.97	ETGSSQCQTPGSTASSEPVSPLQEKLSPFFT
A7KAX9	Rho GTPase-activating protein 32	ARHGAP32	S	856		4946.5	7819.1	12046	19801	10614	7058.8	7174.3	3527.6	8115.8	8547.4		0.995168	3.71236e-21	105.05	98.253	89.145	SQCQTPGSTASSEPVSPLQEKLSPFFTLDLS
A7KAX9	Rho GTPase-activating protein 32	ARHGAP32	S	952		11417	17977	20180	37357	21057	14408	16192	12890	13437	18716		0.891958	8.81112e-05	69.331	53.959	57.703	STWDKCVEERDATNRSPTQIVKMKTNETVAQ
A7KAX9	Rho GTPase-activating protein 32	ARHGAP32	S	871		0	0	0	0	0	0	0	0	0	0		0.994978	7.46529e-14	111.77	99.389	111.77	SPLQEKLSPFFTLDLSPTEDKSSKPSSFTEK
A7KAX9	Rho GTPase-activating protein 32	ARHGAP32	S	1203		0	0	0	0	0	0	0	0	0	0		1	3.63747e-09	91.337	82.279	91.337	GKNSMPTVSFLDQDQSPPRFYSGDQPPSYLG
A7KAX9	Rho GTPase-activating protein 32	ARHGAP32	S	709		0	0	0	0	0	0	0	0	0	0		0.347716	1.88235e-05	62.781	50.313	62.781	GGRAEGTLRSAKSEESLTSLHAVDGDSKLFR
A7KAX9	Rho GTPase-activating protein 32	ARHGAP32	S	587		3398.7	3827.4	7634.3	10182	6186.8	3337.7	5386.2	3701.9	4052.3	5109.8		0.998248	0.000360881	78.814	51.808	78.814	SMAMQEGAASLSRPKSLLVSSPSTKLLTLEE
A7KAX9	Rho GTPase-activating protein 32	ARHGAP32	S	594		3004.7	5095.7	5606.6	9079.2	6848	3379.3	4971.3	2936	3735.1	5547.6		0.753062	0.000457015	76.073	35.597	76.073	AASLSRPKSLLVSSPSTKLLTLEEAQARTQA
A7KAX9	Rho GTPase-activating protein 32	ARHGAP32	S	902		0	0	0	0	0	0	0	0	0	0		0.490735	4.55752e-09	89.011	78.397	89.011	VVYAFSPKIGRKLSKSPSMSISEPISVTLPP
A7KAX9	Rho GTPase-activating protein 32	ARHGAP32	S	904		0	0	0	0	0	0	0	0	0	0		0.490735	4.55752e-09	89.011	78.397	89.011	YAFSPKIGRKLSKSPSMSISEPISVTLPPRV
A7KAX9	Rho GTPase-activating protein 32	ARHGAP32	S	730		0	0	0	0	0	0	0	0	0	0		0.423693	4.01328e-05	61.616	52.047	61.616	AVDGDSKLFRPRRPRSSSDALSASFNGEMLG
A7KAX9	Rho GTPase-activating protein 32	ARHGAP32	S	731		0	0	0	0	0	0	0	0	0	0		0.423693	4.01328e-05	61.616	52.047	61.616	VDGDSKLFRPRRPRSSSDALSASFNGEMLGN
A7KAX9	Rho GTPase-activating protein 32	ARHGAP32	S	892		8326.1	20037	12463	36784	21677	20907	17293	10378	14449	26874		0.999998	0.00117181	93.096	73.437	88.495	SSKPSSFTEKVVYAFSPKIGRKLSKSPSMSI
A7MCY6	TANK-binding kinase 1-binding protein 1	TBKBP1	S	365		2954.9	3550.7	5069	5396.4	7058.4	3257.8	4675.3	3356.2	3668.3	5190.2		1	1.26991e-05	70.802	51.703	70.802	PSPPARAAPPCPPCQSPVPQRRSPVPPCPSP
A8CG34	Nuclear envelope pore membrane protein POM 121C;Nuclear envelope pore membrane protein POM 121	POM121C;POM121	S	674		5158.2	3275.1	7911.9	9447.5	12034	3777.7	5900.1	3056.8	4964.4	5347.2		0.994903	2.3169e-10	86.449	79.338	86.449	LQAETATKPQATSAPSPAPKQSFLFGTQNTS
A8CG34	Nuclear envelope pore membrane protein POM 121C;Nuclear envelope pore membrane protein POM 121;Putative nuclear envelope pore membrane protein POM 121B	POM121C;POM121;POM121B	S	412		2659.8	2225.6	5996.9	4303.9	5922.4	2736.4	3766.2	2023.5	2959.4	3356.3		0.899246	3.59078e-10	100.46	89.811	100.46	TRGISQLWKRNGPSSSPFSSPASSRSQTPER
A8CG34	Nuclear envelope pore membrane protein POM 121C;Nuclear envelope pore membrane protein POM 121	POM121C;POM121	S	2		0	0	0	0	0	0	0	0	0	0		1	1.53701e-07	99.238	60.962	99.238	______________MSPAAAAAGAGERRRPI
A8CG34	Nuclear envelope pore membrane protein POM 121C	POM121C	S	368		0	0	0	0	0	0	0	0	0	0		0.366209	4.7339e-48	154.66	132.96	154.66	LNSQSSDDHLNKRSRSSSMSSLTGAYTSGIP
A8CG34	Nuclear envelope pore membrane protein POM 121C	POM121C	S	369		0	0	0	0	0	0	0	0	0	0		0.366209	4.7339e-48	154.66	132.96	154.66	NSQSSDDHLNKRSRSSSMSSLTGAYTSGIPS
A8CG34	Nuclear envelope pore membrane protein POM 121C	POM121C	S	370		0	0	0	0	0	0	0	0	0	0		0.33295	4.3293e-15	101.21	85.914	82.139	SQSSDDHLNKRSRSSSMSSLTGAYTSGIPSS
A8CG34	Nuclear envelope pore membrane protein POM 121C	POM121C	S	372		0	0	0	0	0	0	0	0	0	0		0.209837	0.000165782	51.611	46.07	51.611	SSDDHLNKRSRSSSMSSLTGAYTSGIPSSSR
A8CG34	Nuclear envelope pore membrane protein POM 121C	POM121C	S	373		775.84	570.47	1551.7	1342.3	1806.7	512.41	1179.9	603.47	1016.8	981.85		0.748951	1.37375e-05	82.139	73.514	82.139	SDDHLNKRSRSSSMSSLTGAYTSGIPSSSRN
A8CG34	Nuclear envelope pore membrane protein POM 121C	POM121C	S	165		0	0	0	0	0	0	0	0	0	0		0.990967	0.00149789	54.023	40.932	43.672	GRRPPARPAPRSTPPSPPTHRVHHFYPSLPT
B2RTY4	Unconventional myosin-IXa	MYO9A	S	1299		0	0	0	0	0	0	0	0	0	0		0.841715	0.000158727	74.853	45.498	52.5	IFSLELLKVRSLGGISPSEDRRWSTELVPEG
B2RTY4	Unconventional myosin-IXa	MYO9A	S	1301		0	0	0	0	0	0	0	0	0	0		0.499996	0.000158727	74.853	45.498	74.853	SLELLKVRSLGGISPSEDRRWSTELVPEGLQ
B2RTY4	Unconventional myosin-IXa	MYO9A	S	1733		0	0	0	0	0	0	0	0	0	0		0.973964	0.000170684	88.021	59.816	88.021	RFSSVDEQAKLHKTMSQGEITKLAVRQKASD
B2RUZ4	Small integral membrane protein 1	SMIM1	S	22		0	0	0	0	0	0	0	0	0	0		0.999994	1.79887e-06	81.574	71.025	81.574	HVHYSRWEDGSRDGVSLGAVSSTEEASRCRR
B2RUZ4	Small integral membrane protein 1	SMIM1	S	27		0	0	0	0	0	0	0	0	0	0		0.509102	1.79887e-06	81.574	71.025	81.574	RWEDGSRDGVSLGAVSSTEEASRCRRISQRL
B2RXF0	Transmembrane protein 229A	TMEM229A	S	4		0	0	0	0	0	0	0	0	0	0		0.998848	3.35482e-16	121.42	97.707	121.42	____________MAGSDVDSEGPARRGGAAR
B2RXF5	Zinc finger and BTB domain-containing protein 42	ZBTB42	S	328		0	0	0	0	0	0	0	0	0	0		0.999941	9.22326e-07	78.272	62.547	78.272	LSAHFRERDSTRARLSPDGVAPTCPLCGKTF
Q99613	Eukaryotic translation initiation factor 3 subunit C;Eukaryotic translation initiation factor 3 subunit C-like protein	EIF3C;EIF3CL	S	166		1742	1141.3	904.15	1294.6	2103.4	377.03	722.07	319.96	398.14	931.37		1	2.00115e-12	103.01	88.838	103.01	DFESHITSYKQNPEQSADEDAEKNEEDSEGS
Q99613	Eukaryotic translation initiation factor 3 subunit C;Eukaryotic translation initiation factor 3 subunit C-like protein	EIF3C;EIF3CL	S	39		76262	49782	97965	72240	129410	98285	64383	31189	48403	93807		1	1.1976e-80	226.14	183.44	132.51	TKPVGGNYGKQPLLLSEDEEDTKRVVRSAKD
B7Z1M9	C2 calcium-dependent domain-containing protein 4D	C2CD4D	S	128		655.4	516.64	565.46	753.13	940.42	706.49	460.37	373.88	79.379	399.65		1	0.000630542	68.132	50.223	68.132	APAGGLPAAQSRLHVSAPDLRLCRAPDSDTA
B7ZBB8	Protein phosphatase 1 regulatory subunit 3G	PPP1R3G	S	84		141.64	1232.5	4462.2	7448.3	3443.3	2813.6	10770	2704.3	10392	4560.9		0.500725	5.13537e-12	102.65	89.249	102.65	EQEELLECRRRCRARSFSLPADPILQAAKFL
B7ZBB8	Protein phosphatase 1 regulatory subunit 3G	PPP1R3G	S	86		0	823.67	3863.7	8608.9	2201.3	2036.2	12547	2696.8	12321	4943.4		0.985423	4.99915e-09	97.767	84.366	83.404	EELLECRRRCRARSFSLPADPILQAAKFLQQ
C9JI98	Transmembrane protein 238	TMEM238	S	154		5999.3	2801.4	10230	7854.1	5525.6	16395	13062	15168	5895.4	7509		1	1.8271e-07	98.582	84.177	79.639	RARRAARAPPPPAAGSRRVRLQLATLEAGPG
C9JI98	Transmembrane protein 238	TMEM238	S	175		0	275.98	1741.1	1142.5	1994.1	329.91	975.6	793.28	919.67	1417.2		1	3.01789e-19	122.19	111.46	97.945	QLATLEAGPGAAGAGSE______________
C9JLW8	Protein FAM195B	FAM195B	S	17		0	0	0	0	0	0	0	0	0	0		0.30086	3.38233e-05	52.249	44.738	52.249	TSSPVSRVVYNGKRTSSPRSPPSSSEIFTPA
C9JLW8	Protein FAM195B	FAM195B	S	18		0	0	0	0	0	0	0	0	0	0		0.30086	3.38233e-05	52.249	44.738	52.249	SSPVSRVVYNGKRTSSPRSPPSSSEIFTPAH
C9JLW8	Protein FAM195B	FAM195B	S	21		0	0	0	0	0	0	0	0	0	0		0.40667	7.88073e-07	65.854	58.722	65.854	VSRVVYNGKRTSSPRSPPSSSEIFTPAHEEN
Q13765	Nascent polypeptide-associated complex subunit alpha	NACA	S	166		4902.7	6149.5	19595	9530.6	16686	9209.6	9275.6	5834.6	6589.3	13544		0.665651	6.47636e-66	151.37	142.76	110.9	SNIQENTQTPTVQEESEEEEVDETGVEVKDI
I3L1I5	Putative uncharacterized protein LOC100996504		S	94		2094.6	6837.8	8754.6	10448	15318	5582.3	11465	4188.6	5560.4	11352		0.999993	1.03262e-51	168.8	146.7	168.8	SWERSRSCSESWRRLSLDASAVDEEPCLPRT
I3L1I5	Putative uncharacterized protein LOC100996504		S	153		1189.3	1700.1	2653.7	2930.6	3784.5	1772.9	3236.3	1629.4	1633.6	2166.1		0.575505	0.00342824	40.857	24.084	40.857	ESPGKECDSPKKRGRSRSVPVSFYEIRSPEI
I3L1I5	Putative uncharacterized protein LOC100996504		S	155		1023.2	1564.3	2859.4	2947.7	4714	2023.8	3299.7	1707.9	1422	2780.4		0.86346	0.000496089	53.924	35.299	53.924	PGKECDSPKKRGRSRSVPVSFYEIRSPEISP
K7EJ46		LOC440335	S	4		0	68.496	378.58	178.36	483.03	724.1	605.01	614.06	222.48	694.91		0.839811	4.84153e-14	111.65	101.65	111.65	____________MAVSTEELEATVQEVLGRL
O00116	Alkyldihydroxyacetonephosphate synthase, peroxisomal	AGPS	S	65		7076.6	6154.7	11908	14996	16485	4418.6	6514.7	5811.3	6519.5	9588.9		0.959619	2.02064e-24	120.89	110.54	120.89	REALSTNECKARRAASAATAAPTATPAAQES
O00151	PDZ and LIM domain protein 1	PDLIM1	S	130		0	0	0	0	0	0	0	0	0	0		0.861083	9.89068e-07	86.278	71.841	86.278	HIGSAHNRSAMPFTASPASSTTARVITNQYN
O00159	Unconventional myosin-Ic	MYO1C	S	408		5883.4	7729.2	3065.6	2284.8	11665	1703.5	2332	1489.3	1548.7	3077.6		0.969361	4.46618e-05	119.22	88.831	119.22	LVGKINRSLASKDVESPSWRSTTVLGLLDIY
O00160	Unconventional myosin-If	MYO1F	S	992		6228.6	2640.8	4473.8	7249.7	10441	2832.1	6088.6	2816.9	4702.9	7009.8		0.99997	0.00079741	65.956	23.745	65.956	THRPPRGPPSTSLGASRRPRARPPSEHNTEF
O00161	Synaptosomal-associated protein 23	SNAP23	S	20		583.49	427.38	872.65	1189.5	825.16	677.11	703.34	487.43	476.57	986.72		0.891052	0.00153356	40.493	34.016	40.493	SSEEIQQRAHQITDESLESTRRILGLAIESQ
O00161	Synaptosomal-associated protein 23	SNAP23	S	34		146.39	3885.1	17100	10719	11642	4051	6649.5	2304.8	3461.7	5209.7		1	6.30484e-06	77.746	60.833	77.746	ESLESTRRILGLAIESQDAGIKTITMLDEQK
O00161	Synaptosomal-associated protein 23	SNAP23	S	110		13611	15328	7200.8	7367.1	32180	2522.6	4129.4	3011.8	2476.8	12234		0.999999	4.08244e-27	134.32	123.2	134.32	SGKAYKTTWGDGGENSPCNVVSKQPGPVTNG
O00168	Phospholemman	FXYD1	S	82		7837.7	5175.7	10325	8798.9	11006	8617.1	19286	10196	11492	19887		0.60572	9.37771e-20	124.63	109.44	124.63	QQRTGEPDEEEGTFRSSIRRLSTRRR_____
O00168	Phospholemman	FXYD1	S	83		4030.6	1668.5	4300.7	2929.7	3905.1	4897.7	12766	3937.5	8267.4	14415		0.941351	2.4527e-19	122.94	112.32	122.94	QRTGEPDEEEGTFRSSIRRLSTRRR______
O00178	GTP-binding protein 1	GTPBP1	S	69		0	0	0	0	0	0	0	0	0	0		0.938102	6.93338e-05	59.372	43.827	59.372	NGEPELDLTSKLVLVSPTSEQYDSLLRQMWE
O00178	GTP-binding protein 1	GTPBP1	S	24		4612.6	6781	14956	14518	17442	7546.9	12068	9147.5	11887	11251		0.677825	1.00686e-13	97.059	89.62	96.466	AMDSPVPASMFAPEPSSPGAARAAAAAARLH
O00178	GTP-binding protein 1	GTPBP1	S	25		3967.2	3954.1	9205.9	10131	14232	4813.7	10565	5756.5	9573.2	8480.8		0.755941	2.19739e-50	158.74	149.09	96.466	MDSPVPASMFAPEPSSPGAARAAAAAARLHG
O00192	Armadillo repeat protein deleted in velo-cardio-facial syndrome	ARVCF	S	203		0	0	0	0	0	0	0	0	0	0		0.949894	0.00563412	54.199	30.488	54.199	GFPEGPEPRDSPSYGSLSRGLGMRPPRAGPL
O00193	Small acidic protein	SMAP	S	15		1203.6	2407.7	2006.1	2034.1	6199.4	1055.8	1018.3	953.42	1270.4	2481.5		0.545956	2.3352e-14	98.3	90.578	98.3	_MSAARESHPHGVKRSASPDDDLGSSNWEAA
O00193	Small acidic protein	SMAP	S	17		37545	77534	38799	34492	202840	28757	22720	13685	15494	60187		0.984043	6.07441e-246	304.27	282.96	220.41	SAARESHPHGVKRSASPDDDLGSSNWEAADL
O00193	Small acidic protein	SMAP	S	24		0	0	0	0	0	0	0	0	0	0		0.52961	1.05021e-62	167.02	142.61	167.02	PHGVKRSASPDDDLGSSNWEAADLGNEERKQ
O00203	AP-3 complex subunit beta-1	AP3B1	S	276		32195	24026	40382	39450	50078	38743	35436	18093	20599	51925		1	2.45668e-20	142.39	130.73	142.39	KEGDELEDNGKNFYESDDDQKEKTDKKKKPY
O00231	26S proteasome non-ATPase regulatory subunit 11	PSMD11	S	14		4973	3617.8	10397	12179	8826.3	4229.2	7934.2	4238.7	9112.5	6741.7		0.957558	5.79007e-05	103.97	85.29	103.97	__MAAAAVVEFQRAQSLLSTDREASIDILHS
O00255	Menin	MEN1	S	548		287.73	4704.6	3464.2	7021.7	3754.4	1318.5	8756	2441.8	5169.2	2235.9		0.8154	2.11548e-15	80.733	76.093	76.002	GPEGGSTAQVPAPTASPPPEGPVLTFQSEKM
O00257	E3 SUMO-protein ligase CBX4	CBX4	S	182		1033.1	1145.2	3454	2743.4	2816	1124.5	2298.8	1270.9	1373.2	1217.5		0.811865	0.00186698	42.947	28.863	42.947	KMYDLQYQGGHKEAPSPTCPDLGAKSHPPDK
O00257	E3 SUMO-protein ligase CBX4	CBX4	S	291		4640.4	6605.4	7732.9	11958	9712.2	4503.3	5137.7	4302.5	2500.5	5358.6		0.746864	2.37183e-06	84.166	64.117	84.166	AVKIKSGEVAEGEARSPSHKKRAADERHPPA
O00264	Membrane-associated progesterone receptor component 1	PGRMC1	S	181		138980	84075	321470	112020	149380	180020	132280	54146	95065	162000		1	1.18878e-92	211.06	199.05	211.06	HVGKLLKEGEEPTVYSDEEEPKDESARKND_
O00264	Membrane-associated progesterone receptor component 1	PGRMC1	S	57		38414	25646	89656	40232	63381	29731	28610	29387	26360	36237		0.999998	1.06064e-169	271.82	262.06	208.89	LYKIVRGDQPAASGDSDDDEPPPLPRLKRRD
O00267	Transcription elongation factor SPT5	SUPT5H	S	666		1764.9	7753.3	21171	14848	21767	7684.9	12969	7554.4	10570	13223		1	4.94788e-37	158.89	139.47	135.23	PRDVTNFTVGGFAPMSPRISSPMHPSAGGQR
O00267	Transcription elongation factor SPT5	SUPT5H	S	670		660.23	498.62	1496.1	772.06	758.8	1058.1	1725.2	1439.4	1205.7	846.53		0.499977	0.000179987	57.414	40.202	57.414	TNFTVGGFAPMSPRISSPMHPSAGGQRGGFG
O00267	Transcription elongation factor SPT5	SUPT5H	S	671		660.23	498.62	1496.1	772.06	758.8	1058.1	1725.2	1439.4	1205.7	846.53		0.499977	0.000179987	57.414	40.202	57.414	NFTVGGFAPMSPRISSPMHPSAGGQRGGFGS
O00268	Transcription initiation factor TFIID subunit 4	TAF4	S	543		935.23	4092.8	9975.6	7132.8	11596	5061.3	5696.7	6040.4	6060.7	7949.4		1	5.96386e-50	140.27	131.35	140.27	SQAQTTVQPSATLQRSPGVQPQLVLGGAAQT
O00273	DNA fragmentation factor subunit alpha	DFFA	S	315		37966	27101	106760	55233	71782	48648	61049	34191	60910	61810		1	6.94368e-27	132.83	110.24	49.333	TQSLHSLRSISASKASPPGDLQNPKRARQDP
O00299	Chloride intracellular channel protein 1	CLIC1	S	211		0	0	0	0	0	0	0	0	0	0		0.998477	0.0391086	48.561	32.183	48.561	GFTIPEAFRGVHRYLSNAYAREEFASTCPDD
O00303	Eukaryotic translation initiation factor 3 subunit F	EIF3F	S	258		3839.9	2320.1	9564.7	5868.3	8721.6	3979.2	4328.4	2784.8	1487.6	6662.2		0.999982	0.00936702	88.267	62.302	88.267	DTERIGVDLIMKTCFSPNRVIGLSSDLQQVG
O00308	NEDD4-like E3 ubiquitin-protein ligase WWP2	WWP2	S	211		2631.7	2622.1	3442.5	2798.7	5727.9	5185.2	5405.3	3386.1	1260.9	5312.2		1	5.27339e-19	131.56	113.54	131.56	HSGASARTTPATGEQSPGARSRHRQPVKNSG
O00391	Sulfhydryl oxidase 1	QSOX1	S	426		1245.2	1041.2	1885.5	1870.5	1447	12599	3596.2	6839.1	1901.4	1345.9		1	1.15175e-05	84.759	69.426	43.897	FHFLTVQAARQNVDHSQEAAKAKEVLPAIRG
O00401	Neural Wiskott-Aldrich syndrome protein	WASL	S	430		8291.1	9124.3	12840	9683.4	10061	10053	9200.8	7218.4	5962.1	9414.8		0.98772	2.56094e-06	83.758	67.914	83.758	EGAQLKKVEQNSRPVSCSGRDALLDQIRQGI
O00418	Eukaryotic elongation factor 2 kinase	EEF2K	S	500		5457.4	4569.5	18467	8800.8	8031.3	3977.4	12997	5213.8	8113.9	6726.9		1	1.8678e-08	115.83	73.357	97.084	KWNLLNSSRLHLPRASAVALEVQRLNALDLE
O00418	Eukaryotic elongation factor 2 kinase	EEF2K	S	445		12406	9742.3	27526	7301.3	13227	20011	16122	7694.5	7272	11389		0.999916	2.1752e-19	128.66	114.06	125.03	DNHRESENSGDSGYPSEKRGELDDPEPREHG
O00418	Eukaryotic elongation factor 2 kinase	EEF2K	S	474		0	0	0	0	0	0	0	0	0	0		0.952488	0.000282963	51.31	39.418	51.31	HGHSYSNRKYESDEDSLGSSGRVCVEKWNLL
O00418	Eukaryotic elongation factor 2 kinase	EEF2K	S	18		7578.6	6103.7	13836	6069.8	10236	8710.7	13131	10501	10607	10080		1	7.61265e-09	105.14	77.808	105.14	DEDLIFRLEGVDGGQSPRAGHDGDSDGDSDD
O00421	C-C chemokine receptor-like 2	CCRL2	S	341		0	0	0	0	0	0	0	0	0	0		0.870482	0.00148607	75.387	73.446	75.387	RGQSAQGTSREEPDHSTEV____________
O00421	C-C chemokine receptor-like 2	CCRL2	S	329		901.97	713.86	2218.5	1911.6	2543.6	712.94	1824.6	2378.6	2628.7	1819.3		0.51155	0.000805111	47.058	43.723	47.058	CFHLRSNTPLQPRGQSAQGTSREEPDHSTEV
O00423	Echinoderm microtubule-associated protein-like 1	EML1	S	115		3813.1	2944.3	7779.8	5386.7	8078.6	4763.3	9889.1	3641.4	12828	5814.4		0.817675	0.000215264	51.798	43.001	51.798	GTVLPKKPTGSLPSPSGVRKETAVPATKSNI
O00423	Echinoderm microtubule-associated protein-like 1	EML1	S	140		1914.5	1773.4	3024.2	2478	2163.9	2930.8	4869.4	2417	1307.7	1823.6		0.996186	0.000328819	58.32	44.022	58.32	ATKSNIKRTSSSERVSPGGRRESNGDSRGNR
O00429	Dynamin-1-like protein	DNM1L	S	616		3790.8	4912.3	12749	10060	17487	3764.1	6122.1	2924.8	4276.7	6431		0.999961	1.51412e-05	73.928	65.228	55.011	LLAEEKSKPIPIMPASPQKGHAVNLLDVPVP
O00443	Phosphatidylinositol 4-phosphate 3-kinase C2 domain-containing subunit alpha	PIK3C2A	S	1553		2795.3	6721.3	5697.8	8259.5	9641.8	3265.9	4390.8	3093.9	3386.8	5220.5		0.887621	4.22137e-15	106	88.277	106	EKAEGIARSADAGSFSPTPGQIGGAVKLSIS
O00443	Phosphatidylinositol 4-phosphate 3-kinase C2 domain-containing subunit alpha	PIK3C2A	S	338		3910.4	3638.6	8017.2	8435.2	8147.2	4811.7	8455.6	4614.8	4297.4	6917.1		0.995127	0.0114655	83.499	35.076	83.499	VNGKSLSVATVTRSQSLNIRTTQLAKAQGHI
O00443	Phosphatidylinositol 4-phosphate 3-kinase C2 domain-containing subunit alpha	PIK3C2A	S	259		20396	26431	41037	59309	41778	7348.7	18892	10332	17260	21950		0.999987	0.00119254	79.886	55.377	79.886	TDLEITDSKVSNLQVSPKSEDISKFDWLDLD
O00461	Golgi integral membrane protein 4	GOLIM4	S	538		790.83	465.62	1146.8	1585.9	1135.9	2589.5	1110.5	1419.6	432.07	954.5		1	0.00154118	63.662	50.654	63.662	RHEPREQGPREADPESEADRAAVEDINPADD
O00470	Homeobox protein Meis1	MEIS1	S	194		0	0	0	0	0	0	0	0	0	0		0.499631	0.000372834	52.172	42.373	52.172	GKMPIDLVIDDREGGSKSDSEDITRSANLTD
O00470	Homeobox protein Meis1	MEIS1	S	196		0	0	0	0	0	0	0	0	0	0		0.499631	0.000372834	52.172	42.373	52.172	MPIDLVIDDREGGSKSDSEDITRSANLTDQP
O00472	RNA polymerase II elongation factor ELL2	ELL2	S	145		0	167.35	1262.2	547.5	1406.5	322.8	1033.4	570.99	798.08	813.95		0.99943	0.00258693	44.045	23.096	44.045	SYQMTRERMTQAEEESRNRSTKVIKPGGPYV
O00488	Zinc finger protein 593	ZNF593	S	133		0	0	0	0	0	0	0	0	0	0		0.484173	6.59518e-06	71.853	64.342	71.853	AVPTEVSTEVPEMDTST______________
O00499	Myc box-dependent-interacting protein 1	BIN1	S	296		60715	38794	91234	82017	103650	59885	70961	52872	65485	91911		0.995169	9.54015e-37	139.75	123.73	42.057	VKAQPSDNAPAKGNKSPSPPDGSPAATPEIR
O00499	Myc box-dependent-interacting protein 1	BIN1	S	298		54477	36821	64846	60892	84227	78449	86535	56919	70062	80159		0.994829	1.286e-70	188.29	164.09	83.666	AQPSDNAPAKGNKSPSPPDGSPAATPEIRVN
O00499	Myc box-dependent-interacting protein 1	BIN1	S	303		36830	26317	48840	44725	60795	63172	53918	37773	44064	52583		0.999989	5.0326e-37	156.11	116.1	113.86	NAPAKGNKSPSPPDGSPAATPEIRVNHEPEP
O00499	Myc box-dependent-interacting protein 1	BIN1	S	331		3253.3	4237.8	3602.5	2564.8	22363	5453.2	3697.1	1417.4	2373.6	9457.8		0.753119	2.83446e-66	173.96	159.6	173.96	PEPAGGATPGATLPKSPSQLRKGPPVPPPPK
O00505	Importin subunit alpha-4	KPNA3	S	56		457.45	930.67	2743.1	2418.7	2014.2	1011.5	1159.8	2228.9	1735.2	1526.7		1	5.05978e-07	76.889	66.121	76.889	RDEHLLKKRNVPQEESLEDSDVDADFKAQNV
O00505	Importin subunit alpha-4	KPNA3	S	60		3399.4	3860.1	11182	8167	12697	6399.5	5864.2	5813.2	5397	7306.3		1	9.81099e-14	106.93	95.011	76.889	LLKKRNVPQEESLEDSDVDADFKAQNVTLEA
O00512	B-cell CLL/lymphoma 9 protein	BCL9	S	687		7426.8	19186	30886	35122	44325	15247	26399	16382	17505	30653		0.987646	4.58139e-19	120.56	103.95	63.16	GNNPIFPRIPVEGPLSPSRGDFPKGIPPQMG
O00512	B-cell CLL/lymphoma 9 protein	BCL9	S	291		726.15	4096.6	9497.7	7666.1	10257	4614.3	6567.7	5439.2	5711.9	7001.3		0.978861	7.62761e-22	108.78	100.02	89.751	RESPGVENKLIPSVGSPASSTPLPPDGTGPN
O00512	B-cell CLL/lymphoma 9 protein	BCL9	S	917		731.6	526.5	1691.2	1747	1493.4	953.09	1319.8	732.23	1011.4	1177.9		0.999837	5.44552e-13	101.38	87.982	101.38	AASIKSPPVLGSAAASPVHLKSPSLPAPSPG
O00512	B-cell CLL/lymphoma 9 protein	BCL9	S	157		0	0	0	0	0	0	0	0	0	0		0.401156	1.19532e-06	74.793	66.668	74.793	SMTPSNATAPRSSTPSHGQTTATEPTPAQKT
O00515	Ladinin-1	LAD1	S	272		19608	8001.2	20309	14821	12795	7896	4400.9	3792.7	6032.4	8812.9		0.714396	7.259e-19	115.39	99.591	115.39	SEKASIFEKALASEKSPTADAKPAPKRATAS
O00515	Ladinin-1	LAD1	S	177		47494	17067	52348	32261	27069	34778	25870	18858	24238	29421		1	7.71944e-05	82.651	65.44	82.651	VGREPEERKKGVPEKSPVLEKSSMPKKTAPE
O00515	Ladinin-1	LAD1	S	38		4561.4	3662.5	11329	13027	6274.1	3486.2	4369.9	3506	5642.5	3826.3		0.834158	3.08541e-32	169.37	150.13	99.747	EEEQERERRRRHRNLSSTTDDEAPRLSQNGD
O00515	Ladinin-1	LAD1	S	39		7585.1	4629.8	14983	15911	5455.4	4821.1	5021.8	3302.8	6514.1	4995.8		0.879959	3.08541e-32	169.37	150.13	99.747	EEQERERRRRHRNLSSTTDDEAPRLSQNGDR
O00515	Ladinin-1	LAD1	S	356		68611	38461	161180	86238	45816	31832	44428	27219	67557	45458		0.959268	4.27076e-37	150.94	135.4	136.96	LQVKIPSKEEEADMSSPTQRTYSSSLKRSSP
O00515	Ladinin-1	LAD1	S	468		9421.3	4241.9	17080	10153	9748	6301.4	5909.3	4381.7	7398.3	7800.9		0.999981	7.82092e-05	65.105	55.783	65.105	SRAEPASSRKENLRLSGVVTSRLNLWISRTQ
O00515	Ladinin-1	LAD1	S	385		6520.9	3941.6	4402.9	4353.6	3059.7	14833	6118.3	5159.9	3326.7	4149.1		0.91848	0.00156074	55.196	42.011	55.196	SPRTISFRMKPKKENSETTLTRSASMKLPDN
O00515	Ladinin-1	LAD1	S	64		108.35	677.85	3852.3	2653.5	2380.9	1762.9	1676.1	828.03	1351.8	1716.2		0.999921	1.70784e-05	44.903	41.863	44.903	SQNGDRQASASERLPSVEEAEVPKPLPPASK
O00515	Ladinin-1	LAD1	S	123		27162	18342	34294	28335	22743	24450	18133	13171	16002	23993		0.997706	6.46597e-10	99.603	84.634	88.872	PIQERLEAEEGRNSLSPVQATQKPLVSKKEL
O00515	Ladinin-1	LAD1	S	301		3934.4	2784.8	4870.9	4125.6	5446.4	3045.6	3220.2	2389.3	2213.4	3391		0.989268	2.73963e-19	107.94	97.321	107.94	ASEQPLAQEPPASGGSPATTKEQRGRALPGK
O00515	Ladinin-1	LAD1	S	392		23746	10794	31513	18743	10883	21907	26672	14523	22691	12695		0.592049	2.62162e-17	138.01	118.34	138.01	RMKPKKENSETTLTRSASMKLPDNTVKLGEK
O00515	Ladinin-1	LAD1	S	394		82158	46274	132680	78876	58337	75665	102220	47434	84615	57401		0.999318	6.41973e-12	123.02	100.97	123.02	KPKKENSETTLTRSASMKLPDNTVKLGEKLE
O00515	Ladinin-1	LAD1	S	512		1293	444.38	1191.1	662.32	833.91	1200.8	1229.2	1030.3	817.36	1214.5		0.926073	3.48059e-05	107.79	100.89	107.79	SSATERTQWGQKSDSSLDAEV__________
O00515	Ladinin-1	LAD1	S	485		17512	5827.2	5921.1	2558.7	2098	25803	10504	6431.6	2117.4	4278.4		0.999945	3.40592e-25	148.06	125.07	148.06	VVTSRLNLWISRTQESGDQDPQEAQKASSAT
O00534	von Willebrand factor A domain-containing protein 5A	VWA5A	S	639		0	0	0	0	0	0	0	0	0	0		0.598986	0.00156584	40.968	33.838	40.968	CQSGFRKALHSDRPPSASQPRGELMCYKAKT
O00555	Voltage-dependent P/Q-type calcium channel subunit alpha-1A	CACNA1A	S	2292		0	0	0	0	0	0	0	0	0	0		0.990082	0.00827205	42.317	19.779	42.317	TSTPRRGRRQLPQTPSTPRPHVSYSPVIRKA
O00559	Receptor-binding cancer antigen expressed on SiSo cells	EBAG9	S	36		7201.2	66872	222350	102270	137420	120760	109110	54235	97373	112190		0.999996	3.12975e-48	158.61	129.16	119.45	FLKRLICRSGRGRKLSGDQITLPTTVDYSSV
O00562	Membrane-associated phosphatidylinositol transfer protein 1	PITPNM1	S	621		2661.3	1354.3	4716.2	4088.8	4420.8	1894.2	3648	3706.7	3607.7	3744.6		0.996891	6.57758e-07	89.992	72.762	70.889	VRDPLADGVEGLGRGSPEPSALPPQRIPSDM
O00562	Membrane-associated phosphatidylinositol transfer protein 1	PITPNM1	S	664		5389.8	3972.9	8976.3	8561.8	11224	4577.8	6619.2	6146.7	6978.8	7084.8		0.779785	2.91697e-24	118.77	111.08	86.771	QAAPATTSSWEPRRASTAFCPPAASSEAPDG
O00567	Nucleolar protein 56	NOP56	S	519		1935.8	8460.5	34238	22225	34362	8105.2	14356	5206.7	8440.3	10284		0.554235	2.06718e-20	114.46	104.32	114.46	SKPKKKKSFSKEELMSSDLEETAGSTSIPKR
O00567	Nucleolar protein 56	NOP56	S	520		8332.4	27437	104000	67017	100500	28634	40779	19814	27814	33950		0.923085	3.85887e-77	185.68	177.65	185.68	KPKKKKSFSKEELMSSDLEETAGSTSIPKRK
O00567	Nucleolar protein 56	NOP56	S	569		3737.4	2769.8	8711.9	7194.6	1089.5	1482.3	3373.2	887.91	2337.2	553.82		1	3.04342e-06	83.894	75.328	62.203	SGSKKKRKFSKEEPVSSGPEEAVGKSSSKKK
O00567	Nucleolar protein 56	NOP56	S	570		60846	49717	134200	120450	56974	39885	66194	28790	49096	35169		1	1.31043e-26	148.57	131.36	62.203	GSKKKRKFSKEEPVSSGPEEAVGKSSSKKKK
O00567	Nucleolar protein 56	NOP56	S	563		22103	17267	90359	68394	23844	10219	22955	7396	31539	18547		0.999803	3.73645e-53	175.28	152.52	95.122	EEAGHRSGSKKKRKFSKEEPVSSGPEEAVGK
O00571	ATP-dependent RNA helicase DDX3X;ATP-dependent RNA helicase DDX3Y	DDX3X;DDX3Y	S	594		4696.2	2698.3	6077.1	9609.4	8584.5	2899.1	4239.2	2592.8	3386.8	4782.7		1	0.000618075	62.005	28.646	55.353	HYKGSSRGRSKSSRFSGGFGARDYRQSSGAS
O00571	ATP-dependent RNA helicase DDX3X	DDX3X	S	605		0	0	0	0	0	0	0	0	0	0		0.496971	6.31097e-05	61.096	52.395	61.096	SSRFSGGFGARDYRQSSGASSSSFSSSRASS
O00571	ATP-dependent RNA helicase DDX3X	DDX3X	S	606		792.28	860.49	1168.2	1289.1	1769.2	2630.3	1550.3	1127.2	397.61	1672.7		0.920873	6.31097e-05	61.096	52.395	48.907	SRFSGGFGARDYRQSSGASSSSFSSSRASSS
O00571	ATP-dependent RNA helicase DDX3X	DDX3X	S	612		3317.5	2932.5	1386.2	3565.3	6510.9	4075.7	3303.4	2031.6	754.25	4385.9		0.881282	1.13057e-24	141.64	112.57	85.51	FGARDYRQSSGASSSSFSSSRASSSRSGGGG
O00571	ATP-dependent RNA helicase DDX3X	DDX3X	S	619		0	0	0	0	0	0	0	0	0	0		0.772904	2.85097e-06	63.376	57.835	63.376	QSSGASSSSFSSSRASSSRSGGGGHGSSRGF
O00571	ATP-dependent RNA helicase DDX3X;ATP-dependent RNA helicase DDX3Y	DDX3X;DDX3Y	S	410		0	0	0	0	0	0	0	0	0	0		0.519687	6.53446e-05	72.891	41.217	72.891	DFLDEYIFLAVGRVGSTSENITQKVVWVEES
O00629	Importin subunit alpha-3	KPNA4	S	60		903.31	944.74	2050.2	1708.3	1831.1	1009.1	1103.9	1400.3	1026	1112		1	1.00878e-43	152.48	141.87	152.48	LLKRRNVPHEDICEDSDIDGDYRVQNTSLEA
O00712	Nuclear factor 1 B-type	NFIB	S	328		5565.8	3471.7	19294	8028.4	12725	7069.2	11209	5200.8	7197.3	8187.6		0.989381	9.60354e-28	136.34	128.41	136.34	PTTMKKPEKPLFSSASPQDSSPRLSTFPQHH
O00712	Nuclear factor 1 B-type	NFIB	S	332		0	0	0	0	0	0	0	0	0	0		0.497927	0.00130709	40.986	34.55	40.986	KKPEKPLFSSASPQDSSPRLSTFPQHHHPGI
O00712	Nuclear factor 1 B-type	NFIB	S	333		0	0	0	0	0	0	0	0	0	0		0.497927	0.00130709	40.986	34.55	40.986	KPEKPLFSSASPQDSSPRLSTFPQHHHPGIP
O00712	Nuclear factor 1 B-type	NFIB	S	264		0	0	0	0	0	0	0	0	0	0		0.685259	0.00323048	53.028	35.208	53.028	YYHDMNSGVNLQRSLSSPPSSKRPKTISIDE
O00712	Nuclear factor 1 B-type	NFIB	S	284		925.6	567.72	3330.9	1691.9	2920.3	2463	2493.5	1624.5	2105	2971.7		0.9003	2.90949e-07	72.461	67.821	72.461	SKRPKTISIDENMEPSPTGDFYPSPSSPAAG
O00712	Nuclear factor 1 B-type	NFIB	S	294		328.2	1224.5	4171.6	2003.8	4408.1	1841.3	1984.9	1628.2	1938.2	2459.3		0.598527	2.53559e-12	84.362	76.91	84.362	ENMEPSPTGDFYPSPSSPAAGSRTWHERDQD
O00712	Nuclear factor 1 B-type	NFIB	S	295		1601.3	1923.3	12677	6823.6	10419	6197	7678.9	6803.8	8164.3	9727.7		0.727586	1.9312e-66	165.64	157.89	132.28	NMEPSPTGDFYPSPSSPAAGSRTWHERDQDM
O00750	Phosphatidylinositol 4-phosphate 3-kinase C2 domain-containing subunit beta	PIK3C2B	S	155		0	0	0	0	0	0	0	0	0	0		1	0.00224681	55.261	38.348	46.88	SSPGPGDIEGSCKKLSPPPLPPRASIWDTPP
O00763	Acetyl-CoA carboxylase 2;Biotin carboxylase	ACACB	S	35		0	0	0	0	0	0	0	0	0	0		0.49795	1.57321e-06	51.595	45.308	51.595	LKIWGKMTDSKPITKSKSEANLIPSQEPFPA
O00763	Acetyl-CoA carboxylase 2;Biotin carboxylase	ACACB	S	37		0	0	0	0	0	0	0	0	0	0		0.49795	1.57321e-06	51.595	45.308	51.595	IWGKMTDSKPITKSKSEANLIPSQEPFPASD
O14490	Disks large-associated protein 1	DLGAP1	S	419		0	0	0	0	0	0	0	0	0	0		0.804898	0.00229862	44.391	38.115	44.391	SHSYLRAVSEVSINRSLDSLDPAGLLTSPKF
O14493	Claudin-4	CLDN4	S	202		369.48	519.39	594.71	627.93	858.1	115.2	187.79	289.17	340.58	441.55		0.999724	0.00114197	98.048	92.267	98.048	PRTDKPYSAKYSAARSAAASNYV________
O14495	Lipid phosphate phosphohydrolase 3	PPAP2B	S	297		0	0	0	0	0	0	0	0	0	0		1	2.23195e-06	93.243	76.894	93.243	TTLSLPAPAIRKEILSPVDIIDRNNHHNMM_
O14497	AT-rich interactive domain-containing protein 1A	ARID1A	S	696		10968	10343	30435	22565	36625	15962	20554	23262	17703	23623		0.995229	7.54252e-83	209.25	179.61	209.25	FSPHTSPHLPGIRGPSPSPVGSPASVAQSRS
O14497	AT-rich interactive domain-containing protein 1A	ARID1A	S	698		3165.8	1932.7	6958.9	5190	5938.8	3681.5	4996.6	4406.6	3540.3	4309.1		0.933424	1.1159e-26	127.49	107.32	63.376	PHTSPHLPGIRGPSPSPVGSPASVAQSRSGP
O14497	AT-rich interactive domain-containing protein 1A	ARID1A	S	702		3348.2	3465	6927.8	6694.3	9755.3	4898.2	6789.2	7400.9	6164.9	8350.5		0.99991	3.5398e-51	164.19	145.66	164.19	PHLPGIRGPSPSPVGSPASVAQSRSGPLSPA
O14497	AT-rich interactive domain-containing protein 1A	ARID1A	S	772		2488.1	2355.8	4500.4	4734.9	6283.9	2244.1	3485	6356.9	3101.4	3610.6		0.956037	3.52802e-15	107.09	91.287	107.09	PQMPQYSSPQPGSALSPRQPSGGQIHTGMGS
O14497	AT-rich interactive domain-containing protein 1A	ARID1A	S	232		1313.6	1549.1	3343.1	3702.5	4147.4	2080.5	3056.8	1779.3	2536.7	3349		0.726328	1.68528e-30	139.11	116.65	139.11	PNRSAYPPPAPAYALSSPRGGTPGSGAAAAA
O14497	AT-rich interactive domain-containing protein 1A	ARID1A	S	233		0	0	0	0	0	0	0	0	0	0		0.499965	2.33287e-05	63.331	47.533	63.331	NRSAYPPPAPAYALSSPRGGTPGSGAAAAAG
O14497	AT-rich interactive domain-containing protein 1A	ARID1A	S	1182		622.9	1196.7	3212.6	2590.1	3784.3	1355.8	1827.6	1760.5	2488.9	1952.7		0.565486	6.48562e-05	59.046	46.148	59.046	STPHSQIPPLPGMSRSNSVGIQDAFNDGSDS
O14497	AT-rich interactive domain-containing protein 1A	ARID1A	S	1184		5433.3	10233	35077	22830	33647	11871	15251	9627.4	14320	19315		0.880753	2.50811e-69	178.05	164.6	69.857	PHSQIPPLPGMSRSNSVGIQDAFNDGSDSTF
O14497	AT-rich interactive domain-containing protein 1A	ARID1A	S	382		0	0	0	0	0	0	0	0	0	0		0.83709	8.21006e-06	74.89	69.109	74.89	SGGGGQPLARTPQPSSPMDQMGKMRPQPYGG
O14497	AT-rich interactive domain-containing protein 1A	ARID1A	S	1754		1241.6	2561	4292.1	4007	5257.3	2147	3303.7	1842.3	2091.7	3030.5		0.529817	0.000170024	51.301	46.543	51.301	PGQRTLLDPGRFSKVSSPAPMEGGEEEEELL
O14497	AT-rich interactive domain-containing protein 1A	ARID1A	S	1755		1656.9	2841	6264.9	5700.9	8019.4	2821.9	4107.8	1795.5	2779.5	4766.5		0.800691	1.51795e-11	92.8	87.923	92.8	GQRTLLDPGRFSKVSSPAPMEGGEEEEELLG
O14523	C2 domain-containing protein 2-like	C2CD2L	S	411		5834.7	5375.8	12642	10683	13089	6759.3	10365	6296.9	7152.1	11108		0.996609	3.5107e-06	71.905	67.424	71.905	GPAATMAVELHYEEGSPRNLGTPTSSTPRPS
O14523	C2 domain-containing protein 2-like	C2CD2L	S	662		4976.8	4043.4	9747.9	6965.9	10969	6582.7	8093.6	8643.1	11724	6852.1		0.984855	1.03096e-60	173.86	161.25	173.86	IFRRRPRQKEAGLSQSHDDLSNATATPSVRK
O14523	C2 domain-containing protein 2-like	C2CD2L	S	619		0	0	0	0	0	0	0	0	0	0		0.89869	8.01187e-07	60.879	56.473	60.879	TRSDISERPSVDDIESETGSTGALETRSLKD
O14523	C2 domain-containing protein 2-like	C2CD2L	S	623		0	0	0	0	0	0	0	0	0	0		0.593813	8.01187e-07	60.879	56.473	60.879	ISERPSVDDIESETGSTGALETRSLKDHKVS
O14523	C2 domain-containing protein 2-like	C2CD2L	S	374		946.56	1589.8	3571.7	3457.2	5118	1780	2587.9	1547.5	1983.1	3033.4		0.857553	6.98438e-07	59.048	45.731	59.048	CGDTELLGQATLPVGSPSRPLSRRQLCPLTP
O14523	C2 domain-containing protein 2-like	C2CD2L	S	532		180.9	60.667	443.44	649.68	430.01	0	358.86	73.632	178.37	117.55		0.499994	0.00119244	56.205	39.432	56.205	TEPSGRVAKKTPTKRSTLIISGVSKVPIAQD
O14545	TRAF-type zinc finger domain-containing protein 1	TRAFD1	S	326		237.28	63.093	173.42	599.67	651.51	236.25	137.15	0	170.64	723.3		0.759803	1.14465e-15	113.65	104.26	113.65	SCNPSRALPSLNTGSSSPRGVEEPDVIFQNF
O14545	TRAF-type zinc finger domain-containing protein 1	TRAFD1	S	327		10167	7471.9	15231	13740	21170	7599	11780	9222.9	10817	16364		0.99454	1.31575e-24	138.68	128.12	134.66	CNPSRALPSLNTGSSSPRGVEEPDVIFQNFL
O14545	TRAF-type zinc finger domain-containing protein 1	TRAFD1	S	409		0	0	0	0	0	0	0	0	0	0		0.999334	0.000178493	57.227	44.219	57.227	ATATNHVTEGIPRLDSQPQETSPELPRRRVR
O14545	TRAF-type zinc finger domain-containing protein 1	TRAFD1	S	415		19561	10460	22843	26789	43136	14997	19306	12302	17260	35048		0.952944	1.50138e-55	192.72	140.15	142.94	VTEGIPRLDSQPQETSPELPRRRVRHQGDLS
O14545	TRAF-type zinc finger domain-containing protein 1	TRAFD1	S	470		0	0	0	0	0	0	0	0	0	0		0.679013	0.000157499	57.142	46.768	57.142	INNMTATYNQLSRSTSGPRPGCQPSSPCVPK
O14558	Heat shock protein beta-6	HSPB6	S	16		19139	11744	28316	22977	25760	11035	36136	13628	50289	22221		1	2.70793e-09	99.273	68.058	93.226	MEIPVPVQPSWLRRASAPLPGLSAPGRLFDQ
O14578	Citron Rho-interacting kinase	CIT	S	480		1815.1	3110.1	9137.7	8696.7	7172.7	2838.9	3638.1	2274.3	2974.7	4061.1		0.999999	3.92187e-07	89.344	72.673	89.344	CHKMEQEMTRLHRRVSEVEAVLSQKEVELKA
O14578	Citron Rho-interacting kinase	CIT	S	440		1627.4	2715.4	3310.1	2733.3	4590.5	1483.2	1686.9	777.37	1321.8	2424.8		0.999954	3.71805e-06	80.387	70.587	80.387	LGILGRSESVVSGLDSPAKTSSMEKKLLIKS
O14579	Coatomer subunit epsilon	COPE	S	13		0	1252.3	2052.1	2331.2	2491.7	761.8	1052.6	901.32	724.84	1375.5		0.925623	3.26894e-05	50.226	46.781	50.226	___MAPPAPGPASGGSGEVDELFDVKNAFYI
Q8TDZ2	Coatomer subunit epsilon;Protein-methionine sulfoxide oxidase MICAL1	COPE;MICAL1	S	809		0	0	0	0	0	0	0	0	0	0		0.626652	0.0745691	53.679	13.476	53.679	GSYQQCINEAQRVKLSSPERDVERDVFLYRA;PVPDPSQPTRRQIRLSSPERQRLSSLNLTPD
Q8TDZ2	Coatomer subunit epsilon;Protein-methionine sulfoxide oxidase MICAL1	COPE;MICAL1	S	810		1451	1098.7	2717.5	2017.6	3097.2	2595.8	2623.4	2837.1	720.46	2165.4		0.921939	0.0269594	89.046	32.776	89.046	SYQQCINEAQRVKLSSPERDVERDVFLYRAY;VPDPSQPTRRQIRLSSPERQRLSSLNLTPDP
O14579	Coatomer subunit epsilon	COPE	S	99		11789	7604.2	23896	18401	19551	13456	16068	10000	11949	15712		1	5.97805e-06	95.273	70.259	82.069	VRMFADYLAHESRRDSIVAELDREMSRSVDV
O14613	Cdc42 effector protein 2	CDC42EP2	S	109		0	0	0	0	0	0	0	0	0	0		1	4.30926e-16	85.615	81.861	85.615	RELPDGPSPLLKNAISLPVIGGPQALTLPTA
O14617	AP-3 complex subunit delta-1	AP3D1	S	658		4151.8	2917.8	9934.3	16914	7956.3	2182.1	4489.5	3853.8	6965.1	2800.8		1	2.24071e-38	171.98	145.69	52.172	AVFHEEEQRRPKHRPSEADEEELARRREARK
O14618	Copper chaperone for superoxide dismutase	CCS	S	267		4388.1	2138.6	12464	8588.8	14585	1236	5276.2	2181.1	6711.6	4114.1		1	7.62922e-05	71.98	62.41	71.98	WEERGRPIAGKGRKESAQPPAHL________
O14639	Actin-binding LIM protein 1	ABLIM1	S	214		0	0	0	0	0	0	0	0	0	0		0.325554	2.02821e-05	44.31	38.846	44.31	FNGRDCLCQLCAQPMSSSPKETTFSSNCAGC
O14639	Actin-binding LIM protein 1	ABLIM1	S	215		1975.2	1313.9	3835.4	2831	4122.7	1794.4	2276	2617.2	1935.7	2411.2		0.564839	1.41548e-05	68.639	59.596	68.639	NGRDCLCQLCAQPMSSSPKETTFSSNCAGCG
O14639	Actin-binding LIM protein 1	ABLIM1	S	216		0	0	0	0	0	0	0	0	0	0		0.658597	2.02821e-05	63.225	55.311	63.225	GRDCLCQLCAQPMSSSPKETTFSSNCAGCGR
O14639	Actin-binding LIM protein 1	ABLIM1	S	706		4425.3	3111.6	14911	8059.4	10513	8814.4	17627	10505	13607	6847.5		1	0.000101864	73.802	51.251	68.277	LPDGHMPAMRMDRGVSMPNMLEPKIFPYEML
O14639	Actin-binding LIM protein 1	ABLIM1	S	426		1992	1784.7	2766.5	2691	3170.9	5035.3	3203.8	2577.4	2318.5	2460.3		0.997815	3.94646e-13	94.185	84.622	94.185	TSGYDDKQERQSLGESPRTLSPTPSAEGYQD
O14639	Actin-binding LIM protein 1	ABLIM1	S	431		34848	21474	68784	57433	52209	74671	73976	51636	74927	49526		0.972872	4.02117e-152	265.22	237.95	264.01	DKQERQSLGESPRTLSPTPSAEGYQDVRDRM
O14639	Actin-binding LIM protein 1	ABLIM1	S	435		5158.4	3663.8	9776.5	7375.9	5984.8	10550	8377.9	7763.5	11697	7197.4		0.996202	6.10512e-75	213.01	185.53	54.427	RQSLGESPRTLSPTPSAEGYQDVRDRMIHRS
O14639	Actin-binding LIM protein 1	ABLIM1	S	586		5945.5	4387.7	16160	9271.9	8079	10391	10989	11035	10717	7858.3		0.983304	7.79534e-31	152.94	132.15	152.94	GPPSFAVVGPDMKRRSSGREEDDEELLRRRQ
O14639	Actin-binding LIM protein 1	ABLIM1	S	587		5783	3924	17273	8194.4	7951.4	9593.7	9820	10831	11799	6507		0.980541	3.16894e-31	151.87	66.373	138.46	PPSFAVVGPDMKRRSSGREEDDEELLRRRQL
O14639	Actin-binding LIM protein 1	ABLIM1	S	540		0	0	0	0	0	0	0	0	0	0		0.966991	0.0148166	76.228	6.1714	76.228	PPIYKQHAALAAQSKSSEDIIKFSKFPAAQA
O14639	Actin-binding LIM protein 1	ABLIM1	S	450		0	0	0	0	0	0	0	0	0	0		0.363612	2.33321e-11	91.653	79.16	91.653	SAEGYQDVRDRMIHRSTSQGSINSPVYSRHS
O14639	Actin-binding LIM protein 1	ABLIM1	S	452		4735.3	3133	12052	8100.4	4991.7	11844	11464	8398.3	10443	7473.3		0.990907	1.33857e-55	196.71	167.72	87.676	EGYQDVRDRMIHRSTSQGSINSPVYSRHSYT
O14639	Actin-binding LIM protein 1	ABLIM1	S	455		3519.3	4170.7	7559.3	5456.6	5685.2	4822.2	6623.9	4551.1	4836.6	5355		0.998094	4.09638e-12	104.76	93.916	83.358	QDVRDRMIHRSTSQGSINSPVYSRHSYTPTT
O14639	Actin-binding LIM protein 1	ABLIM1	S	458		0	0	0	0	0	0	0	0	0	0		0.997437	3.37983e-09	86.213	76.676	72.163	RDRMIHRSTSQGSINSPVYSRHSYTPTTSRS
O14639	Actin-binding LIM protein 1	ABLIM1	S	655		10731	4743.6	15601	9201.7	9268.4	16931	13204	11570	11159	13834		0.997212	6.66479e-05	102.53	81.003	102.53	SPINSASHIPSSKTASLPGYGRNGLHRPVST
O14646	Chromodomain-helicase-DNA-binding protein 1	CHD1	S	1673		1348.3	1289.2	2337.3	2612.2	2063.3	879.84	1234.9	954.75	813.26	1298.5		0.536533	5.96915e-05	65.374	33.76	65.374	YRYHSDWQMDHRASSSGPRSPLDQRSPYGSR
O14646	Chromodomain-helicase-DNA-binding protein 1	CHD1	S	1677		8041.4	7804.2	13305	17136	14261	4597.1	6795.1	6780.1	4369.5	8095.5		0.994412	6.73346e-06	76.82	39.643	70.197	SDWQMDHRASSSGPRSPLDQRSPYGSRSPFE
O14646	Chromodomain-helicase-DNA-binding protein 1	CHD1	S	1683		0	0	0	0	0	0	0	0	0	0		0.430095	1.34591e-06	81.807	68.575	81.807	HRASSSGPRSPLDQRSPYGSRSPFEHSVEHK
O14646	Chromodomain-helicase-DNA-binding protein 1	CHD1	S	89		3120.8	2994.6	5836.5	7479.6	7561.5	3060.8	4001	2633.1	2985.3	4930.4		0.969759	2.12448e-11	126.59	107.24	126.59	VQAKPPKVDGAEFWKSSPSILAVQRSAILKK
O14646	Chromodomain-helicase-DNA-binding protein 1	CHD1	S	90		0	0	0	0	0	0	0	0	0	0		0.499093	0.000176297	85.813	65.527	85.813	QAKPPKVDGAEFWKSSPSILAVQRSAILKKQ
O14647	Chromodomain-helicase-DNA-binding protein 2	CHD2	S	1364		0	0	0	0	0	0	0	0	0	0		0.5	0.00204418	43.955	37.051	43.955	ENKVPRLKEEHGIELSSPRHSDNPSEEGEVK
O14647	Chromodomain-helicase-DNA-binding protein 2	CHD2	S	1365		0	0	0	0	0	0	0	0	0	0		0.5	0.00204418	43.955	37.051	43.955	NKVPRLKEEHGIELSSPRHSDNPSEEGEVKD
O14654	Insulin receptor substrate 4	IRS4	S	439		8050.7	179.24	873.49	1116.1	583.13	921.14	1439.7	468.91	393.15	368.31		1	0.00829534	45.158	25.028	45.158	RAVSVPASFFRRLAPSPARPRHPAEAPNNGA
O14654	Insulin receptor substrate 4	IRS4	S	1091		0	0	0	0	0	0	0	0	0	0		0.908721	0.00848423	56.139	34.767	56.139	QEEEQERRRPQSRSQSFFAAARAAVSAFPTD
O14662	Syntaxin-16	STX16	S	41		0	0	94.616	0	124.57	0	68.319	0	136	178.71		1	0.000253929	54.281	44.481	54.281	EQVSSHITSSPLHSRSIAAELDELADDRMAL
O14681	Etoposide-induced protein 2.4 homolog	EI24	S	46		5633.9	4600.3	9625.6	11341	10135	4816.9	10023	7827.6	8367.7	6637.8		0.994555	5.29879e-06	110.64	79.04	110.64	ARIQQKREEQRRRRASSVLAQRRAQSIERKQ
O14683	Tumor protein p53-inducible protein 11	TP53I11	S	14		12588	10441	13274	15950	18001	9962.9	14161	7887.4	3465.6	10454		0.996711	3.40866e-12	132.06	91.543	77.062	__MAAKQPPPLMKKHSQTDLVSRLKTRKILG
O14686	Histone-lysine N-methyltransferase 2D	KMT2D	S	4738		125.4	4454.6	22967	16021	23270	11368	14890	10562	9692	10940		1	9.98106e-12	124.12	80.811	63.091	PHLGSGRWEQEDRALSPVIPLIPRASIPVFP
O14686	Histone-lysine N-methyltransferase 2D	KMT2D	S	2274		2471.5	4479.3	15247	14814	16536	7343.3	9612.3	7433.5	9932.3	10261		0.999997	3.06371e-13	107.62	99.553	107.62	ESPGVGGGKASEPLLSPPPFGESRKALEVKK
O14686	Histone-lysine N-methyltransferase 2D	KMT2D	S	2260		0	0	0	0	0	0	0	0	0	0		0.999773	0.000225585	52.754	46.638	52.754	LKPRCPSLDNLAVPESPGVGGGKASEPLLSP
O14686	Histone-lysine N-methyltransferase 2D	KMT2D	S	373		963	4191.8	14930	10367	17212	6823.8	7772.8	4778.7	6445.7	10737		0.999717	2.33093e-15	92.924	88.047	92.924	IRSVAEQHTPVCSRFSPPEPGDTPTDEPDAL
O14686	Histone-lysine N-methyltransferase 2D	KMT2D	S	4822		0	500.74	2424.8	2343.6	2535.3	920.27	1438.4	1021.9	942.69	2562.2		1	1.19222e-30	148.06	109.06	148.06	LSMKIPNSYEVLFPESPARAGTEPKKGEAEG
O14686	Histone-lysine N-methyltransferase 2D	KMT2D	S	1671		7531.9	7561.6	15046	9894.6	19023	6548.5	8764.5	3458	5478.7	8890.9		0.999959	2.08968e-08	80.102	74.637	80.102	GVEHMECEIKLEGPVSPDVEPGKEETEESKK
O14686	Histone-lysine N-methyltransferase 2D	KMT2D	S	1180		378.09	251.67	794.37	239.82	1107.5	281.27	583.76	273.51	309.11	414.99		0.9992	2.24658e-10	100.23	93.188	100.23	PMEVYPECKQTAGQGSPCEEQEEPRAPVAPT
O14686	Histone-lysine N-methyltransferase 2D	KMT2D	S	2636		0	0	0	0	0	0	0	0	0	0		0.748249	0.00220015	70.195	42.817	70.195	PDGSLPYLSHGASQRSGITSPVEKREDPGTG
O14686	Histone-lysine N-methyltransferase 2D	KMT2D	S	2640		5647.7	4857.3	11014	9056.9	10726	6285.5	8360	5126.1	7407.6	10079		0.813499	0.00583438	59.496	14.743	46.069	LPYLSHGASQRSGITSPVEKREDPGTGMGSS
O14686	Histone-lysine N-methyltransferase 2D	KMT2D	S	3130		12541	9565.1	18370	15380	22628	12982	17799	8916.8	14232	16994		0.99984	2.91049e-15	107.88	96.451	72.316	LPEVKPKVEEGGRHPSPCQFTIATPKVEPAP
O14713	Integrin beta-1-binding protein 1	ITGB1BP1	S	41		1873.3	1770.5	3182.9	2675.3	3870.7	1038.2	1946.5	953.74	1204.1	2123.9		0.977146	4.78806e-06	78.191	68.003	78.191	VDSSLGGLSRSSTVASLDTDSTKSSGQSNNN
P49792	RANBP2-like and GRIP domain-containing protein 5/6;RANBP2-like and GRIP domain-containing protein 8;E3 SUMO-protein ligase RanBP2;Putative peptidyl-prolyl cis-trans isomerase;RanBP2-like and GRIP domain-containing protein 4;RanBP2-like and GRIP domain-containing protein 3	RGPD5;RGPD8;RANBP2;RGPD4;RGPD3	S	1894		95.202	527.98	1035.6	1532.1	1106.2	435.45	502.62	427.41	487.99	420.39		0.998266	0.00173209	43.592	36.026	43.592	NTEFKSTKEGFSIPVSADGFKFGISEPGNQE
P49792	RANBP2-like and GRIP domain-containing protein 5/6;RANBP2-like and GRIP domain-containing protein 8;E3 SUMO-protein ligase RanBP2;Putative peptidyl-prolyl cis-trans isomerase;RanBP2-like and GRIP domain-containing protein 4;RanBP2-like and GRIP domain-containing protein 3;RANBP2-like and GRIP domain-containing protein 1;RANBP2-like and GRIP domain-containing protein 2	RGPD5;RGPD8;RANBP2;RGPD4;RGPD3;RGPD1;RGPD2	S	128		0	0	0	0	0	0	0	0	0	0		0.999447	0.0116868	47.712	26.163	47.712	RAKYWLERAAKLFPGSPAIYKLKEQLLDCEG;RAKYWVERAAKLFPGSPAIYKLKEQLLDCEG
P49792	RANBP2-like and GRIP domain-containing protein 5/6;RANBP2-like and GRIP domain-containing protein 8;E3 SUMO-protein ligase RanBP2;Putative peptidyl-prolyl cis-trans isomerase;RanBP2-like and GRIP domain-containing protein 4;RanBP2-like and GRIP domain-containing protein 3;RANBP2-like and GRIP domain-containing protein 1;RANBP2-like and GRIP domain-containing protein 2	RGPD5;RGPD8;RANBP2;RGPD4;RGPD3;RGPD1;RGPD2	S	2454		0	0	0	0	0	0	0	0	0	0		0.999935	0.0001057	61.963	54.598	61.963	AKTAQEKDSLITPHVSRSSTPRESPCGKIAV
P49792	RANBP2-like and GRIP domain-containing protein 5/6;RANBP2-like and GRIP domain-containing protein 8;E3 SUMO-protein ligase RanBP2;Putative peptidyl-prolyl cis-trans isomerase;RanBP2-like and GRIP domain-containing protein 4;RanBP2-like and GRIP domain-containing protein 3;RANBP2-like and GRIP domain-containing protein 1;RANBP2-like and GRIP domain-containing protein 2	RGPD5;RGPD8;RANBP2;RGPD4;RGPD3;RGPD1;RGPD2	S	788		7068	8271.1	14626	14614	15413	5823.7	6842.8	2817.5	4106.2	10184		0.976423	0.0118591	82.645	61.345	41.427	SEIKHSTPSPTKYSLSPSKSYKYSPETPPRW;SEIKHSTPSPTRYSLSPSKSYKYSPKTPPRW
P49792	RANBP2-like and GRIP domain-containing protein 5/6;RANBP2-like and GRIP domain-containing protein 8;E3 SUMO-protein ligase RanBP2;Putative peptidyl-prolyl cis-trans isomerase;RanBP2-like and GRIP domain-containing protein 4;RanBP2-like and GRIP domain-containing protein 3;RANBP2-like and GRIP domain-containing protein 1;RANBP2-like and GRIP domain-containing protein 2	RGPD5;RGPD8;RANBP2;RGPD4;RGPD3;RGPD1;RGPD2	S	790		2294.6	2520.1	4463.5	4678.2	4444.9	1439.8	2675.4	877.81	1380.2	2822.2		0.934282	0.0211649	43	26.706	43	IKHSTPSPTKYSLSPSKSYKYSPETPPRWTE;IKHSTPSPTRYSLSPSKSYKYSPKTPPRWAE
Q99666	RANBP2-like and GRIP domain-containing protein 5/6;RANBP2-like and GRIP domain-containing protein 8	RGPD5;RGPD8	S	21		0	284.9	1136.3	540.21	735.53	148.17	628.13	205.54	146.81	288.85		0.997907	1.36264e-08	95.067	83.009	95.067	ADVERYVASVLGLTPSPRQKSMKGFYFAKLY
O14737	Programmed cell death protein 5	PDCD5	S	119		10240	6205.9	17139	16088	25681	7420.2	9048.3	4917.6	6722.2	12348		1	1.67628e-05	92.866	89.474	92.866	EKTTTVKFNRRKVMDSDEDDDY_________
O14745	Na(+)/H(+) exchange regulatory cofactor NHE-RF1	SLC9A3R1	S	280		11777	20729	49692	65435	59563	31518	22842	18955	39418	56861		1	2.33316e-36	147.25	126.3	84.946	QKENSREALAEAALESPRPALVRSASSDTSE
O14745	Na(+)/H(+) exchange regulatory cofactor NHE-RF1	SLC9A3R1	S	290		6567.7	4894.8	18272	11488	12684	14800	10915	5994.9	11535	17656		0.843453	2.79242e-204	290.67	270.6	237.39	EAALESPRPALVRSASSDTSEELNSQDSPPK
O14745	Na(+)/H(+) exchange regulatory cofactor NHE-RF1	SLC9A3R1	S	291		1082.2	761.41	1616.1	1566.7	1810.2	3753.3	1809.6	624.97	2517	2507.2		0.731309	0	349.34	329.31	87.748	AALESPRPALVRSASSDTSEELNSQDSPPKQ
O14745	Na(+)/H(+) exchange regulatory cofactor NHE-RF1	SLC9A3R1	S	294		1082.2	761.41	1616.1	1566.7	1810.2	3753.3	1809.6	624.97	2517	2507.2		0.779113	1.21296e-08	87.748	78.485	87.748	ESPRPALVRSASSDTSEELNSQDSPPKQDST
O14757	Serine/threonine-protein kinase Chk1	CHEK1	S	280		0	0	0	0	0	0	0	0	0	0		0.701227	0.00225763	44.561	32.514	44.561	YNKPLKKGAKRPRVTSGGVSESPSGFSKHIQ
O14757	Serine/threonine-protein kinase Chk1	CHEK1	S	286		0	0	0	0	0	0	0	0	0	0		0.945607	0.00187852	46.133	37.175	46.133	KGAKRPRVTSGGVSESPSGFSKHIQSNLDFS
O14791	Apolipoprotein L1	APOL1	S	311		15375	14667	19320	18096	29463	14169	20268	12201	23719	23409		0.999996	7.41268e-63	189.55	165.67	132.76	VPHASASRPRVTEPISAESGEQVERVNEPSI
O14791	Apolipoprotein L1	APOL1	S	314		12339	16097	16713	14374	24717	11346	19317	11151	20875	20932		1	7.39012e-74	208.37	172.9	132.76	ASASRPRVTEPISAESGEQVERVNEPSILEM
O14795	Protein unc-13 homolog B	UNC13B	S	254		2756.6	1407.2	7633.8	8659.3	3606.7	4462.1	5052.6	5950.5	4226.2	8564.2		0.879919	2.34256e-11	117.14	83.391	96.946	SMQSYDLDYPERRAISPTSSSRYGSSCNVSQ
O14827	Ras-specific guanine nucleotide-releasing factor 2	RASGRF2	S	852		3875.5	2272.1	3319.2	3889.3	6870.3	3476.9	3619.3	2284.4	1645.3	3630.2		0.976519	1.02012e-18	100.95	89.751	100.95	ESSPAADTTELSPCRSPSTPRHLRYRQPGGQ
O14827	Ras-specific guanine nucleotide-releasing factor 2	RASGRF2	S	854		0	0	0	0	0	0	0	0	0	0		0.441794	4.13498e-07	67.01	59.427	67.01	SPAADTTELSPCRSPSTPRHLRYRQPGGQTA
O14827	Ras-specific guanine nucleotide-releasing factor 2	RASGRF2	S	718		6233.5	6929.9	5202.9	4990.7	13795	4848.1	4996	2501.7	2002	8204.5		1	1.19002e-06	88.101	73.47	88.101	ATSQNNRGEHLVDGKSPRLCRKFSSPPPLAV
O14827	Ras-specific guanine nucleotide-releasing factor 2	RASGRF2	S	746		15856	13639	23239	28440	32809	14492	22340	13640	14453	19462		0.996409	7.23648e-05	74.296	55.464	63.682	LAVSRTSSPVRARKLSLTSPLNSKIGALDLT
O14828	Secretory carrier-associated membrane protein 3	SCAMP3	S	32		693.41	6649.8	16352	20283	15026	8733.3	12562	5943.1	10778	11064		1	2.31839e-36	134.42	125.81	95.404	LDNPFQDPAVIQHRPSRQYATLDVYNPFETR
O14828	Secretory carrier-associated membrane protein 3	SCAMP3	S	76		54970	49129	57248	72574	83057	37283	46145	22949	33789	40360		0.989439	0.00211731	60.255	32.046	47.894	LPPPSAPSLQPSRKLSPTEPKNYGSYSTQAS
O14867	Transcription regulator protein BACH1	BACH1	S	196		0	0	0	0	0	0	0	0	0	0		0.999582	1.31823e-21	124.51	115.66	124.51	TPQCKLRRYQGNAKASPPLQDSASQTYESMC
O14867	Transcription regulator protein BACH1	BACH1	S	387		1335.1	2041.1	2588.4	1828.3	2500.2	937.65	2008.6	1405.8	1516.4	1544.2		0.603205	1.40383e-08	91.317	66.892	91.317	DLGTREDSSVASSDRSSVEREVAEHLAKGFW
O14867	Transcription regulator protein BACH1	BACH1	S	388		1594.2	2830.6	4193	2528.6	2756.1	1226.9	1970.8	2500.4	1667.6	2533.2		0.764324	2.72562e-19	123.59	102.53	123.59	LGTREDSSVASSDRSSVEREVAEHLAKGFWS
O14867	Transcription regulator protein BACH1	BACH1	S	445		6482.8	11012	10873	8320.8	13384	5554	8951.6	6698.4	5964.4	8439.4		0.998321	9.66252e-09	120.59	85.82	93.766	QKRSECPWLGIRISESPEPGQRTFTTLSSVN
O14874	[3-methyl-2-oxobutanoate dehydrogenase [lipoamide]] kinase, mitochondrial	BCKDK	S	31		2806.8	2437.5	10337	6917.1	6047	7694.3	18166	12681	21341	5334.8		0.961106	1.47111e-47	185.14	172.14	157.74	PLRPLLGPALALRARSTSATDTHHVEMARER
O14896	Interferon regulatory factor 6	IRF6	S	424		0	0	0	0	0	0	0	0	0	0		0.851299	0.000686482	45.347	39.452	45.347	DFTRSFDSGSVRLQISTPDIKDNIVAQLKQL
O14907	Tax1-binding protein 3	TAX1BP3	S	61		0	0	0	0	0	0	0	0	0	0		1	2.99901e-07	84.107	67.924	67.928	FSEDKTDKGIYVTRVSEGGPAEIAGLQIGDK
O14908	PDZ domain-containing protein GIPC1	GIPC1	S	225		2340.7	1581.1	3312.3	5374.7	3249.2	1454.7	2502.2	2138.4	1936.9	2433.5		0.999992	1.67957e-05	69.07	58.925	69.07	KLTEPRKAFDMISQRSAGGRPGSGPQLGTGR
O14908	PDZ domain-containing protein GIPC1	GIPC1	S	232		4197.5	3718.8	6426.6	7977.4	4667.6	3260.1	4421.9	5636	3578.8	4126.8		0.99202	0.000274356	50.404	36.394	50.404	AFDMISQRSAGGRPGSGPQLGTGRGTLRLRS
O14920	Inhibitor of nuclear factor kappa-B kinase subunit beta	IKBKB	S	672		1740.8	1157.5	2726.7	2766.7	2629.2	1764.8	2521.4	3198.5	2420.6	2646.3		0.977687	5.93128e-06	78.228	67.282	78.228	LLKIACSKVRGPVSGSPDSMNASRLSQPGQL
O14920	Inhibitor of nuclear factor kappa-B kinase subunit beta	IKBKB	S	51		5968.1	4265.1	12634	13759	11926	6000.2	12214	11333	13979	12545		1	0.00382918	44.132	24.008	44.132	ETGEQIAIKQCRQELSPRNRERWCLEIQIMR
O14924	Regulator of G-protein signaling 12	RGS12	S	850		7026.3	4417.8	10865	11110	17820	4521	7128.5	4592.5	5580.8	17521		0.791283	3.90759e-05	65.808	52.062	64.705	EVEGRALPDSQQVPSSPASKHSLGSDHSSVS
O14924	Regulator of G-protein signaling 12	RGS12	S	172		0	0	0	0	0	0	0	0	0	0		0.970743	9.18249e-05	89.356	50.482	89.356	CASNSEPLKLKQRSLSESAATRFDVGHESIN
O14929	Histone acetyltransferase type B catalytic subunit	HAT1	S	361		2135.6	2058.2	11717	3866.2	7377.1	1539.5	1185.9	1102.7	752.97	3302.6		0.999873	0.0116836	56.258	8.6553	56.258	EQYRSYRLDIKRRLISPYKKKQRDLAKMRKC
O14936	Peripheral plasma membrane protein CASK	CASK	S	582		1886.3	1411.1	944.97	1624.7	2371.4	3473.9	2458.5	1902.1	1188.1	4025		0.982103	3.70279e-07	71.08	55.887	70.837	IVPSYRTQSSSCERDSPSTSRQSPANGHSST
O14939	Phospholipase D2	PLD2	S	79		5253.1	4183.8	8733.7	6390.3	8078.9	3274.8	6527.8	2885.8	4646.9	6235.6		0.502113	0.00120952	45.135	33.492	45.135	PVTAQVVGTERYTSGSKVGTCTLYSVRLTHG
P19105	Myosin regulatory light chain 12A;Myosin regulatory light polypeptide 9;Myosin regulatory light chain 12B	MYL12A;MYL9;MYL12B	S	19		1151.9	40143	243060	161030	250990	96173	436060	103220	141840	107250		1	9.00147e-283	332.03	313.96	122.8	KRTKTKTKKRPQRATSNVFAMFDQSQIQEFK
O14974	Protein phosphatase 1 regulatory subunit 12A	PPP1R12A	S	299		38471	35586	60897	85143	92253	19341	37330	14473	29226	30745		0.999968	8.36036e-81	196.2	181.31	174.99	QKKQNLLHSEKRDKKSPLIESTANMDNNQSQ
O14974	Protein phosphatase 1 regulatory subunit 12A	PPP1R12A	S	422		2132.8	2042.5	3162.2	4751.3	4590.2	1069.1	1305.4	1017.3	852.23	1867.1		0.98153	0.000531075	54.898	44.893	54.898	PTSPIKKFPTTATKISPKEEERKDESPATWR
O14974	Protein phosphatase 1 regulatory subunit 12A	PPP1R12A	S	445		43579	63224	90556	139740	179180	56645	74481	36160	60741	116190		0.999563	1.88266e-78	214.81	191.95	126.51	DESPATWRLGLRKTGSYGALAEITASKEGQK
O14974	Protein phosphatase 1 regulatory subunit 12A	PPP1R12A	S	507		41508	36595	73028	91709	96192	23218	50291	25748	61226	41033		0.962352	2.33196e-10	105.19	71.008	104.95	TRLAYVAPTIPRRLASTSDIEEKENRDSSSL
O14974	Protein phosphatase 1 regulatory subunit 12A	PPP1R12A	S	995		5344.2	4225.3	8627.6	8551.8	10845	3697.9	5945.9	4072	4399.8	5991.6		1	0.0106643	42.031	33.899	42.031	LEMEKRERRALERRISEMEEELKMLPDLKAD
O14974	Protein phosphatase 1 regulatory subunit 12A	PPP1R12A	S	695		9872.7	7634.8	17596	19079	22586	13654	14050	8353.5	17587	16654		0.5	1.03821e-86	215.59	199.06	95.195	SQRKARSRQARQSRRSTQGVTLTDLQEAEKT
O14974	Protein phosphatase 1 regulatory subunit 12A	PPP1R12A	S	910		10788	4969.1	14834	17836	21358	8200.1	10466	5416.3	8388.5	14025		0.936793	1.69181e-15	139.78	107.21	109.44	TSAGDRYDSLLGRSGSYSYLEERKPYSSRLE
O14974	Protein phosphatase 1 regulatory subunit 12A	PPP1R12A	S	668		2370.6	1713.8	4951.1	4764.4	5704.9	2192.8	4340.8	2084.5	4513.1	3627.5		0.998645	1.59096e-18	106.75	97.554	103.9	AGTVSSTTEVRERRRSYLTPVRDEESESQRK
O14974	Protein phosphatase 1 regulatory subunit 12A	PPP1R12A	S	903		0	0	0	0	0	0	0	0	0	0		0.99863	9.07649e-15	112.64	64.954	95.122	SRYETSSTSAGDRYDSLLGRSGSYSYLEERK
O14979	Heterogeneous nuclear ribonucleoprotein D-like	HNRPDL	S	241		0	0	0	0	0	0	0	0	0	0		0.902213	0.000931727	47.68	39.435	47.68	LKGKEPPKKVFVGGLSPDTSEEQIKEYFGAF
O14986	Phosphatidylinositol 4-phosphate 5-kinase type-1 beta	PIP5K1B	S	448		0	530.51	1412.6	1567.8	1621.5	886.25	880.11	1088.3	1321.8	1035.8		0.813986	1.03667e-15	110.26	87.319	110.26	KDEKRDLLTEGQSFSSLDEEALGSRHRPDLV
O14986	Phosphatidylinositol 4-phosphate 5-kinase type-1 beta	PIP5K1B	S	405		3286.3	1447.6	3321.3	9022.8	0	2925.6	3365.3	1622	2911.7	6973.3		0.970224	0.000366717	63.662	49.231	63.662	FMNSRVFKKIQALKASPSKKRCNSIAALKAT
O15013	Rho guanine nucleotide exchange factor 10	ARHGEF10	S	379		0	1579.2	1002	1734.1	713.96	1319.5	1842.8	769.01	959.55	558.02		0.824173	0.000678841	60.157	49.57	60.157	TRAAVKRGRSFIRTKSLIAQDHRSSLEEEQN
O15014	Zinc finger protein 609	ZNF609	S	804		3614.3	7676.3	12205	11848	15122	8248.7	11287	6954.6	9675.2	12450		0.903029	3.28527e-06	61.612	51.366	61.612	KAEADKIYSFTDNAPSPSIGGSSRLENTTPT
O15014	Zinc finger protein 609	ZNF609	S	1055		1815.4	7825.7	7412.3	9003.3	15063	5742	11934	4527.3	5997	11775		0.967627	0.000125018	99.539	67.209	46.352	WKQKPSIPPTLTKAPSLTDLVKSGPGKAKEP
O15014	Zinc finger protein 609	ZNF609	S	358		1068.4	1661.3	2088.4	2928.2	3010.9	1507.6	1874.3	1092.7	1214.9	2115.2		0.798674	0.00175332	52.527	35.754	44.925	LDCTRHDWAPPRFCDSPTSDLEMRNGRGRGK
O15014	Zinc finger protein 609	ZNF609	S	361		0	0	0	0	0	0	0	0	0	0		0.438546	0.00158746	59.248	47.046	41.621	TRHDWAPPRFCDSPTSDLEMRNGRGRGKRMR
O15014	Zinc finger protein 609	ZNF609	S	576		4703.5	3482	8308.6	7864.7	7922.7	4185.7	7418.1	5905	6774.6	6000.3		0.999927	9.51601e-05	68.481	60.349	68.481	PARSATPKVRLVEPHSPSPSSKFSTKGLCKK
O15014	Zinc finger protein 609	ZNF609	S	578		0	0	0	0	0	0	0	0	0	0		0.997328	9.51601e-05	68.481	60.349	68.481	RSATPKVRLVEPHSPSPSSKFSTKGLCKKKL
O15014	Zinc finger protein 609	ZNF609	S	491		6518.6	10878	20754	20470	25498	13673	17844	10101	11750	17171		1	7.69503e-27	130.83	110.71	111.97	PGTKVEPTVLDRNCPSPVLIDCPHPNCNKKY
O15014	Zinc finger protein 609	ZNF609	S	467		5959.8	4825.9	11177	11231	12156	5749	9110.2	4233.2	5465.1	7457.4		0.779188	1.53333e-13	110.33	94.385	100.53	SSSEDSKGSKRVRTNSMGSATGPLPGTKVEP
O15018	PDZ domain-containing protein 2;Processed PDZ domain-containing protein 2	PDZD2	S	1644		722.8	448.09	2332.8	1834.2	845.52	2177.7	4877.9	7164.1	3102	1711.5		0.84923	0.0626538	47.574	14.312	47.574	KVLSLKYSTPRESVASPREKAACLPGSYTSG
O15018	PDZ domain-containing protein 2;Processed PDZ domain-containing protein 2	PDZD2	S	1270		0	0	0	0	0	0	0	0	0	0		0.999615	3.86754e-16	110.94	102.73	110.94	DTGQVSRPENPSQPASPRVTKCKARSPVRLP
O15021	Microtubule-associated serine/threonine-protein kinase 4	MAST4	S	2555		684.21	872.71	963.97	918.3	889.06	836.77	1465.6	735.54	1361.6	547.61		0.942486	0.000329034	56.29	46.635	56.29	DPNTMGGASHRDRALSVTATVGETKGKDPAP
O15021	Microtubule-associated serine/threonine-protein kinase 4	MAST4	S	1863		5603.7	4676.7	3637.4	5722.2	8564	6295.9	8551.5	3854	5845.3	7208.1		0.851045	0.00161871	70.056	11.81	65.157	SSSGKKNDTTSARELSPSSLKMNKSYLLEPW
O15021	Microtubule-associated serine/threonine-protein kinase 4	MAST4	S	1865		4209.6	4150.9	4182.2	4847.2	7973.4	4509.3	6357.6	4721.7	5011.7	5838		0.528655	0.0315127	47.971	12.307	47.971	SGKKNDTTSARELSPSSLKMNKSYLLEPWFL
O15021	Microtubule-associated serine/threonine-protein kinase 4;Microtubule-associated serine/threonine-protein kinase 2;Microtubule-associated serine/threonine-protein kinase 1	MAST4;MAST2;MAST1	S	1441		7169.9	6024.8	8617	10471	14397	5488	9261.6	3818.4	6510.6	10507		0.982832	0.000699131	54.898	33.348	54.898	IVRHIVRPKSAEPPRSPLLKRVQSEEKLSPS;LGRQLSRPKSAEPPRSPLLKRVQSAEKLAAA
O15021	Microtubule-associated serine/threonine-protein kinase 4	MAST4	S	1373		0	0	0	0	0	0	0	0	0	0		0.999962	6.97024e-05	66.289	42.916	66.289	APKLGGQRYRSGRRKSAGNIPLSPLARTPSP
O15021	Microtubule-associated serine/threonine-protein kinase 4	MAST4	S	2523		1629.4	1496.1	1972.3	2186.7	2229.4	2908.6	4612.4	1995.8	2600.1	2452.4		0.966905	5.60742e-05	94.309	59.923	94.309	AQPAGEGRTHMTKSDSLPSFRVSTLPLESHH
O15021	Microtubule-associated serine/threonine-protein kinase 4	MAST4	S	2443		1343.4	1488.7	1683.2	1455.7	1797.2	1795.5	3431	2237.7	2032.6	2568.3		0.898153	9.75792e-05	80.746	59.969	80.746	QKPPTEADKPNGMKRSPSATGQSSFRSTALP
O15021	Microtubule-associated serine/threonine-protein kinase 4	MAST4	S	2445		922.31	1111.7	927.18	1453.9	1101.7	1316.6	2953.1	1773.8	1731.2	1539		0.751859	0.0005096	70.26	48.959	70.26	PPTEADKPNGMKRSPSATGQSSFRSTALPEK
O15021	Microtubule-associated serine/threonine-protein kinase 4	MAST4	S	206		3085.5	2524.6	6067.7	5824.6	5536.5	11987	7289.4	3654.7	7612.1	5744.9		0.982574	0.000175085	53.359	39.959	52.451	ETSNLVRMRSQALGQSAPSLTASLKELSLPR
O15021	Microtubule-associated serine/threonine-protein kinase 4	MAST4	S	1825		0	0	0	0	0	0	0	0	0	0		0.812551	3.60285e-12	99.41	71.111	99.41	IALLSGPQASKTELPSPESAQSPSPSGDVRA
O15021	Microtubule-associated serine/threonine-protein kinase 4	MAST4	S	1394		196.53	237.93	459	634.04	403.18	429.45	364.37	389.96	346.02	358.66		0.802099	0.000726647	48.405	31.174	48.405	LSPLARTPSPTPQPTSPQRSPSPLLGHSLGN
O15021	Microtubule-associated serine/threonine-protein kinase 4	MAST4	S	1782		5307.6	5581.7	6738.6	10027	9490.1	5286.1	7891	3398.3	7314.1	6467.8		1	2.19885e-11	93.21	83.947	93.21	RVDSGTEKPGLVAPESPVRKSPSEYKLEGRS
O15021	Microtubule-associated serine/threonine-protein kinase 4	MAST4	S	916		0	0	0	0	0	0	0	0	0	0		0.551767	0.0441695	53.493	22.807	53.493	IRQFSSCSHRFSKVFSSIDRITQNSAEEKED
O15021	Microtubule-associated serine/threonine-protein kinase 4	MAST4	S	917		5991.7	5499.8	6073.2	4234.1	8618.5	9610.5	14943	8058.6	9538.9	8975		0.90585	0.0148195	76.221	30.093	59.368	RQFSSCSHRFSKVFSSIDRITQNSAEEKEDS
O15021	Microtubule-associated serine/threonine-protein kinase 4	MAST4	S	1526		4912.1	3566.5	5715.9	5502.3	6582.3	5049.5	6954.3	4745.1	5630.6	5928.8		1	2.36132e-08	92.264	65.001	92.264	GCLKRPVSRKVGRQESVDDLDRDKLKAKVVV
O15027	Protein transport protein Sec16A	SEC16A	S	1895		2217.2	2054	4424.7	3866.9	5405.7	4222.6	3194.8	2017.4	2555.3	3656.3		0.914915	4.69119e-06	72.399	55.513	72.399	TVPDSEAPPGWDRADSGPTQPPLSLSPAPET
O15027	Protein transport protein Sec16A	SEC16A	S	1903		0	0	0	0	0	0	0	0	0	0		0.49536	0.000398815	48.288	41.811	48.288	PGWDRADSGPTQPPLSLSPAPETKRPGQAAK
O15027	Protein transport protein Sec16A	SEC16A	S	1905		31355	32761	52872	49473	127450	38816	46383	28205	37173	42715		0.999878	1.5577e-59	173.93	149.03	168.12	WDRADSGPTQPPLSLSPAPETKRPGQAAKKE
O15027	Protein transport protein Sec16A	SEC16A	S	891		10821	12732	37899	22349	55122	16269	21437	17617	19588	24595		1	7.92862e-37	139.46	133.76	41.446	LERAQQELVPPQQQASPPQLPKAMFSELSNP
O15027	Protein transport protein Sec16A	SEC16A	S	1878		1381.2	1073.2	3335.3	1567.8	2211.3	1158.8	1074.1	644.82	883.5	877.78		0.769334	0.0271227	49.189	34.045	49.189	LSEENFDGKFANLTPSRTVPDSEAPPGWDRA
O15027	Protein transport protein Sec16A	SEC16A	S	1149		5285.2	3498.4	9390.7	7112.8	12179	8185	7654.1	5742	22896	7220.4		0.936153	1.28989e-39	142.23	126.69	142.23	EKRDNNWRYDPRFTGSFDDDPDPHRDPYGEE
O15027	Protein transport protein Sec16A	SEC16A	S	411		0	1463.5	3181.1	2572.3	3645.5	926.95	1858.8	1407.7	2531.1	2005.6		0.624192	4.45376e-08	53.264	48.67	53.264	ETDETTVSQNYRGSVSQPSTPSPPKPTGIFQ
O15027	Protein transport protein Sec16A	SEC16A	S	417		0	1774.1	4409.4	2978.7	5743.3	3777.6	3123	1818.7	2978.6	3487.9		0.588267	2.62704e-12	73.868	68.521	73.868	VSQNYRGSVSQPSTPSPPKPTGIFQTSANSS
O15027	Protein transport protein Sec16A	SEC16A	S	136		0	0	0	0	0	0	0	0	0	0		1	0.0010045	49.298	36.29	49.298	ESTFRQNPRIVNHWASPELRQNPGVKNEHRP
O15027	Protein transport protein Sec16A	SEC16A	S	1786		863.72	4761.7	13813	11112	18832	6080.1	7331.5	6586.8	9707	7858.4		1	2.52464e-21	124.31	104.06	124.31	LLPSAPQTLPDGPLASPARVPMFPVPLPPGP
O15027	Protein transport protein Sec16A	SEC16A	S	391		8982.2	5592.7	12507	8325.9	15551	5229.1	4532.3	3678.6	4185.5	7824		0.96428	3.52946e-186	259.84	234.22	259.84	PEDEASGSFFKQIDSSPVGGETDETTVSQNY
O15027	Protein transport protein Sec16A	SEC16A	S	1190		0	0	0	0	0	0	0	0	0	0		0.465276	2.00369e-06	82.877	65.249	82.877	SARSLHSAHSLASRRSSLSSHSHQSQIYRSH
O15027	Protein transport protein Sec16A	SEC16A	S	1191		0	0	0	0	0	0	0	0	0	0		0.465276	2.00369e-06	82.877	65.249	82.877	ARSLHSAHSLASRRSSLSSHSHQSQIYRSHN
O15027	Protein transport protein Sec16A	SEC16A	S	1181		1844.5	1491.9	6079.7	2071.3	3428.1	2855.4	4275.3	3093	2538.7	3337.4		0.609154	0.000107806	71.529	51.008	71.529	DRRSVHSEHSARSLHSAHSLASRRSSLSSHS
O15027	Protein transport protein Sec16A	SEC16A	S	1187		0	0	0	0	0	0	0	0	0	0		0.993016	0.00330051	40.941	29.022	40.941	SEHSARSLHSAHSLASRRSSLSSHSHQSQIY
O15027	Protein transport protein Sec16A	SEC16A	S	1259		0	1590	3472.1	2819.4	7929.3	1924.2	2340.2	815.06	1575.4	2712.4		0.51859	2.86528e-13	68.143	61.36	68.143	GYPADTVWPAMEQVSSRPTSPEKFSVPHVCA
O15027	Protein transport protein Sec16A	SEC16A	S	1044		1347.2	1498.7	3278	2548.6	3847.6	2293.4	2430.7	3605.7	2415.5	2227.2		0.6423	0.000426173	77.644	58.373	77.644	SAYAQNYRYPEPERPSSRASHSSERPPPRQG
O15027	Protein transport protein Sec16A	SEC16A	S	1045		3622.8	3105.9	7331.4	4008.2	7726.9	2389.9	5163	8055.9	5590	5076.4		0.756977	0.000567651	74.78	53.531	74.78	AYAQNYRYPEPERPSSRASHSSERPPPRQGY
O15031	Plexin-B2	PLXNB2	S	1570		0	0	0	0	0	0	0	0	0	0		1	7.99852e-43	147.41	132.68	147.41	TLILSKVGVSQQPEDSQQDLPGERHALLEEE
O15037	Protein KHNYN	KHNYN	S	342		1563.4	1983.5	2647.6	4014.2	3135.7	4592.7	5806.7	5854.1	4524.1	4226		1	0.0206748	68.846	17.78	58.981	GAHGSCHRAAQSRGASLLQRLHNGNASPPRV
O15037	Protein KHNYN	KHNYN	S	10		3312.6	2319.7	5740.5	4399.4	4638.1	8956.9	8136.8	5248.7	4347	4206		0.999991	7.74708e-09	92.098	80.179	92.098	______MPTWGARPASPDRFAVSAEAENKVR
O15040	Tectonin beta-propeller repeat-containing protein 2	TECPR2	S	410		0	0	0	0	0	0	0	0	0	0		0.333943	1.92887e-09	71.408	68.352	42.733	GSSMASSVASEPRSRSSSLNSTDSGSGLLPP
O15040	Tectonin beta-propeller repeat-containing protein 2	TECPR2	S	411		0	0	0	0	0	0	0	0	0	0		0.333943	1.92887e-09	71.408	68.352	42.733	SSMASSVASEPRSRSSSLNSTDSGSGLLPPG
O15040	Tectonin beta-propeller repeat-containing protein 2	TECPR2	S	412		0	0	0	0	0	0	0	0	0	0		0.326743	1.92887e-09	71.408	68.352	71.408	SMASSVASEPRSRSSSLNSTDSGSGLLPPGL
O15042	U2 snRNP-associated SURP motif-containing protein	U2SURP	S	67		1676.6	2694.8	5997.8	4821.4	9034.1	2804.9	4446.5	2748.5	3831.1	4255.6		0.999617	7.83801e-05	61.962	53.381	61.962	KHNYRNESARESLCDSPHQNLSRPLLENKLK
O15055	Period circadian protein homolog 2	PER2	S	627		0	0	0	0	0	0	0	0	0	0		0.964254	2.67216e-09	93.776	84.979	93.776	NVPALRSSDKRKATVSPGPHAGEAEPPSRVN
O15056	Synaptojanin-2	SYNJ2	S	1433		2276.7	1689.1	6364.1	2579.1	3589.5	2912.8	2202.7	2977	2205	3437.5		0.916395	3.01864e-06	105.56	79.647	105.56	LLHHPKLLNNTWLSKSSDPLDSGTRSPKRDP
O15061	Synemin	SYNM	S	653		7122.4	4938.1	9686.4	5970.4	8913.2	7292.5	6792.4	4612.8	5515.1	10138		0.91766	6.49951e-15	102.16	95.657	82.302	VAENIVTSILKQFTQSPETEASADSFPDTKV
O15061	Synemin	SYNM	S	1044		10917	7054.5	11602	10709	16488	12598	14522	11584	12148	18553		1	1.70756e-62	169.68	159.02	80.646	KAVESVVRESLSRQRSPAPGSPDEEGGAEAP
O15061	Synemin	SYNM	S	1049		36039	26735	36535	28008	39817	28645	60630	32583	45561	71457		1	1.082e-119	235.85	215.26	80.646	VVRESLSRQRSPAPGSPDEEGGAEAPAAGIR
O15061	Synemin	SYNM	S	429		49.318	147.11	208.8	195.17	355.84	250.36	715.35	303.46	598.75	707.23		0.951929	2.43808e-05	97.195	70.233	65.241	SYGKAVSSQTNVRTFSPTYGLLRNTEAQVKT
O15061	Synemin	SYNM	S	1106		0	0	0	0	0	0	0	0	0	0		0.583562	7.45284e-60	151.67	145.71	151.67	GQRTPQGPVSATVEVSSPTGFAQSQVLEDVS
O15061	Synemin	SYNM	S	1107		0	308.52	2171.6	1541.1	2300.1	687.56	1497.8	947.37	1045.3	1141.4		0.788378	1.91226e-43	125.48	118.84	125.48	QRTPQGPVSATVEVSSPTGFAQSQVLEDVSQ
O15063	Uncharacterized protein KIAA0355	KIAA0355	S	723		0	0	0	0	0	0	0	0	0	0		0.999987	3.13351e-07	65.766	57.842	65.766	HTPLTPQPGLAPQQQSPKQQQPQVQYYQHLL
O15068	Guanine nucleotide exchange factor DBS	MCF2L	S	965		605.55	1380.5	3799.8	5639.6	4850.7	1680.1	3634.5	2477.8	6191.4	3831.6		0.979204	1.11806e-05	66.294	58.267	56.688	ACREASQHRALEQSQSLPLPAPTSTSPSRGN
O15068	Guanine nucleotide exchange factor DBS	MCF2L	S	973		0	0	0	0	0	0	0	0	0	0		0.444959	1.21739e-20	114.9	105.36	114.9	RALEQSQSLPLPAPTSTSPSRGNSRNIKKLE
O15068	Guanine nucleotide exchange factor DBS	MCF2L	S	975		4599.9	3582.3	8772.5	6770	8518.4	6988.9	6540.9	8178.2	6091.9	7877.8		0.772121	7.19072e-21	119.31	107.41	118.09	LEQSQSLPLPAPTSTSPSRGNSRNIKKLEER
O15068	Guanine nucleotide exchange factor DBS	MCF2L	S	412		340.87	875.68	1974.6	1848.4	2178.5	1615.1	1529.2	906.03	1304.5	1505.8		1	5.19743e-05	64.52	47.047	64.52	FEEKSGVAVERARALSLDGEQLIGNKHYAVD
O15068	Guanine nucleotide exchange factor DBS	MCF2L	S	620		6751.7	10456	20866	18314	20739	12015	13719	10050	12495	13461		1	1.75482e-71	195.03	176.56	195.03	RRAKSEMSESRQGRGSAGEEEESLAILRRHV
O15068	Guanine nucleotide exchange factor DBS	MCF2L	S	589		3490.6	3228.4	8460.4	6156.4	4472	2761.9	3849	4897.8	2809.2	2848.3		0.99989	7.65178e-07	86.944	71.782	86.944	ALAKSPCPSPGIRRGSENSSSEGGALRRGPY
O15068	Guanine nucleotide exchange factor DBS	MCF2L	S	582		2472.7	2460.5	4010.8	3908.9	4360.8	3430.5	4183.3	3670.7	2276.1	3624.2		0.986498	0.00168297	73.951	44.993	73.951	PVAPRPEALAKSPCPSPGIRRGSENSSSEGG
O15075	Serine/threonine-protein kinase DCLK1	DCLK1	S	337		0	0	0	0	0	0	0	0	0	0		0.952567	8.38881e-11	97.904	59.136	97.904	LSTPRSGKSPSPSPTSPGSLRKQRSSQHGGS
O15084	Serine/threonine-protein phosphatase 6 regulatory ankyrin repeat subunit A	ANKRD28	S	1011		69.595	4505.8	10853	11017	11083	16725	28423	13926	16192	12243		0.998053	2.47663e-16	138.02	105.45	138.02	TFNAINRYTNTSKTVSFEALPIMRNEPSSYC
O15085	Rho guanine nucleotide exchange factor 11	ARHGEF11	S	1155		397.74	1748.8	3366.6	2971.5	4199.1	1619.6	2649.5	904.02	1773.9	2415.7		0.999998	1.37371e-19	86.501	82.883	86.501	QGKHQVLLEDPEQEGSAEEEELGVLPCPSTS
O15085	Rho guanine nucleotide exchange factor 11	ARHGEF11	S	150		0	252.11	1483.9	879.41	1036.4	1248.6	1168.7	1154.3	1296.2	1117.3		0.99142	3.56587e-08	73.294	66.816	50.178	DPSPAGAPRITSVIPSPPPPPPLPPPQRITG
O15085	Rho guanine nucleotide exchange factor 11	ARHGEF11	S	14		2295.2	1903.9	4111.1	3828.6	6310.5	4548.7	7156.6	2960.6	4970.1	5980.4		0.787179	5.88295e-06	85.563	65.439	85.563	__MSVRLPQSIDRLSSLSSLGDSAPERKSPS
O15085	Rho guanine nucleotide exchange factor 11	ARHGEF11	S	592		0	0	0	0	0	0	0	0	0	0		0.921503	5.2556e-07	66.636	57.1	66.636	QYDAPEPGTQRLSTGSFPEDLLESDSSRSEI
O15085	Rho guanine nucleotide exchange factor 11	ARHGEF11	S	251		5842.2	12737	23436	23013	32438	16196	22764	12243	14911	19828		0.977159	8.86382e-05	58.087	50.365	58.087	SLMNRNSVLSDPGLDSPRTSPVIMARVAQHH
O15085	Rho guanine nucleotide exchange factor 11	ARHGEF11	S	255		4446.4	7735.8	13810	13943	18553	9393.4	14622	8141.2	9192.9	12154		0.694625	9.00706e-05	57.997	44.765	42.393	RNSVLSDPGLDSPRTSPVIMARVAQHHRRQG
O15085	Rho guanine nucleotide exchange factor 11	ARHGEF11	S	35		1826	1347	3634.7	3362.3	3046.7	2210.6	2999.2	3121.9	2556.5	2362.4		0.99675	1.31584e-16	120.9	107.09	85.362	DSAPERKSPSHHRQPSDASETTGLVQRCVII
O15085	Rho guanine nucleotide exchange factor 11	ARHGEF11	S	663		1116.9	1274.2	2500.7	2166.1	2842.2	1833.9	2368.8	1391.5	2092.1	1663.1		0.999995	0.000240649	65.231	54.473	65.231	LHQSASSSTSSLSTRSLENPTPPFTPKMGRR
O15085	Rho guanine nucleotide exchange factor 11	ARHGEF11	S	633		0	0	0	0	0	0	0	0	0	0		0.499992	0.00139448	47.64	41.163	47.64	REEMKRSRKAENVPRSRSDVDMDAAAEATRL
O15085	Rho guanine nucleotide exchange factor 11	ARHGEF11	S	635		0	0	0	0	0	0	0	0	0	0		0.499992	0.00139448	47.64	41.163	47.64	EMKRSRKAENVPRSRSDVDMDAAAEATRLHQ
O15085	Rho guanine nucleotide exchange factor 11	ARHGEF11	S	547		0	0	0	0	0	0	0	0	0	0		0.328146	3.61333e-06	62.108	50.093	62.108	KRNPILKYIGKPKSSSQSTFHIPLSPVEVKP
O15085	Rho guanine nucleotide exchange factor 11	ARHGEF11	S	1295		9129	7541	9471.4	9336.9	16949	5931.8	7271.4	5191.7	6070.4	7510.4		0.992207	1.16772e-20	136.61	102.22	136.61	MGLCSLEHLPPRTRNSGIWESPELDRNLAED
O15117	FYN-binding protein	FYB	S	558		39117	24789	14314	30120	52405	8606.1	12064	7465.3	10681	32940		0.999949	0.00353935	100.57	55.136	92.051	TDNPEGKWLGRTARGSYGYIKTTAVEIDYDS
O15117	FYN-binding protein	FYB	S	46		12047	7423.1	15095	13719	27780	7061.8	12177	3812.4	5645.7	15420		0.999999	4.22225e-21	113.65	99.544	113.65	GIQARKNLFNNQGNASPPAGPSNVPKFGSPK
O15119	T-box transcription factor TBX3	TBX3	S	438		0	0	0	0	0	0	0	0	0	0		0.849743	0.00104831	40.622	32.28	40.622	RDSGRLDKASPDSRHSPATISSSTRGLGAEE
O15119	T-box transcription factor TBX3	TBX3	S	371		1315.7	964.06	6385.7	2340	3615.8	925.19	2554	1112.5	2133.7	3505.5		0.971696	4.47027e-05	45.941	43.316	45.941	AASTVGTSNLKDLCPSEGESDAEAESKEEHG
O15119	T-box transcription factor TBX3	TBX3	S	375		1315.7	964.06	6385.7	2340	3615.8	925.19	2554	1112.5	2133.7	3505.5		0.97387	4.47027e-05	45.941	43.316	45.941	VGTSNLKDLCPSEGESDAEAESKEEHGPEAC
O15119	T-box transcription factor TBX3	TBX3	S	353		0	0	0	0	0	0	0	0	0	0		0.453972	5.97577e-10	59.888	57.511	59.888	ESSSEQAAFNCFAQASSPAASTVGTSNLKDL
O15119	T-box transcription factor TBX3	TBX3	S	354		0	0	0	0	0	0	0	0	0	0		0.453972	5.97577e-10	59.888	57.511	59.888	SSSEQAAFNCFAQASSPAASTVGTSNLKDLC
O15119	T-box transcription factor TBX3	TBX3	S	456		0	0	0	0	0	0	0	0	0	0		1	0.000665409	53.3	45.23	53.3	TISSSTRGLGAEERRSPVREGTAPAKVEEAR
O15119	T-box transcription factor TBX3	TBX3	S	707		9080.7	7951.2	25101	14905	18703	8741.7	14027	7905.4	8771.9	14505		0.998321	2.17965e-11	98.281	89.871	92.427	LNSRSSTLSSSSMSLSPKLCAEKEAATSELQ
O15119	T-box transcription factor TBX3	TBX3	S	680		520.38	1025.1	2386.8	1790.9	2721.9	1229.2	1965.8	1546.1	1448.2	1896.1		0.994752	6.1109e-09	77.241	65.04	77.241	AAAGPLDGKVAALAASPASVAVDSGSELNSR
O15127	Secretory carrier-associated membrane protein 2	SCAMP2	S	319		58.395	123.68	335.42	54.611	241.14	53.74	66.081	77.024	87.063	0		0.831729	2.77465e-07	87.447	79.837	87.447	FSQGIFSSRTFHRAASSAAQGAFQGN_____
O15127	Secretory carrier-associated membrane protein 2	SCAMP2	S	320		172	415.24	570.54	510.2	529.54	26.046	395.25	65.089	530.6	211.15		0.899423	1.26051e-37	168.93	155.92	168.93	SQGIFSSRTFHRAASSAAQGAFQGN______
O15155	BET1 homolog	BET1	S	48		447.13	187.65	1494.8	1064.5	901.41	1033.4	1063.7	438.26	866.73	533.73		0.5	0.000466834	57.434	47.634	57.434	ERLTESLRSKVTAIKSLSIEIGHEVKTQNKL
O15155	BET1 homolog	BET1	S	50		3965.2	2856.9	9421.6	7450.3	6000.5	5676.3	8152.4	4007.5	6124.1	5196.2		0.999431	6.75263e-11	115.1	81.835	115.1	LTESLRSKVTAIKSLSIEIGHEVKTQNKLLA
O15164	Transcription intermediary factor 1-alpha	TRIM24	S	1042		0	0	0	0	0	0	0	0	0	0		1	0.011173	57.785	12.922	57.785	DSDDDFVQPRKKRLKSIEERQLLK_______
O15164	Transcription intermediary factor 1-alpha	TRIM24	S	1025		5554.4	3650	7767.2	8418.1	14088	4364.6	6305.3	2651.2	3612.4	6559.5		0.9984	2.33494e-06	73.936	69.948	73.936	FPKPEFRNESEDNKFSDDSDDDFVQPRKKRL
O15164	Transcription intermediary factor 1-alpha	TRIM24	S	1028		5554.4	3650	7767.2	8418.1	14088	4364.6	6305.3	2651.2	3612.4	6559.5		0.999973	2.33494e-06	73.936	69.948	73.936	PEFRNESEDNKFSDDSDDDFVQPRKKRLKSI
O15164	Transcription intermediary factor 1-alpha	TRIM24	S	811		7613	10331	13580	14409	39251	7379.3	10538	4190.4	6047.4	13581		0.995757	2.28153e-07	81.553	74.235	74.364	NSSNGKSEWLDPSQKSPLHVGETRKEDDPNE
O15169	Axin-1	AXIN1	S	77		1062	4217.7	7698.5	5832.5	10633	4130.5	4551.2	3333.9	4745.1	5684.3		0.76779	1.01417e-06	69.248	61.538	69.248	RRSDLDLGYEPEGSASPTPPYLKWAESLHSL
O15173	Membrane-associated progesterone receptor component 2	PGRMC2	S	104		5018	44504	27322	8654.6	12676	5475	8931.4	4454	5794.3	9950		1	0.000823134	100.88	58.542	100.88	ESPATSLPRMKKRDFSLEQLRQYDGSRNPRI
O15173	Membrane-associated progesterone receptor component 2	PGRMC2	S	90		21081	15898	52200	21586	44917	16760	19995	18649	20442	17296		0.999969	2.24233e-91	204.12	184.86	204.12	WGRRGLGAGAGAGEESPATSLPRMKKRDFSL
O15195	Villin-like protein	VILL	S	240		3739.9	1452	1253.4	2166.6	888.16	6542.8	2922.2	2555.1	5663	2183.2		0.555471	1.60298e-06	84.508	61.93	84.508	AVLGRRVGSLRAATPSKDINQLQKANVRLYH
O15195	Villin-like protein	VILL	S	762		1730.4	2221.9	3648.8	3265.9	3000.2	6031.3	8256	5138.8	6284.2	4501.9		0.996706	1.54157e-18	106.11	98.598	71.06	GNGRAGAVALQALKGSQDSSENDLVRSPKSA
O15195	Villin-like protein	VILL	S	765		0	0	0	0	0	0	0	0	0	0		0.893665	6.10004e-05	67.902	50.65	67.902	RAGAVALQALKGSQDSSENDLVRSPKSAGSR
O15195	Villin-like protein	VILL	S	773		42492	15487	18070	29176	15009	37905	30548	17391	38397	22052		0.999993	5.71966e-13	104.81	81.586	102.98	ALKGSQDSSENDLVRSPKSAGSRTSSSVSST
O15211	Ral guanine nucleotide dissociation stimulator-like 2	RGL2	S	409		0	0	0	0	0	0	0	0	0	0		0.810538	0.00215708	49.62	35.385	49.62	YSQSRELLVQEVKLQSPLEPHSKKAPRSGSR
O15211	Ral guanine nucleotide dissociation stimulator-like 2	RGL2	S	617		729.05	364	689.31	1058.1	1185.8	963.59	313.24	243.19	180.73	580.42		0.522334	5.03425e-19	82.635	80.112	82.635	SPPASSPRPSRGHRRSASCGSPLSGGAEEAS
O15211	Ral guanine nucleotide dissociation stimulator-like 2	RGL2	S	619		2797.1	3435.5	4054.5	2654.3	6937.5	2471	2978.2	1948.1	2149	3239.4		0.811344	9.53301e-184	249.49	244.02	210.28	PASSPRPSRGHRRSASCGSPLSGGAEEASGG
O15211	Ral guanine nucleotide dissociation stimulator-like 2	RGL2	S	755		0	0	0	0	0	0	0	0	0	0		0.815151	8.51004e-32	106.3	99.81	106.3	TPGVTSGPSASGTPPSEGGGGSFPRIKATGR
O15231	Zinc finger protein 185	ZNF185	S	64		6727	10132	33361	10549	12379	15884	19134	7287.5	22112	6317		0.830225	1.58924e-21	124.76	114.81	97.776	EGRTIELPSGRSRATSFSSAGEVPKPRPPST
O15231	Zinc finger protein 185	ZNF185	S	452		613.25	0	2058.8	1266.9	1500.7	1433.1	1241.6	971.93	775.44	1256.5		0.531842	1.27308e-23	89.484	74.138	89.484	VPAQQPADPSTPERQSSPSGSEQLVRRESCG
O15231	Zinc finger protein 185	ZNF185	S	453		7602.8	13520	29986	10969	17289	17217	17782	10112	11239	12671		0.992271	6.09447e-24	136.24	113.91	136.24	PAQQPADPSTPERQSSPSGSEQLVRRESCGS
O15231	Zinc finger protein 185	ZNF185	S	512		0	0	0	0	0	0	0	0	0	0		0.497845	2.34248e-14	74.631	66.604	74.631	GQGDPAVPTQQPADPSTPEQQNSPSGSEQFV
O15231	Zinc finger protein 185	ZNF185	S	519		780.12	860.7	3526.7	2422.4	2440.7	1270.7	1743.7	1621.1	1682.5	1574		0.893734	5.12159e-24	91.038	82.721	91.038	PTQQPADPSTPEQQNSPSGSEQFVRRESCTS
O15231	Zinc finger protein 185	ZNF185	S	465		11537	19376	103550	37209	45886	30250	45042	26432	38300	28370		0.997983	6.4897e-60	170.27	145.44	170.27	RQSSPSGSEQLVRRESCGSSVLTDFEGKDVA
O15231	Zinc finger protein 185	ZNF185	S	152		0	0	0	0	0	0	0	0	0	0		0.475317	1.40731e-111	201.99	194.89	148.12	TTEDYKKLAPYNIRRSSTSGDTEEEEEEEVV
O15231	Zinc finger protein 185	ZNF185	S	153		0	0	0	0	0	0	0	0	0	0		0.487114	1.40731e-111	201.99	194.89	62.57	TEDYKKLAPYNIRRSSTSGDTEEEEEEEVVP
O15231	Zinc finger protein 185	ZNF185	S	155		3760.8	6128.7	23904	10208	14436	6499.9	13140	4360	8844.1	7208.8		0.584163	1.0455e-27	116.59	111.66	78.642	DYKKLAPYNIRRSSTSGDTEEEEEEEVVPFS
O15234	Protein CASC3	CASC3	S	35		0	0	0	0	0	0	0	0	0	0		0.781943	5.1463e-12	94.276	84.994	94.276	ASGSDSGGSPLRGGGSCSGSAGGGGSGSLPS
O15234	Protein CASC3	CASC3	S	45		3653.4	2512.4	7068.3	4441.4	8103.7	3733.2	4310.3	4541.8	3755.9	5833.2		0.985941	4.9109e-31	138.23	125.06	138.23	LRGGGSCSGSAGGGGSGSLPSQRGGRTGALH
O15234	Protein CASC3	CASC3	S	148		59229	47870	134580	63830	96192	55872	54625	29867	35140	70087		1	7.12203e-116	224.41	213.21	161.08	EEKPDTKSTVTGERQSGDGQESTEPVENKVG
O15234	Protein CASC3	CASC3	S	125		0	0	0	0	0	0	0	0	0	0		0.738347	0.00150673	48.376	37.618	48.376	NSKVELKSEANDAVNSSTKEEKGEEKPDTKS
O15258	Protein RER1	RER1	S	95		0	0	0	0	0	0	0	0	0	0		0.998246	8.62129e-06	69.088	58.714	69.088	IAFLSPKVDPSLMEDSDDGPSLPTKQNEEFR
O15264	Mitogen-activated protein kinase 13	MAPK13	S	350		0	0	0	0	0	0	0	0	0	0		1	0.0163434	44.925	32.657	44.925	VDEWKQHIYKEIVNFSPIARKDSRRRSGMKL
O15320	cTAGE family member 5;Melanoma inhibitory activity protein 2	CTAGE5;MIA2	S	536		894.38	2477.7	39099	15088	20187	40581	70831	72148	12160	8762.2		0.999978	3.73067e-38	168.74	153.35	168.74	PSPLGWPSSETRAFLSPPTLLEGPLRLSPLL
O15320	cTAGE family member 5;Melanoma inhibitory activity protein 2;cTAGE family member 2	CTAGE5;MIA2;CTAGE1	S	635		9798.5	5543.8	17322	12318	16458	12831	17621	15574	15259	12036		1	1.21396e-08	92.563	74.329	72.2	PPQRQDRFCSNSGRLSGPAELRSFNMPSLDK
O15320	cTAGE family member 5;Melanoma inhibitory activity protein 2	CTAGE5;MIA2	S	559		4064.8	4021.3	5962.6	5818.9	8045.9	6253.2	6059.7	8890.7	6389.9	6849.4		1	1.49731e-36	148.53	127.22	148.53	PLRLSPLLPGGGGRGSRGPGNPLDHQITNER
O15320	cTAGE family member 5;Melanoma inhibitory activity protein 2;cTAGE family member 2	CTAGE5;MIA2;CTAGE1	S	647		88.344	339.2	553.73	589.2	836.77	369.25	850.95	505.1	661.33	343.96		0.998735	0.00933286	41.242	29.983	41.242	GRLSGPAELRSFNMPSLDKMDGSMPSEMESS
O15344	Midline-1	MID1	S	92		0	0	0	0	0	0	0	0	0	0		0.846315	0.000293345	52.19	42.535	52.19	VTLQNIIDRFQKASVSGPNSPSETRRERAFD
O15344	Midline-1	MID1	S	96		524.5	509.32	746	963.34	3081.9	633.32	869.17	888.78	882.66	1303.1		0.988919	1.02104e-06	72.583	49.466	52.19	NIIDRFQKASVSGPNSPSETRRERAFDANTM
O15344	Midline-1	MID1	S	98		0	0	0	0	0	0	0	0	0	0		0.497601	1.02104e-06	72.583	49.466	72.583	IDRFQKASVSGPNSPSETRRERAFDANTMTS
O15372	Eukaryotic translation initiation factor 3 subunit H	EIF3H	S	17		0	0	0	0	0	0	0	0	0	0		0.655841	1.4854e-15	110.6	101.81	110.6	ASRKEGTGSTATSSSSTAGAAGKGKGKGGSG
O15372	Eukaryotic translation initiation factor 3 subunit H	EIF3H	S	183		0	0	0	0	0	0	0	0	0	0		1	0.00491912	41.621	32.339	41.621	RLTPKLMEVCKEKDFSPEALKKANITFEYMF
O15389	Sialic acid-binding Ig-like lectin 5	SIGLEC5	S	490		761.59	906.77	1657.1	1789.4	2825.5	800.99	1250.8	830.32	716.52	1337.7		0.659785	1.10063e-06	83.251	69.832	83.251	KMDDEDPIMGTITSGSRKKPWPDSPGDQASP
O15400	Syntaxin-7	STX7	S	125		5124.4	8521.7	11446	11236	15493	4310.5	6452.7	2887.6	4654.4	5598.1		0.847834	4.58259e-05	62.94	53.746	44.341	QAAEREKEFVARVRASSRVSGSFPEDSSKER
O15400	Syntaxin-7	STX7	S	126		0	0	0	0	0	0	0	0	0	0		0.541557	4.58259e-05	62.94	53.746	54.12	AAEREKEFVARVRASSRVSGSFPEDSSKERN
O15400	Syntaxin-7	STX7	S	129		39131	47958	76510	77386	84918	40477	57207	25503	47842	53924		0.967746	1.20231e-15	130.1	102.62	119.96	REKEFVARVRASSRVSGSFPEDSSKERNLVS
O15400	Syntaxin-7	STX7	S	45		1377.8	1522	3351.6	2379.8	3085.8	1027.3	1883.5	985.53	864.43	1740.5		0.998354	5.97332e-06	76.118	65.615	76.118	VEIQRTLNQLGTPQDSPELRQQLQQKQQYTN
O15417	Trinucleotide repeat-containing gene 18 protein	TNRC18	S	1857		1479.2	6120.6	17726	13901	19813	14559	13099	9008.6	8963.5	17959		1	8.16831e-37	155.94	142.64	155.94	ASGGGYRLGARERALSPGLEESGLGLLARFA
O15417	Trinucleotide repeat-containing gene 18 protein	TNRC18	S	999		3496.4	6469.1	16305	9778.7	15320	6535.6	12080	5687.2	7653.5	12821		1	0.000492951	56.043	11.618	49.141	GTYGKAVSPPPSPRASPVAALKAKVIQKLED
O15417	Trinucleotide repeat-containing gene 18 protein	TNRC18	S	991		3496.4	6469.1	16305	9778.7	15320	6535.6	12080	5687.2	7653.5	12821		1	0.000492951	49.141	31.889	49.141	PGLAAGPAGTYGKAVSPPPSPRASPVAALKA
O15417	Trinucleotide repeat-containing gene 18 protein	TNRC18	S	995		3496.4	6469.1	16305	9778.7	15320	6535.6	12080	5687.2	7653.5	12821		1	0.000492951	49.141	31.889	49.141	AGPAGTYGKAVSPPPSPRASPVAALKAKVIQ
O15417	Trinucleotide repeat-containing gene 18 protein	TNRC18	S	263		1387.6	6410.7	15566	8094.8	14542	7615.8	9116	5516.3	7009.4	9450.8		0.999947	5.2129e-05	66.826	57.171	66.826	EGRQDRGPPRLAERLSPFLAESKTKNAALQP
O15417	Trinucleotide repeat-containing gene 18 protein	TNRC18	S	1359		1846.3	3040.3	5994.8	3520.6	4505.5	2433.1	3491.9	2189.9	2400.9	2348		1	1.06381e-30	148.36	121.83	88.486	ALAAAAELPQARPLPSPGAAGAQALEKLEAA
O15427	Monocarboxylate transporter 4	SLC16A3	S	436		0	0	0	0	0	0	0	0	0	0		1	4.49765e-05	65.467	56.578	65.467	VAAAEEEKLHKPPADSGVDLREVEHFLKAEP
O15431	High affinity copper uptake protein 1	SLC31A1	S	105		284.38	0	851.59	729.76	912.79	748.34	1759.2	25356	20880	225.67		0.841891	0.000868531	44.158	22.915	44.158	RESLLRKSQVSIRYNSMPVPGPNGTILMETH
O15438	Canalicular multispecific organic anion transporter 2	ABCC3	S	281		6587.6	3452.3	9946.5	6374.7	5768.1	8161.4	8735.6	5883	7390.4	10909		1	1.07774e-07	89.557	70.826	45.82	QTARHKASAAPGKNASGEDEVLLGARPRPRK
O15438	Canalicular multispecific organic anion transporter 2	ABCC3	S	908		25716	20098	45088	43395	41978	38350	37583	35888	50809	33492		0.998909	2.14847e-09	91.416	83.492	72.316	DPVTYVVQKQFMRQLSALSSDGEGQGRPVPR
O15438	Canalicular multispecific organic anion transporter 2	ABCC3	S	911		26053	17559	44246	34674	40486	26273	31263	25398	45646	31345		0.88543	2.67287e-09	91.416	83.492	60.735	TYVVQKQFMRQLSALSSDGEGQGRPVPRRHL
O15446	DNA-directed RNA polymerase I subunit RPA34	CD3EAP	S	136		0	0	0	0	0	0	0	0	0	0		0.934024	4.82737e-16	80.184	70.804	80.184	PQQSLSGSPLQPIPASPPPQIPPGLRPRFCA
O15446	DNA-directed RNA polymerase I subunit RPA34	CD3EAP	S	285		1217.7	4792.3	10567	11650	27013	3525	4471.5	3715.7	3463.3	5789.2		0.976364	9.6428e-37	147.45	129.44	147.45	KQEQINTEPLEDTVLSPTKKRKRQKGTEGME
O15511	Actin-related protein 2/3 complex subunit 5	ARPC5	S	77		5936.3	4476.7	5779.8	8757.1	7065.4	3217.8	5345.1	2674.8	3167.2	5190.8		1	0.00830501	95.502	28.81	95.502	PPINTKSQAVKDRAGSIVLKVLISFKANDIE
O15530	3-phosphoinositide-dependent protein kinase 1;Putative 3-phosphoinositide-dependent protein kinase 2	PDPK1;PDPK2	S	241		122.41	16108	31293	29424	37390	27560	28370	11444	23271	35334		0.999653	2.78138e-93	213.14	198.56	192.12	TAKVLSPESKQARANSFVGTAQYVSPELLTE
O15530	3-phosphoinositide-dependent protein kinase 1	PDPK1	S	25		0	0	0	0	0	0	0	0	0	0		0.700415	9.57084e-06	49.073	44.997	49.073	DAVPIQSSVVLCSCPSPSMVRTQTESSTPPG
O15534	Period circadian protein homolog 1	PER1	S	592		112.35	1729.3	3860.2	3998.5	5265	5438.6	4663.4	3002.7	4698.6	5611		0.9999	2.4228e-19	94.45	92.147	94.45	LPATGTFKAKALPCQSPDPELEAGSAPVQAP
O15534	Period circadian protein homolog 1	PER1	S	815		0	0	0	0	0	0	0	0	0	0		0.997401	2.8988e-07	71.929	57.484	71.929	DLGRLRGLDSSSTAPSALGERGCHHGPAPPS
O15534	Period circadian protein homolog 1	PER1	S	645		1335.9	1391.4	2118.9	2457.8	2694.3	1466.8	2296	1309.2	2372.7	1928.8		0.767027	0.00046835	51.771	43.639	51.771	CLDSILRYLESCNLPSTTKRKCASSSSYTTS
O15541	RING finger protein 113A	RNF113A	S	84		1810.6	11949	35416	27440	42397	23021	20477	14855	19688	34951		1	1.00971e-51	163.01	159.02	147.8	KTRDSGKQKAAYGDLSSEEEEENEPESLGVV
O15541	RING finger protein 113A	RNF113A	S	85		1810.6	11949	35416	27440	42397	23021	20477	14855	19688	34951		1	1.00971e-51	163.01	159.02	147.8	TRDSGKQKAAYGDLSSEEEEENEPESLGVVY
O15541	RING finger protein 113A	RNF113A	S	253		296.38	11824	31521	24011	40277	22858	15069	9227.2	12124	30137		1	4.43586e-29	136.26	129.31	136.26	EGRYGVYEDENYEVGSDDEEIPFKCFICRQS
O15550	Lysine-specific demethylase 6A	KDM6A	S	829		0	0	0	0	0	0	0	0	0	0		0.990687	1.34376e-17	94.767	89.052	94.767	SVASSPSSAISTATPSPKSTEQTTTNSVTSL
O15551	Claudin-3	CLDN3	S	209		2783.6	3494.3	7981.4	8807.6	3398.7	1102.4	1587.1	1325.1	2173.4	5807.4		0.85679	1.55672e-11	105.06	92.268	105.06	TKVVYSAPRSTGPGASLGTGYDRKDYV____
O15551	Claudin-3	CLDN3	S	199		2648.4	6300	5203.9	9126.8	5459.1	1083.5	2508.4	1839.8	2737	5713.5		0.999711	0.0312437	60.019	22.47	60.019	CPPREKKYTATKVVYSAPRSTGPGASLGTGY
O15553	Pyrin	MEFV	S	242		2038.5	1463.8	2864.7	3935.8	8035.8	1000.9	1857.8	1345.9	1359.6	2965.3		0.999928	8.60626e-05	81.632	60.854	81.632	RPFEVYLPSGKMRPRSLEVTISTGEKAPANP
O15553	Pyrin	MEFV	S	179		2286.6	1719.7	3099.5	6115.8	8560.2	1385.1	3921.4	2173.3	1506.3	4352.4		0.905222	0.000210398	73.273	45.065	73.273	KASEGLDAQGKPRTRSPALPGGRSPGPCRAL
O43149	Zinc finger ZZ-type and EF-hand domain-containing protein 1	ZZEF1	S	2443		4842.4	3194.9	7061.1	6122.3	6869.7	5363	4960.5	4546.6	5537.9	7470.3		0.5	6.60756e-06	68.445	56.544	68.445	LDERGDREEEVERPVSSPGDPEQKKLDPLEG
O43149	Zinc finger ZZ-type and EF-hand domain-containing protein 1	ZZEF1	S	2444		9041.5	5919.4	12695	11569	13464	10066	10972	8330.2	10608	16302		0.923365	1.78731e-11	90.912	75.068	90.912	DERGDREEEVERPVSSPGDPEQKKLDPLEGL
O43149	Zinc finger ZZ-type and EF-hand domain-containing protein 1	ZZEF1	S	1537		0	0	0	0	0	0	0	0	0	0		0.540962	0.00623174	43.03	30.533	43.03	PTRRPPFTRGRLRLLSFRSMEEARLVPTVKE
O43149	Zinc finger ZZ-type and EF-hand domain-containing protein 1	ZZEF1	S	1540		0	0	0	0	0	0	0	0	0	0		0.990634	0.00600696	40.533	30.529	40.533	RPPFTRGRLRLLSFRSMEEARLVPTVKEKYP
O43149	Zinc finger ZZ-type and EF-hand domain-containing protein 1	ZZEF1	S	1518		1559.2	3578.4	8078.6	8716.8	9421	6862.4	7760.2	5885.8	8422	8876.4		0.909129	7.13593e-96	192.06	179.59	192.06	LPAADVSPATAEEPLSPSTPTRRPPFTRGRL
O43149	Zinc finger ZZ-type and EF-hand domain-containing protein 1	ZZEF1	S	1520		0	0	0	0	0	0	0	0	0	0		0.419468	3.04886e-12	78.254	70.329	78.254	AADVSPATAEEPLSPSTPTRRPPFTRGRLRL
O43149	Zinc finger ZZ-type and EF-hand domain-containing protein 1	ZZEF1	S	1463		0	0	0	0	0	0	0	0	0	0		0.446267	2.34523e-54	141.54	132.72	129.55	DETSHLQPLNKRQRTSSVVEEHFQASVSPTE
O43150	Arf-GAP with SH3 domain, ANK repeat and PH domain-containing protein 2	ASAP2	S	701		6212.9	5457.3	10568	8783.8	13055	6659.8	8128.6	4463	5369.1	8321.4		1	1.57373e-13	109.72	94.827	109.72	HVEYEWRLLHEDLDESDDDMDEKLQPSPNRR
O43150	Arf-GAP with SH3 domain, ANK repeat and PH domain-containing protein 2	ASAP2	S	820		293.02	327.26	1444.6	937.41	458.86	813.21	1130	757.93	1158	782.52		0.63853	1.84287e-19	123.14	107.59	90.422	WKTNSVSVDGGSRQRSSSDPPAVHPPLPPLR
O43150	Arf-GAP with SH3 domain, ANK repeat and PH domain-containing protein 2	ASAP2	S	821		0	0	0	0	0	0	0	0	0	0		0.360883	1.84287e-19	123.14	107.59	123.14	KTNSVSVDGGSRQRSSSDPPAVHPPLPPLRV
O43150	Arf-GAP with SH3 domain, ANK repeat and PH domain-containing protein 2	ASAP2	S	822		848.05	1050.6	2864.2	3314.9	1975.6	3547.3	3299.7	3345.4	3948	1939.6		0.728973	2.15883e-37	155.63	141.13	155.63	TNSVSVDGGSRQRSSSDPPAVHPPLPPLRVT
O43150	Arf-GAP with SH3 domain, ANK repeat and PH domain-containing protein 2	ASAP2	S	809		0	0	0	0	0	0	0	0	0	0		0.781231	1.67622e-06	95.067	79.186	95.067	KVQTASSANTLWKTNSVSVDGGSRQRSSSDP
O43159	Ribosomal RNA-processing protein 8	RRP8	S	104		3630.4	3150.7	4952	5860.5	5619.9	4272.1	4136.7	2937.9	3362.3	4268.5		1	5.36367e-12	108.71	98.563	61.276	GKKGKKKCQKQGPPCSDSEEEVERKKKCHKQ
O43159	Ribosomal RNA-processing protein 8	RRP8	S	106		3630.4	3150.7	4952	5860.5	5619.9	4272.1	4136.7	2937.9	3362.3	4268.5		1	5.36367e-12	108.71	98.563	61.276	KGKKKCQKQGPPCSDSEEEVERKKKCHKQAL
O43159	Ribosomal RNA-processing protein 8	RRP8	S	223		5072	6633.4	10497	13155	10057	5233.5	5895.1	4716.9	3678.7	6385.7		0.9999	0.00270665	85.355	55.611	85.355	PDQAPAEAPTEKTEVSPVPRTDSHEARAGAL
O43164	E3 ubiquitin-protein ligase Praja-2	PJA2	S	253		0	0	0	0	0	0	0	0	0	0		1	6.91926e-28	136.96	126.35	136.96	LVKSSAGDTEFVHQNSQEIQRSSQDEMVSTK
O43166	Signal-induced proliferation-associated 1-like protein 1	SIPA1L1	S	93		0	0	0	0	0	0	0	0	0	0		0.249876	4.00102e-05	59.339	49.426	59.339	ARIADWPPRKENIKESSRSSQEIETSSCLDS
O43166	Signal-induced proliferation-associated 1-like protein 1	SIPA1L1	S	94		0	0	0	0	0	0	0	0	0	0		0.249876	4.00102e-05	59.339	49.426	59.339	RIADWPPRKENIKESSRSSQEIETSSCLDSL
O43166	Signal-induced proliferation-associated 1-like protein 1	SIPA1L1	S	96		0	0	0	0	0	0	0	0	0	0		0.249876	4.00102e-05	59.339	49.426	59.339	ADWPPRKENIKESSRSSQEIETSSCLDSLSS
O43166	Signal-induced proliferation-associated 1-like protein 1	SIPA1L1	S	97		0	0	0	0	0	0	0	0	0	0		0.249876	4.00102e-05	59.339	49.426	59.339	DWPPRKENIKESSRSSQEIETSSCLDSLSSK
O43166	Signal-induced proliferation-associated 1-like protein 1	SIPA1L1	S	208		12904	9850	15872	24739	29287	17854	15171	9811.8	14323	14317		0.813726	1.73047e-20	152.4	104.5	54.343	SPTYKTGPSLHREYGSTSSIDKQGTSGESFF
O43166	Signal-induced proliferation-associated 1-like protein 1	SIPA1L1	S	161		0	0	0	0	0	0	0	0	0	0		0.499478	0.00087777	48.351	37.707	48.351	SENMDSRFLMPEAYPSSPRKALRRIRQRSNS
O43166	Signal-induced proliferation-associated 1-like protein 1	SIPA1L1	S	162		377.03	337.56	985.88	834.73	1356.6	849.21	1009.5	612.64	468.61	650.45		0.732138	0.000382539	54.393	41.762	54.393	ENMDSRFLMPEAYPSSPRKALRRIRQRSNSD
O43166	Signal-induced proliferation-associated 1-like protein 1	SIPA1L1	S	255		0	186.16	550.3	571.96	510.83	402.43	644.41	573.56	197.53	730.05		0.999757	3.33032e-37	151.41	141.68	151.41	PTKLSDFLITGGGKGSGFSLDVIDGPISQRE
O43166	Signal-induced proliferation-associated 1-like protein 1	SIPA1L1	S	258		0	0	0	0	0	0	0	0	0	0		0.947657	0.000111053	57.366	48.967	57.366	LSDFLITGGGKGSGFSLDVIDGPISQRENLR
O43166	Signal-induced proliferation-associated 1-like protein 1	SIPA1L1	S	1508		1181.9	1047.3	3252.2	2477.6	2778	1350.1	3873.3	1712.8	2213	1405.5		1	9.53596e-16	128.18	115.68	90.131	TINSVGFMDTRKRHQSDGNEIAHTRLRASTR
O43166	Signal-induced proliferation-associated 1-like protein 1	SIPA1L1	S	1433		2014.8	1377.3	4157	3629.2	3538.9	2516.5	3551	2168.2	1572.6	2561.6		0.964925	1.25081e-05	79.614	71.204	79.614	DAASHTSTMSSRHSASPVVFTSARSSPKEEL
O43166	Signal-induced proliferation-associated 1-like protein 1	SIPA1L1	S	1549		35595	39622	53985	88975	87012	52411	49504	38197	44032	39619		0.999268	1.94232e-46	185.26	151.09	113.25	KSTIEEDLKKLIDLESPTPESQKSFKFHALS
O43166	Signal-induced proliferation-associated 1-like protein 1	SIPA1L1	S	1149		0	0	0	0	0	0	0	0	0	0		0.499443	3.57919e-24	105.38	81.743	105.38	VTVSSMALARSQCRNSPSNLSSSSDTGSVGG
O43166	Signal-induced proliferation-associated 1-like protein 1	SIPA1L1	S	1151		0	0	0	0	0	0	0	0	0	0		0.499443	3.57919e-24	105.38	81.743	105.38	VSSMALARSQCRNSPSNLSSSSDTGSVGGTY
O43166	Signal-induced proliferation-associated 1-like protein 1	SIPA1L1	S	1181		0	0	0	0	0	0	0	0	0	0		0.999541	0.0384455	40.533	17.758	40.533	YRQKSMPEGFGVSRRSPASIDRQNTQSDIGG
O43166	Signal-induced proliferation-associated 1-like protein 1	SIPA1L1	S	1116		0	0	0	0	0	0	0	0	0	0		0.816134	0.00166646	61.409	48.318	61.409	KMPPPERAANIPRSISSDGRPLERRLSPGSD
O43166	Signal-induced proliferation-associated 1-like protein 1	SIPA1L1	S	1442		4477.5	2616.7	7448.6	4776.4	6129	5903.4	6680.7	4843.1	7598.2	4595.9		0.499956	1.80453e-31	121.98	111.63	121.98	SSRHSASPVVFTSARSSPKEELHPAAPSQLA
O43166	Signal-induced proliferation-associated 1-like protein 1	SIPA1L1	S	1443		4477.5	2616.7	7448.6	4776.4	6129	5903.4	6680.7	4843.1	7598.2	4595.9		0.499956	1.80453e-31	121.98	111.63	121.98	SRHSASPVVFTSARSSPKEELHPAAPSQLAP
O43166	Signal-induced proliferation-associated 1-like protein 1	SIPA1L1	S	1585		13437	10628	14095	24695	26284	14831	13874	10539	10765	12824		0.964991	8.14538e-33	174.24	135.98	174.24	FPSTPTSRRALHRTLSDESIYNSQREHFFTS
O43166	Signal-induced proliferation-associated 1-like protein 1	SIPA1L1	S	1255		0	0	0	0	0	0	0	0	0	0		0.931435	1.16833e-05	81.703	68.695	81.703	CHLPAVSKVLPAFRESPSGRLMRQDPVVHLS
O43175	D-3-phosphoglycerate dehydrogenase	PHGDH	S	55		0	0	0	0	0	0	0	0	0	0		0.994766	7.72191e-10	100.02	88.908	100.02	ELIAELQDCEGLIVRSATKVTADVINAAEKL
O43182	Rho GTPase-activating protein 6	ARHGAP6	S	820		2257.1	473.63	1220	1992.9	1577.6	1418.5	2308.2	1498.2	1661.1	2952.6		0.714037	0.000372782	54.871	42.603	54.871	PATEGRAHPAVSRACSTPHVQVAGKAERPTA
O43182	Rho GTPase-activating protein 6	ARHGAP6	S	667		798.21	480.06	597.12	911.39	1108.6	341.18	677.53	978.56	586.49	1347.1		0.945353	0.000316129	50.986	43.338	50.986	RHSSTDSNKASSGDISPYDNNSPVLSERSLL
O43182	Rho GTPase-activating protein 6	ARHGAP6	S	673		798.21	480.06	597.12	911.39	1108.6	341.18	677.53	978.56	586.49	1347.1		0.973476	0.000316129	50.986	43.338	50.986	SNKASSGDISPYDNNSPVLSERSLLAMQEDA
O43182	Rho GTPase-activating protein 6	ARHGAP6	S	37		0	0	0	0	0	0	0	0	0	0		0.999997	6.64153e-09	76.31	66.398	76.31	ASAKGFSKRKLRQTRSLDPALIGGCGSDEAG
O43187	Interleukin-1 receptor-associated kinase-like 2	IRAK2	S	143		3883	1519.6	10095	7665.2	4720.9	2136.1	3117.4	1975.9	3079.5	3470.8		0.628755	7.97842e-07	70.134	59.903	70.134	EEGQPVRMATFPGPGSSPARAHQPAFLQPPE
O43187	Interleukin-1 receptor-associated kinase-like 2	IRAK2	S	144		686.94	478.84	1409.9	1116	663.38	842.86	780.86	742.39	659.96	701.34		0.747961	2.58208e-05	70.638	57.059	61.495	EGQPVRMATFPGPGSSPARAHQPAFLQPPEE
O43189	PHD finger protein 1	PHF1	S	522		2580.5	2381.1	3521.8	3205.1	4379.9	2437.5	2852.2	1710.7	2142.7	2935.7		0.891163	0.00730439	46.206	19.057	46.206	LPRRSAPPSPLCRSLSPGTGGGVRGGVGYLS
O43194	G-protein coupled receptor 39	GPR39	S	396		0	0	0	0	0	0	0	0	0	0		1	0.00663366	42.3	31.57	42.3	TTDSARFVQRPLLFASRRQSSARRTEKIFLS
O43236	Septin-4	Sep4	S	325		0	7990.1	10054	15407	26359	5757.6	10240	3301.3	6084	10158		0.999995	4.57195e-19	109.85	104.02	97.69	IEHFGIKIYQFPDCDSDEDEDFKLQDQALKE
O43236	Septin-4	Sep4	S	117		217.85	2173.7	4502.6	4489.3	5883.4	2788.8	2518.1	2466.9	2653.9	3087.5		0.637811	2.57495e-09	71.425	66.755	71.425	SARPRSPWGKLDPYDSSEDDKEYVGFATLPN
O43237	Cytoplasmic dynein 1 light intermediate chain 2	DYNC1LI2	S	383		895.23	1027	1714.1	858.66	1415.4	1959.8	2475.4	2480.3	579.02	1619.4		0.983765	7.2911e-12	101.08	82.873	101.08	SLLAKQPATPTRASESPARGPSGSPRTQGRG
O43237	Cytoplasmic dynein 1 light intermediate chain 2	DYNC1LI2	S	194		5480.7	6308.1	11047	15289	8732.1	3035.5	7677.1	5358.3	7129.5	7975		1	6.46738e-28	134.66	128.43	134.66	KDFQDYMEPEEGCQGSPQRRGPLTSGSDEEN
O43237	Cytoplasmic dynein 1 light intermediate chain 2	DYNC1LI2	S	407		5752.5	5438.7	9640.5	7773.9	12198	5170.4	6101	4570.8	3347.2	8328.7		0.993025	1.33857e-25	133.52	114.7	133.32	PRTQGRGGPASVPSSSPGTSVKKPDPNIKNN
O43237	Cytoplasmic dynein 1 light intermediate chain 2	DYNC1LI2	S	446		5377.5	4633.7	10375	9303.4	11842	3692.4	5482.6	5430	6014.9	8032.2		0.995547	1.18252e-23	123.29	114.43	123.29	SFFNSLLSKKTGSPGSPGAGGVQSTAKKSGQ
O43281	Embryonal Fyn-associated substrate	EFS	S	298		3786	5154.3	7714.9	8411.3	7245.4	3177.4	7979.7	5072.4	5987.7	11640		0.98123	0.00102168	82.505	54.324	70.089	LLARSPPPPHRPRLPSAESLSRRPLPALPVP
O43283	Mitogen-activated protein kinase kinase kinase 13	MAP3K13	S	572		1739.9	1516.6	7784	4049.2	3203.9	1430.4	2558.9	1760.1	2577.4	3017.9		0.970961	4.48693e-16	110.01	100.5	110.01	IPTTEVAPTASPLSGSPKMSTSSSKSRYRSK
O43290	U4/U6.U5 tri-snRNP-associated protein 1	SART1	S	448		11103	10083	25368	18408	22871	10192	13201	5943.2	8892.2	14795		1	2.66398e-05	57.845	48.647	56.202	GDFGSRLRGRGRRRVSEVEEEKEPVPQPLPS
O43293	Death-associated protein kinase 3	DAPK3	S	311		0	0	0	0	0	0	0	0	0	0		0.470503	0.000270954	52.19	43.875	52.19	RLKTTRLKEYTIKSHSSLPPNNSYADFERFS
O43294	Transforming growth factor beta-1-induced transcript 1 protein	TGFB1I1	S	418		0	0	0	0	0	0	0	0	0	0		1	0.0245067	64.268	30.323	64.268	SLCATCGLPVTGRCVSALGRRFHPDHFTCTF
O43294	Transforming growth factor beta-1-induced transcript 1 protein	TGFB1I1	S	137		15381	18849	23456	20856	22304	11199	26020	8367.6	15214	18023		0.986204	1.28778e-09	99.413	73.054	65.855	SGEQKEDQSEDKKRPSLPSSPSPGLPKASAT
O43294	Transforming growth factor beta-1-induced transcript 1 protein	TGFB1I1	S	140		2180.9	2752.6	3936.9	4595	5338.3	821.16	2845.2	859.6	2139.2	2448.1		0.643793	9.70084e-05	65.855	51.87	43.164	QKEDQSEDKKRPSLPSSPSPGLPKASATSAT
O43294	Transforming growth factor beta-1-induced transcript 1 protein	TGFB1I1	S	141		0	0	0	0	0	0	0	0	0	0		0.497204	9.70084e-05	65.855	51.87	65.855	KEDQSEDKKRPSLPSSPSPGLPKASATSATL
O43294	Transforming growth factor beta-1-induced transcript 1 protein	TGFB1I1	S	143		19594	21140	25747	25040	27562	16912	35568	17318	18639	29264		0.999361	1.6626e-12	110.26	90.024	110.26	DQSEDKKRPSLPSSPSPGLPKASATSATLEL
O43294	Transforming growth factor beta-1-induced transcript 1 protein	TGFB1I1	S	164		0	0	0	0	0	0	0	0	0	0		0.924301	0.0099597	54.286	25.223	54.286	ASATSATLELDRLMASLSDFRVQNHLPASGP
O43294	Transforming growth factor beta-1-induced transcript 1 protein	TGFB1I1	S	403		12201	14195	23522	16955	20912	11026	18363	12758	19055	16940		0.99997	6.58613e-13	103.2	86.67	103.2	EGRPLCENHFHARRGSLCATCGLPVTGRCVS
O43294	Transforming growth factor beta-1-induced transcript 1 protein	TGFB1I1	S	68		1808.5	20506	39313	32423	42941	19446	31427	16852	20812	30686		0.999997	7.55536e-22	109.63	104.94	91.819	SGDKDHLYSTVCKPRSPKPAAPAAPPFSSSS
O43294	Transforming growth factor beta-1-induced transcript 1 protein	TGFB1I1	S	81		0	667.46	2269.8	1100.5	1760.8	717.04	1089.6	841.68	1126	1166.8		0.536726	1.52966e-10	73.603	67.003	53.064	PRSPKPAAPAAPPFSSSSGVLGTGLCELDRL
O43294	Transforming growth factor beta-1-induced transcript 1 protein	TGFB1I1	S	82		0	0	0	0	0	0	0	0	0	0		0.44095	1.52966e-10	73.603	67.003	73.603	RSPKPAAPAAPPFSSSSGVLGTGLCELDRLL
O43294	Transforming growth factor beta-1-induced transcript 1 protein	TGFB1I1	S	186		0	0	0	0	0	0	0	0	0	0		0.399776	6.29755e-13	73.936	69.902	65.244	QNHLPASGPTQPPVVSSTNEGSPSPPEPTGK
O43294	Transforming growth factor beta-1-induced transcript 1 protein	TGFB1I1	S	187		0	0	0	0	0	0	0	0	0	0		0.399769	6.29755e-13	73.936	69.902	65.244	NHLPASGPTQPPVVSSTNEGSPSPPEPTGKG
O43294	Transforming growth factor beta-1-induced transcript 1 protein	TGFB1I1	S	192		1729	2538.4	4308.4	3601.5	3422.2	1732.4	2764.3	2105.2	1953.8	3153.5		0.517934	4.10138e-16	80.36	77.075	80.36	SGPTQPPVVSSTNEGSPSPPEPTGKGSLDTM
O43294	Transforming growth factor beta-1-induced transcript 1 protein	TGFB1I1	S	194		7347.7	9966.1	14415	15128	18387	6835.4	13336	8060.8	10175	12809		0.968105	9.77452e-25	101.59	96.577	101.59	PTQPPVVSSTNEGSPSPPEPTGKGSLDTMLG
O43303	Centriolar coiled-coil protein of 110 kDa	CCP110	S	641		0	0	0	0	0	0	0	0	0	0		1	0.0177628	72.325	13.172	63.184	GFVNKNKMLGTSSKESEELLKSKMLAFEEMR
O43303	Centriolar coiled-coil protein of 110 kDa	CCP110	S	372		0	0	0	0	0	0	0	0	0	0		0.98971	0.000147897	69.92	52.349	69.92	LTGSYAKLPSPEPSMSPKMHRRRSRTSSACH
O43306	Adenylate cyclase type 6	ADCY6	S	54		5398.2	3796.2	8384	8490.7	9202.3	5748.9	7248.3	4679	6789	6693.5		0.989385	1.32969e-09	99.796	91.31	99.796	CTPRYMSCLRDAEPPSPTPAGPPRCPWQDDA
O43310	CBP80/20-dependent translation initiation factor	CTIF	S	328		4198.4	3761.6	10050	8385.2	6260.7	4684.1	6586.5	2551.3	5112.1	4032.1		1	0.00143763	72.29	51.502	72.29	PQQSGGPEVETKRKDSILPERIGERPKITLL
O43310	CBP80/20-dependent translation initiation factor	CTIF	S	18		0	0	0	0	0	0	0	0	0	0		1	0.00379071	62.077	33.644	62.077	NSSAASASSEAGSSRSQEIEELERFIDSYVL
O43312	Metastasis suppressor protein 1	MTSS1	S	272		5227.5	3727.6	5290	6198.9	8587.8	4173	8958.6	2803.4	6409.8	4190.4		0.942315	6.42254e-36	140.59	120.45	140.59	QTPPSSPSTTMSRKSSVCSSLNSVNSSDSRS
O43314	Inositol hexakisphosphate and diphosphoinositol-pentakisphosphate kinase 2	PPIP5K2	S	1171		1980	1274.8	9431.4	3532.6	4684.7	3062.8	4963.1	2596.8	3565.7	3215.2		0.583497	1.63323e-07	85.737	77.813	85.737	DVPRKTAEISSTALRSSPIMRKKVSLNTYTP
O43314	Inositol hexakisphosphate and diphosphoinositol-pentakisphosphate kinase 2	PPIP5K2	S	1172		6762	2686.3	10924	5669.3	5381.4	4238.8	6673.4	3301.6	3868.1	4846.8		0.553996	2.09026e-05	70.094	54.467	70.094	VPRKTAEISSTALRSSPIMRKKVSLNTYTPA
O43314	Inositol hexakisphosphate and diphosphoinositol-pentakisphosphate kinase 2	PPIP5K2	S	1006		9545.1	10535	9998.5	9650	17230	13915	15678	8744.1	10109	10489		0.996286	1.969e-08	92.633	82.638	92.633	LHYTSGVGTGRRRRRSGEQITSSPVSPKSLA
O43314	Inositol hexakisphosphate and diphosphoinositol-pentakisphosphate kinase 2	PPIP5K2	S	1012		0	0	0	0	0	0	0	0	0	0		0.514241	0.00213194	46.15	32.561	46.15	VGTGRRRRRSGEQITSSPVSPKSLAFTSSIF
O43314	Inositol hexakisphosphate and diphosphoinositol-pentakisphosphate kinase 2	PPIP5K2	S	1016		1282.9	1583.3	2173.6	2243.3	2829.5	1667.6	1603.9	971.27	1202.1	1690.5		0.845209	0.000378145	51.688	40.839	40.689	RRRRRSGEQITSSPVSPKSLAFTSSIFGSWQ
O43318	Mitogen-activated protein kinase kinase kinase 7	MAP3K7	S	374		0	0	0	0	0	0	0	0	0	0		0.540751	2.14094e-09	81.656	71.856	81.656	QQSESGRLSLGASRGSSVESLPPTSEGKRMS
O43318	Mitogen-activated protein kinase kinase kinase 7	MAP3K7	S	375		0	0	0	0	0	0	0	0	0	0		0.974932	1.89802e-15	97.235	72.318	97.235	QSESGRLSLGASRGSSVESLPPTSEGKRMSA
O43318	Mitogen-activated protein kinase kinase kinase 7	MAP3K7	S	439		19768	17813	33464	30040	42193	19466	25762	26251	24295	30442		0.999998	1.18362e-51	170.68	137.98	167.1	VPEIVISGNGQPRRRSIQDLTVTGTEPGQVS
O43318	Mitogen-activated protein kinase kinase kinase 7	MAP3K7	S	454		2474.9	1960.5	3373.9	3267.9	5331.9	2920.1	3656.5	3655.8	3777.9	3818.1		0.668802	2.13438e-36	143.35	127.34	115.06	SIQDLTVTGTEPGQVSSRSSSPSVRMITTSG
O43353	Receptor-interacting serine/threonine-protein kinase 2	RIPK2	S	529		3571.2	1398.9	4294.6	5400.5	3917.9	2079.9	2679.1	1343.7	2615	2854.2		0.858505	0.000218656	71.176	53.945	63.091	QMGLQPYPEILVVSRSPSLNLLQNKSM____
O43353	Receptor-interacting serine/threonine-protein kinase 2	RIPK2	S	531		1855.4	675.8	3089.5	3875.4	2124.2	1360	1860.9	754.53	1972.8	1652.2		0.5	0.000218656	71.176	53.945	71.176	GLQPYPEILVVSRSPSLNLLQNKSM______
O43379	WD repeat-containing protein 62	WDR62	S	1228		0	0	0	0	0	0	0	0	0	0		0.812565	9.78434e-21	117.01	98.437	117.01	MEATASSRARISRSISLGDSEGPIVATLAQP
O43395	U4/U6 small nuclear ribonucleoprotein Prp3	PRPF3	S	619		16014	15525	25695	20543	40273	9253.2	15149	8508.6	7171.3	16417		1	2.37452e-12	109.07	52.546	91.401	WDEQTSNTKGDDDEESDEEAVKKTNKCVLVW
O43396	Thioredoxin-like protein 1	TXNL1	S	113		7925	9602.7	15984	12866	14545	9016.8	11887	5449.8	12232	13883		0.999974	2.09404e-11	93.583	86.789	93.583	GLEEKIKQHLENDPGSNEDTDIPKGYMDLMP
O43399	Tumor protein D54	TPD52L2	S	21		616.15	564.29	1356.3	1096	1453.4	518	862.77	1180.7	1281.1	1070.2		0.961183	1.10344e-23	105.06	92.572	105.06	QDINLNSPNKGLLSDSMTDVPVDTGVAARTP
O43399	Tumor protein D54	TPD52L2	S	166		47130	56288	154390	113300	117200	73235	90491	30123	50460	85665		0.999978	4.18696e-25	128.88	88.976	114.27	ISRKLGDMRNSATFKSFEDRVGTIKSKVVGD
O43399	Tumor protein D54	TPD52L2	S	145		1820.6	1857.8	3997.9	3438.4	4214.9	1672.1	3303.4	2119	2722.1	3957.7		0.728831	4.06871e-05	74.793	50.262	74.793	QETLSQAGQKTSAALSTVGSAISRKLGDMRN
O43399	Tumor protein D54	TPD52L2	S	149		0	0	0	0	0	0	0	0	0	0		0.898922	2.16872e-05	72.207	53.583	72.207	SQAGQKTSAALSTVGSAISRKLGDMRNSATF
O43426	Synaptojanin-1	SYNJ1	S	1345		4149.8	1893.9	5759.5	4838.2	6465	5584.9	3968	4071.4	3837.6	4519.1		0.880157	4.28503e-13	103.88	93.759	103.88	FNLLAVSKAQLSVQTSPVPTPDPKRLIQLPS
O43426	Synaptojanin-1	SYNJ1	S	1565		4880.8	2789.2	7199.7	7110.8	7209	3116.6	4694.1	2946.8	3983	6528.9		0.999158	7.9773e-12	133.88	71.078	133.88	TSPPVDPFTTLASKASPTLDFTER_______
O43426	Synaptojanin-1	SYNJ1	S	830		0	0	0	0	0	0	0	0	0	0		0.998046	4.0778e-05	61.276	53.957	61.276	WPFDRSAEDLDLLNASFQDESKILYTWTPGT
O43426	Synaptojanin-1	SYNJ1	S	1391		237.96	1117.2	3938	4242.3	4176.7	3037.7	3733	2997.3	2293.6	4688.8		0.82436	1.62963e-11	118.52	50.299	118.52	MPPIPARSQSQENMRSSPNPFITGLTRTNPF
O43426	Synaptojanin-1	SYNJ1	S	1392		558.05	1317	3135.5	2503.1	3746	2421.1	3108.6	2418.3	1823	3622.3		0.812074	9.60707e-07	92.265	35.834	92.265	PPIPARSQSQENMRSSPNPFITGLTRTNPFS
O43432	Eukaryotic translation initiation factor 4 gamma 3	EIF4G3	S	267		0	489.97	3695.1	2419.3	2538.6	954.51	1835.5	1958.8	1456.2	1463.8		0.886295	2.63174e-20	98.349	92.681	98.349	ETTAIVSIAELPLPPSPTTVSSVARSTIAAP
O43432	Eukaryotic translation initiation factor 4 gamma 3	EIF4G3	S	1156		25822	26042	35533	56415	57867	13461	31148	21447	23878	39893		0.934703	9.4234e-44	152.48	145.53	53.359	LPSATARPNTFMRGGSSKDLLDNQSQEEQRR
O43432	Eukaryotic translation initiation factor 4 gamma 3	EIF4G3	S	1157		10524	9212.8	13446	20341	21529	5679.2	12677	7499	8471.4	15526		0.552318	9.4234e-44	152.48	145.53	62.438	PSATARPNTFMRGGSSKDLLDNQSQEEQRRE
O43432	Eukaryotic translation initiation factor 4 gamma 3	EIF4G3	S	1409		2529	10778	15191	13124	15626	6151.5	8411.9	5268.7	7366.2	8911.2		0.947356	1.89888e-09	92.01	80.815	67.396	HNFLLEQKLDFIESDSPCSSEALSKKELSAE
O43432	Eukaryotic translation initiation factor 4 gamma 3	EIF4G3	S	495		13162	26217	55416	51917	63804	28139	36677	30340	34363	51165		1	3.14604e-24	143.46	120.88	143.46	QTEEILDSQNLNSRRSPVPAQIAITVPKTWK
O43432	Eukaryotic translation initiation factor 4 gamma 3	EIF4G3	S	230		502.5	529.41	668.81	754.18	604.88	635.09	832.56	518.9	497.34	816.45		0.921595	0.0169902	73.248	26.878	73.248	DQKQEEKPKPDPVLKSPSPVLRLVLSGEKKE
O43432	Eukaryotic translation initiation factor 4 gamma 3	EIF4G3	S	232		781.9	1070.5	1917.5	1454.2	1838.1	1163.7	1447.8	1829.8	953.57	1500.6		0.878511	0.0325696	59.35	16.267	50.04	KQEEKPKPDPVLKSPSPVLRLVLSGEKKEQE
O43439	Protein CBFA2T2	CBFA2T2	S	577		2161.9	1983.9	4491.7	3758.3	5539.9	3113.1	4442	3560.2	3223.4	4318.9		0.980337	0.000292888	52.576	42.921	51.591	VGRGSSARSADCSVPSPALDKTSATTSRSST
O43463	Histone-lysine N-methyltransferase SUV39H1	SUV39H1	S	391		756.22	4777.6	10180	13014	17565	4378.5	7363.1	4016.8	8460	7864		0.999998	8.80577e-06	74.657	59.866	74.657	STRMDSNFGLAGLPGSPKKRVRIECKCGTES
O43491	Band 4.1-like protein 2	EPB41L2	S	718		7264.3	6832.9	9766.4	15065	16011	7795.7	10632	6762.4	7149.3	16377		0.973626	4.5056e-07	96.673	64.353	68.972	RVITEEMNGKEISPGSGPGEIRKVEPVTQKD
O43491	Band 4.1-like protein 2	EPB41L2	S	55		0	0	0	0	0	0	0	0	0	0		0.393043	3.70451e-13	65.097	56.333	58.722	DPEEEKGSQPPPAAESQSSLRRQKREKETSE
O43491	Band 4.1-like protein 2	EPB41L2	S	57		2181.7	2037.5	3906.9	4597.3	5672.7	2077.6	4212.8	2053.6	2862.4	4904.5		0.503401	2.78647e-54	144.23	134.84	144.23	EEEKGSQPPPAAESQSSLRRQKREKETSESR
O43491	Band 4.1-like protein 2	EPB41L2	S	58		6950.2	5687.3	8142.3	11300	16053	5260.7	14720	7226.7	10416	15134		0.947019	1.43856e-35	123.83	73.023	116.85	EEKGSQPPPAAESQSSLRRQKREKETSESRG
O43491	Band 4.1-like protein 2	EPB41L2	S	598		0	0	0	0	0	0	0	0	0	0		0.944543	7.38679e-10	84.166	75.309	84.166	SIAVVQDGDGRREVRSPTKAPHLQLIEGKKN
O43491	Band 4.1-like protein 2	EPB41L2	S	386		4440	7806.6	13480	21609	19684	8613.5	15487	10985	11279	20353		0.999996	8.64185e-31	144.82	132.19	102.59	LEEKVAELHKTHRGLSPAQADSQFLENAKRL
O43491	Band 4.1-like protein 2	EPB41L2	S	682		83.392	749.57	3811.8	2375.4	2691.8	3262.4	9519.3	9050.1	6019.2	3594.1		0.602821	7.52903e-50	150.94	134.35	150.94	WEKRRITPLSLQTQGSSHETLNIVEEKKRAE
O43491	Band 4.1-like protein 2	EPB41L2	S	683		448.84	2565.1	6752.3	3867.3	7594.3	4560.6	12506	13889	10692	5911.6		0.796524	2.77973e-63	175	159.7	175	EKRRITPLSLQTQGSSHETLNIVEEKKRAEV
O43491	Band 4.1-like protein 2	EPB41L2	S	614		584.76	1414.5	2325.9	3288.4	2871.6	726.64	3366.9	720.56	2317.8	2572		0.999922	0.000801168	46.797	38.673	46.797	PTKAPHLQLIEGKKNSLRVEGDNIYVRHSNL
O43491	Band 4.1-like protein 2	EPB41L2	S	499		2530.8	3226.5	3012.4	4904.7	4106.3	2248.3	6235.8	2083.3	3173.5	5313.8		1	0.00152651	75.088	55.429	45.433	LWKVCVEHHTFYRLVSPEQPPKAKFLTLGSK
O43491	Band 4.1-like protein 2	EPB41L2	S	87		50678	75053	72444	170690	131260	58224	109220	43690	77338	144300		0.999078	3.93911e-12	150.06	80.789	90.827	RGISRFIPPWLKKQKSYTLVVAKDGGDKKEP
O43493	Trans-Golgi network integral membrane protein 2	TGOLN2	S	70		0	0	0	0	0	0	0	0	0	0		0.490663	2.61203e-08	78.272	71.14	78.272	KSHPEPQTPKDSPSKSSAEAQTPEDTPNKSG
O43493	Trans-Golgi network integral membrane protein 2	TGOLN2	S	71		48128	52547	51909	107220	97783	55835	49283	43530	39149	61839		0.815465	3.36606e-105	220.17	205.12	202.43	SHPEPQTPKDSPSKSSAEAQTPEDTPNKSGA
O43493	Trans-Golgi network integral membrane protein 2	TGOLN2	S	298		10976	18894	21825	33115	34187	15499	18830	13085	17226	30919		0.872121	6.83581e-96	219.74	207.25	153.06	LADKGKLSPHAFKTESGEETDLISPPQEEVK
O43493	Trans-Golgi network integral membrane protein 2	TGOLN2	S	154		0	0	0	0	0	0	0	0	0	0		0.908548	0.000501125	43.37	35.456	43.37	KSGAEAQTPEDSPNRSGAEAKTQKDSPSKSG
O43493	Trans-Golgi network integral membrane protein 2	TGOLN2	S	315		0	0	0	0	0	0	0	0	0	0		0.455666	1.14543e-07	54.282	49.379	54.282	EETDLISPPQEEVKSSEPTEDVEPKEAEDDD
O43516	WAS/WASL-interacting protein family member 1	WIPF1	S	276		7854	5993.4	10120	12891	17131	3051.2	10003	3672.7	8238.6	11590		1	1.23215e-15	104.01	91.54	104.01	DDKPPPPPPPVGNRPSIHREAVPPPPPQNNK
O43516	WAS/WASL-interacting protein family member 1	WIPF1	S	203		2908.9	1690.1	2379.5	3487.9	6784.4	1304.9	2741.7	2194.2	1890.6	4467.6		1	0.00110213	68.515	36.195	68.515	PSTPRPIQSSPHNRGSPPVPGGPRQPSPGPT
O43516	WAS/WASL-interacting protein family member 1	WIPF1	S	234		11413	6335.1	9760.7	15207	27760	3880.2	12394	8226.8	8848.7	16129		1	3.24013e-05	90.793	53.649	90.793	PPPFPGNRGTALGGGSIRQSPLSSSSPFSNR
O43516	WAS/WASL-interacting protein family member 1	WIPF1	S	340		3815	5834.6	10088	14363	19056	3593.5	8951.9	4201.1	6471.2	10470		0.984454	1.22388e-25	133.93	119.7	95.5	SSGNDETPRLPQRNLSLSSSTPPLPSPGRSG
O43516	WAS/WASL-interacting protein family member 1	WIPF1	S	342		684.04	751.48	1528.9	2257.1	2962.5	844.08	1281.4	582.81	1146.3	1685.1		0.697594	5.23407e-09	93.5	84.492	93.5	GNDETPRLPQRNLSLSSSTPPLPSPGRSGPL
O43516	WAS/WASL-interacting protein family member 1	WIPF1	S	344		0	0	0	0	0	0	0	0	0	0		0.456859	2.89797e-07	87.676	63.421	87.676	DETPRLPQRNLSLSSSTPPLPSPGRSGPLPP
O43516	WAS/WASL-interacting protein family member 1	WIPF1	S	350		4120.5	4959	8902.9	9409.6	21009	4032.6	5923.4	5956.4	6439.5	7593.2		0.999959	2.64288e-18	116.43	99.176	116.43	PQRNLSLSSSTPPLPSPGRSGPLPPPPSERP
O43516	WAS/WASL-interacting protein family member 1	WIPF1	S	214		1637.5	937.79	1794.6	2023.6	3859.9	1497.7	1396.1	741.79	962.25	2668.4		0.738329	0.00163072	41.257	31.72	41.257	HNRGSPPVPGGPRQPSPGPTPPPFPGNRGTA
O43524	Forkhead box protein O3	FOXO3	S	284		0	0	0	0	0	0	0	0	0	0		0.986508	2.21662e-20	113.65	103.5	103.02	KKKAALQTAPESADDSPSQLSKWPGSPTSRS
O43524	Forkhead box protein O3	FOXO3	S	425		1540.9	10997	32861	32698	41526	29980	32222	12924	20276	32571		0.725259	1.38777e-53	152.38	145.79	152.38	RSSSFPYTTKGSGLGSPTSSFNSTVFGPSSL
O43561	Linker for activation of T-cells family member 1	LAT	S	224		42118	16184	19971	25665	59133	10657	23454	7545.8	15190	44128		1	1.49416e-09	99.044	90.299	96.379	SAEASLDGSREYVNVSQELHPGAAKTEPAAL
O43561	Linker for activation of T-cells family member 1	LAT	S	40		6953	6388.7	11148	8008.6	17177	6001.6	8145.2	6417.5	5978	13721		0.762308	2.9089e-25	127.97	101.97	127.97	LCVHCHRLPGSYDSTSSDSLYPRGIQFKRPH
O43561	Linker for activation of T-cells family member 1	LAT	S	43		1310.2	1588.7	2874.3	1989.1	3896.4	1361.2	1598.3	1436.8	2060.9	2939.8		0.940802	1.2884e-06	83.395	70.792	83.395	HCHRLPGSYDSTSSDSLYPRGIQFKRPHTVA
O43566	Regulator of G-protein signaling 14	RGS14	S	478		0	0	0	0	0	0	0	0	0	0		0.968629	0.0015907	42.633	33.121	42.633	CPPRTQDKATHPPPASPSSLVKVPSSATGKR
O43566	Regulator of G-protein signaling 14	RGS14	S	203		2298	2090.5	1198.7	2536.8	3683.1	1200.8	2715.3	874.89	516.75	1694.7		0.998022	0.00342016	80.102	41.351	57.532	AEGRPLREPGSSRLGSPDATRKKPKLKPGKS
O43566	Regulator of G-protein signaling 14	RGS14	S	20		722.36	1111.7	2098	1432.6	2422.7	951.45	1582.7	1046.5	1351.8	1635.3		0.985475	0.000113557	48.18	41.048	48.18	PKHLGVPNGRMVLAVSDGELSSTTGPQGQGE
O43566	Regulator of G-protein signaling 14	RGS14	S	288		28034	18496	21052	35011	66547	9688.7	36362	10149	16986	29420		0.999683	8.08772e-25	130.27	111.45	130.27	GFLAFVSSKSESHRKSLGSTEGESESRPGKY
O43572	A-kinase anchor protein 10, mitochondrial	AKAP10	S	281		6010.3	4339.3	5397.4	8364.5	13488	2638.8	3688	1792.8	2711.4	5238		0.995402	6.04382e-05	65.231	50.785	60.307	ESSSTLTVASRNSPASPLKELSGKLMKSIEQ
O43572	A-kinase anchor protein 10, mitochondrial	AKAP10	S	187		3251	2156	2198.4	3714.2	5308.4	1971.4	2155.3	1392.5	1811.3	2027.1		0.992092	5.88153e-06	77.871	65.824	77.324	HSLNTVKQSSLAEPVSPSKKHETTASFLTDS
O43583	Density-regulated protein	DENR	S	73		19392	29144	32598	37677	44228	17793	17354	7622.7	8761.1	23107		0.999771	4.47844e-127	221.96	209.94	212.1	EKNFPNEFAKLTVENSPKQEAGISEGQGTAG
O43586	Proline-serine-threonine phosphatase-interacting protein 1	PSTPIP1	S	298		0	0	0	0	0	0	0	0	0	0		0.79357	7.73349e-06	70.452	62.11	70.452	PYQNYYDREVTPLTSSPGIQPSCGMIKRFSG
O43597	Protein sprouty homolog 2	SPRY2	S	138		0	0	0	0	0	0	0	0	0	0		0.499124	6.91262e-06	69.361	58.989	69.361	RTSTSSSSSEQRLLGSSFSSGPVADGIIRVQ
O43597	Protein sprouty homolog 2	SPRY2	S	139		0	0	0	0	0	0	0	0	0	0		0.499124	6.91262e-06	69.361	58.989	69.361	TSTSSSSSEQRLLGSSFSSGPVADGIIRVQP
O43598	2'-deoxynucleoside 5'-phosphate N-hydrolase 1	DNPH1	S	28		1869	2575.7	4249.6	3507.6	5826.2	4755.3	4605.3	3358.2	3862.4	4192.3		0.999967	2.26254e-05	71.872	57.297	71.872	WERGEPGRPALYFCGSIRGGREDRTLYERIV
O43598	2'-deoxynucleoside 5'-phosphate N-hydrolase 1	DNPH1	S	169		4613.3	3028.8	4128.3	7267.3	14102	4905.8	5344.6	4177.2	5273.8	8514.7		0.998748	9.27904e-45	163.15	157.03	163.15	LDRYFEADPPGQVAASPDPTT__________
O43633	Charged multivesicular body protein 2a	CHMP2A	S	203		106.14	969.64	1540.5	1590.6	1969.4	586.14	681.74	1040.6	1120.4	1136		1	3.60959e-06	72.99	65.479	72.99	SLSVAAGGKKAEAAASALADADADLEERLKN
O43639	Cytoplasmic protein NCK2	NCK2	S	90		6737.6	5872.9	8577.1	9107.7	13734	7146.2	7051.9	5586.2	6292.3	12804		0.995146	6.03575e-93	212.65	196.85	201.29	LGLGKTRRKTSARDASPTPSTDAEYPANGSG
O43639	Cytoplasmic protein NCK2	NCK2	S	94		482.31	1155.7	970.14	725.7	1405.1	579.12	424.88	1012.5	446.52	895.34		0.564693	1.16672e-15	106.44	99.937	52.465	KTRRKTSARDASPTPSTDAEYPANGSGADRI
O43639	Cytoplasmic protein NCK2	NCK2	S	321		0	0	0	0	0	0	0	0	0	0		0.784046	0.00126015	44.511	33.252	44.511	GDFLIRDSESSPSDFSVSLKASGKNKHFKVQ
O43707	Alpha-actinin-4;Alpha-actinin-3;Alpha-actinin-2;Alpha-actinin-1	ACTN4;ACTN3;ACTN2;ACTN1	S	159		13129	42842	51593	43132	50966	18879	35308	18033	27396	32687		0.999997	7.18502e-20	135.09	120.49	135.09	GMIWTIILRFAIQDISVEETSAKEGLLLWCQ
O43719	HIV Tat-specific factor 1	HTATSF1	S	579		0	0	0	0	0	0	0	0	0	0		1	0.00109531	42.863	36.902	42.863	EFEENGLEKDLDEEGSEKELHENVLDKELEE
O43719	HIV Tat-specific factor 1	HTATSF1	S	498		3874.2	2442.4	9670.6	3077.4	7351.4	2680	3236.7	1229.9	1826.6	3689.1		0.981316	0.000123963	56.882	47.619	56.882	KESEEGNPVRGSEEDSPKKESKKKTLKNDCE
O43719	HIV Tat-specific factor 1	HTATSF1	S	452		0	0	0	0	0	0	0	0	0	0		0.543353	1.8083e-05	71.592	63.468	71.592	GGEFEEGASENNAKESSPEKEAEEGCPEKES
O43719	HIV Tat-specific factor 1	HTATSF1	S	453		11899	10229	40563	9133	24583	10971	10829	2718.7	4504.3	11756		0.843095	7.25928e-11	87.739	81.907	54.457	GEFEEGASENNAKESSPEKEAEEGCPEKESE
O43719	HIV Tat-specific factor 1	HTATSF1	S	481		12896	12696	59019	21300	32136	10585	12626	9822.6	9949.1	18536		0.955528	4.98941e-28	132.36	114.89	132.36	ESEEGCPKRGFEGSCSQKESEEGNPVRGSEE
O43719	HIV Tat-specific factor 1	HTATSF1	S	387		1463.6	1410.7	8778.1	3087.3	3070.3	3764.4	3353.9	3214.8	1571.3	1477.3		0.985499	9.44792e-05	83.633	51.304	83.633	FLNAPEANRGLRRSDSVSASERAGPSRARHF
O43719	HIV Tat-specific factor 1	HTATSF1	S	642		31885	21403	83265	31065	64823	27216	26357	9262.6	13608	32791		1	2.28129e-83	201.61	182.99	127.5	KEEEEDTYEKVFDDESDEKEDEEYADEKGLE
O43734	Adapter protein CIKS	TRAF3IP2	S	383		488.78	917.88	2916.7	2860.8	2656.5	2157.5	2421.4	1354.9	1331.2	2148.2		0.981154	4.33777e-10	52.311	49.983	52.311	LECPAELRPQVPQPPSPAAVPRPPSNPPARG
O43741	5'-AMP-activated protein kinase subunit beta-2	PRKAB2	S	183		1866.4	5286.9	5640.3	4871.4	5400.9	2072.7	3833.5	2332.4	3359	3822.1		0.7819	8.59853e-83	202.86	185.3	115.42	LDSMESSETSCRDLSSSPPGPYGQEMYAFRS
O43741	5'-AMP-activated protein kinase subunit beta-2	PRKAB2	S	184		6263	16582	37073	33949	38161	19371	26273	17194	24247	27863		0.974014	8.59853e-83	202.86	185.3	136.96	DSMESSETSCRDLSSSPPGPYGQEMYAFRSE
O43765	Small glutamine-rich tetratricopeptide repeat-containing protein alpha	SGTA	S	77		23946	19566	55042	44168	55530	18674	34210	37757	32895	31221		1	3.97293e-14	98.394	90.929	55.097	FEAAATGKEMPQDLRSPARTPPSEEDSAEAE
O43765	Small glutamine-rich tetratricopeptide repeat-containing protein alpha	SGTA	S	297		0	0	0	0	0	0	0	0	0	0		0.526035	0.00163842	40.197	32.446	40.197	QQMQQQNPELIEQLRSQIRSRTPSASNDDQQ
O43765	Small glutamine-rich tetratricopeptide repeat-containing protein alpha	SGTA	S	301		736.95	661.82	2734.9	2010.1	1456	417.24	601.51	1653.8	740.23	820.19		0.576533	3.8124e-05	81.884	70.904	81.884	QQNPELIEQLRSQIRSRTPSASNDDQQE___
O43765	Small glutamine-rich tetratricopeptide repeat-containing protein alpha	SGTA	S	305		3453.6	3067.8	10525	7682.4	5218.7	2157.8	3466.4	3017.4	1966.4	3247.1		0.950241	4.55312e-09	99.055	95.553	99.055	ELIEQLRSQIRSRTPSASNDDQQE_______
P56211	cAMP-regulated phosphoprotein 19;Alpha-endosulfine	ARPP19;ENSA	S	62		33611	32912	41593	60622	116870	40926	64886	31497	46574	86248		0.999997	6.23615e-11	115.91	102.16	108.58	DFLRKRLQKGQKYFDSGDYNMAKAKMKNKQL
O43815	Striatin	STRN	S	373		855.81	964.38	2148.8	1637	1987.8	822.81	1265.7	829.41	1049.9	1478.9		0.506899	0.000226321	46.862	38.065	46.862	LANLRDVDELPSLQPSVGSPSRPSSSRLPEH
O43815	Striatin	STRN	S	376		5289.3	4336.2	18090	12800	15939	4672.7	7494.5	5470.9	6505.8	8098.8		0.985483	9.60273e-31	132.88	118.32	132.88	LRDVDELPSLQPSVGSPSRPSSSRLPEHEIN
O43822	Protein C21orf2	C21orf2	S	136		0	0	0	0	0	0	0	0	0	0		0.999862	0.000227071	52.019	43.13	52.019	LDNQAVTEEELSRALSEGEEITAAPEREGTG
O43823	A-kinase anchor protein 8	AKAP8	S	339		0	0	0	0	0	0	0	0	0	0		0.999995	8.46486e-05	54.225	48.834	54.225	EGDFSENDDAAGDFRSGDEEFKGEDELCDSG
O43823	A-kinase anchor protein 8	AKAP8	S	323		0	0	0	0	0	0	0	0	0	0		1	1.12283e-24	115.01	111.73	115.01	FQLYEEPDTKLARVDSEGDFSENDDAAGDFR
O43823	A-kinase anchor protein 8	AKAP8	S	328		3323.5	2076.6	6244.1	4203.5	6066.3	2187.4	2977	3059.9	2675	3580		1	1.12283e-24	115.01	111.73	115.01	EPDTKLARVDSEGDFSENDDAAGDFRSGDEE
O43847	Nardilysin	NRD1	S	86		0	0	0	0	0	0	0	0	0	0		1	0.00308519	41.621	31.249	41.621	DLGENSRVARLGADESEEEGRRGSLSNAGDP
O43847	Nardilysin	NRD1	S	94		63574	38886	174740	93073	170920	53847	65235	51105	66968	83019		0.995512	8.67353e-54	156.03	137.76	88.565	ARLGADESEEEGRRGSLSNAGDPEIVKSPSD
O43852	Calumenin	CALU	S	69		0	0	0	0	0	0	0	0	0	0		0.942684	0.00253679	42.044	28.235	42.044	GAEEAKTFDQLTPEESKERLGKIVSKIDGDK
O43865	Putative adenosylhomocysteinase 2	AHCYL1	S	68		612.66	839.2	1518.8	1543.9	1386.6	1091.8	1388.2	1247.9	918.41	1238.6		0.748562	7.56118e-66	165.69	156.12	165.69	KFPTKTGRRSLSRSISQSSTDSYSSAASYTD
O43865	Putative adenosylhomocysteinase 2	AHCYL1	S	85		612.66	839.2	1518.8	1543.9	1386.6	1091.8	1388.2	1247.9	918.41	1238.6		0.867755	7.56118e-66	165.69	156.12	165.69	SSTDSYSSAASYTDSSDDEVSPREKQQTNSK
O43896	Kinesin-like protein KIF1C	KIF1C	S	1092		9242.6	6255.6	14602	18236	14869	11015	15809	8275.1	14187	14506		0.999998	6.20373e-06	84.753	66.934	81.656	RYPPYTTPPRMRRQRSAPDLKESGAAV____
O43914	TYRO protein tyrosine kinase-binding protein	TYROBP	S	89		1814.6	1832.1	2583.9	3339.9	4828.1	3030.9	3136.1	2527.2	2600.2	3324.3		0.971815	1.06963e-09	99.663	87.897	99.663	AAEAATRKQRITETESPYQELQGQRSDVYSD
O43933	Peroxisome biogenesis factor 1	PEX1	S	1211		2653.4	2367.2	4810.1	5087.7	5065.5	3294.6	3950.3	2521.1	4010.5	3810		0.833991	1.32163e-37	141.31	130.96	141.31	LRADISIIKGRYRSQSGEDESMNQPGPIKTR
O43933	Peroxisome biogenesis factor 1	PEX1	S	1181		0	0	0	0	0	0	0	0	0	0		0.98951	5.67393e-15	97.49	80.06	93.776	GKDQLFSQPPVLRTASQEGCQELTQEQRDQL
O60229	Kalirin;Rho guanine nucleotide exchange factor 25	KALRN;ARHGEF25	S	2236		0	0	0	0	0	0	0	0	0	0		0.999999	1.84365e-08	90.334	71.753	90.334	AQILESQRDFLNALQSPIEYQRRESQTNSLG;NQVLETQRDFLNALQSPIEYQRKERSTAVMR
O60229	Kalirin	KALRN	S	1799		0	0	0	0	0	0	0	0	0	0		0.982292	2.20002e-13	92.545	84.128	92.545	DGNIKKQKKVRDGRKSFDLGSPKPGDETTPQ
O60229	Kalirin	KALRN	S	1713		0	0	0	0	0	0	0	0	0	0		0.5	4.54497e-06	78.69	72.074	78.69	EGLVPSSALCISHSRSSVEMDCFFPLVKDAY
O60229	Kalirin	KALRN	S	1714		0	0	0	0	0	0	0	0	0	0		0.5	4.54497e-06	78.69	72.074	78.69	GLVPSSALCISHSRSSVEMDCFFPLVKDAYS
O60231	Putative pre-mRNA-splicing factor ATP-dependent RNA helicase DHX16	DHX16	S	103		21658	18131	43022	33341	53730	22113	25027	17066	19164	28501		1	1.22782e-196	290.09	250.5	154.48	RALLEKNRSYRLLEDSEESSEETVSRAGSSL
O60231	Putative pre-mRNA-splicing factor ATP-dependent RNA helicase DHX16	DHX16	S	106		20481	17321	38924	31001	51500	21202	23932	16045	17654	26073		0.996437	1.22782e-196	290.09	250.5	154.48	LEKNRSYRLLEDSEESSEETVSRAGSSLQKK
O60231	Putative pre-mRNA-splicing factor ATP-dependent RNA helicase DHX16	DHX16	S	160		18241	31950	15198	12169	86356	10079	11331	10193	8023.3	18475		0.999938	3.32793e-16	115.88	103.13	102.39	KKKTGGSKQQTEKPESEDEWERTERERLQDL
O60237	Protein phosphatase 1 regulatory subunit 12B	PPP1R12B	S	839		0	0	0	0	0	0	0	0	0	0		0.996194	6.38496e-92	203.06	172.99	203.06	EEVKETWHERLSRLESGGSNPTTSDSYGDRA
O60238	BCL2/adenovirus E1B 19 kDa protein-interacting protein 3-like	BNIP3L	S	164		0	0	0	0	0	0	0	0	0	0		0.999986	0.000582165	81.017	52.812	81.017	ENIPPKEFHFRHPKRSVSLSMRKSGAMKKGG
O60238	BCL2/adenovirus E1B 19 kDa protein-interacting protein 3-like	BNIP3L	S	166		2076.5	2814.5	14904	9027.3	7563.6	1396.4	6063.7	2561.4	5458.9	3023.8		0.997544	0.00848	94.309	24.711	94.309	IPPKEFHFRHPKRSVSLSMRKSGAMKKGGIF
O60240	Perilipin-1	PLIN1	S	382		0	0	0	0	0	0	0	0	0	0		0.995745	0.0297957	43.897	29.451	43.897	LTPAPAVSSTKGRAMSLSDALKGVTDNVVDT
O60240	Perilipin-1	PLIN1	S	436		0	0	0	0	0	0	0	0	0	0		0.99674	0.000872253	46.962	33.954	46.962	NPPAEVERREAERRASGAPSAGPEPAPRLAQ
O60244	Mediator of RNA polymerase II transcription subunit 14	MED14	S	617		9345.7	8272	18544	15222	22249	5702	10618	6024.8	7607.1	11427		0.999531	0.00157655	46.873	37.073	46.873	TKTGKQTRTNAKRKLSDDPCPVESKKTKRAG
O60245	Protocadherin-7	PCDH7	S	974		3318.7	3282.9	4894.9	4353	4474	5438.9	9914.7	5596.2	3518.6	5363.5		0.841603	0.000729879	78.548	63.61	78.548	PNGQRYDSVNEKLSDSPSMGRYRSVNGGPGS
O60245	Protocadherin-7	PCDH7	S	1011		11587	11441	13950	16261	19449	12557	34636	12487	23686	29155		0.952747	3.96388e-37	138.96	127.97	138.96	YKSSSPLPTVQLHPQSPTAGKKHQAVQDLPP
O60245	Protocadherin-7	PCDH7	S	989		4802	3910.2	4819.1	4310.3	4772.3	3870.9	7464.7	4202.9	5480.8	7779.2		0.999996	1.9769e-13	105.94	79.731	105.94	SPSMGRYRSVNGGPGSPDLARHYKSSSPLPT
O60256	Phosphoribosyl pyrophosphate synthase-associated protein 2	PRPSAP2	S	227		4736.6	14142	34908	30198	34672	27661	33825	19788	25667	30514		0.99999	1.04138e-66	171.12	162.77	87.948	GEAQDAESDLVDGRHSPPMVRSVAAIHPSLE
O60264	SWI/SNF-related matrix-associated actin-dependent regulator of chromatin subfamily A member 5	SMARCA5	S	116		1497.4	2399.6	5791.3	3071.4	6564.6	1331.7	1110.7	1025.5	559.55	1450.8		0.926069	0.024885	63.816	35.608	56.013	LFAHFIQPAAQKTPTSPLKMKPGRPRIKKDE
O60269	G protein-regulated inducer of neurite outgrowth 2	GPRIN2	S	448		577.62	535.26	1144.4	1004.6	1724.8	757.04	808.81	774.01	553.89	757.03		0.929876	0.0038783	42.314	40.292	42.314	RRGPLRAVMQSLRRPSCCGCSGAAPE_____
O60271	C-Jun-amino-terminal kinase-interacting protein 4	SPAG9	S	203		0	0	12896	2210.2	5817.5	10852	23981	10956	957.76	472.48		1	2.05026e-31	132.96	125.54	132.96	LESTAHSRIRKERPISLGIFPLPAGDGLLTP
O60271	C-Jun-amino-terminal kinase-interacting protein 4	SPAG9	S	229		0	0	0	0	0	0	0	0	0	0		0.828676	0.00891963	48.467	23.771	48.467	GLLTPDAQKGGETPGSEQWKFQELSQPRSHT
O60271	C-Jun-amino-terminal kinase-interacting protein 4	SPAG9	S	730		34696	52539	93130	89543	101750	49773	62396	20268	42575	79469		0.9938	1.62597e-36	150.91	131.61	150.91	DVAGLDTEGSKQRSASQSSLDKLDQELKEQQ
O60271	C-Jun-amino-terminal kinase-interacting protein 4	SPAG9	S	732		68953	93637	169580	155910	172190	89117	115980	37583	78508	137140		0.880189	3.95596e-53	177.09	160.22	86.248	AGLDTEGSKQRSASQSSLDKLDQELKEQQKE
O60271	C-Jun-amino-terminal kinase-interacting protein 4	SPAG9	S	733		91132	122800	210260	193210	218950	115360	152300	50731	104000	172810		0.989259	3.95596e-53	177.09	160.22	177.09	GLDTEGSKQRSASQSSLDKLDQELKEQQKEL
O60271	C-Jun-amino-terminal kinase-interacting protein 4	SPAG9	S	593		0	0	0	0	0	0	0	0	0	0		0.35431	7.62724e-05	73.386	61.327	49.62	YNAPTSHVTPSVKKRSSTLSQLPGDKSKAFD
O60271	C-Jun-amino-terminal kinase-interacting protein 4	SPAG9	S	594		0	0	0	0	0	0	0	0	0	0		0.35431	7.62724e-05	73.386	61.327	49.62	NAPTSHVTPSVKKRSSTLSQLPGDKSKAFDF
O60271	C-Jun-amino-terminal kinase-interacting protein 4	SPAG9	S	251		3572.8	2012.7	5627.6	4543.1	5359.1	1539.1	2331.8	1337.4	2283.9	3583.5		0.73993	2.23761e-07	61.241	57.208	61.241	ELSQPRSHTSLKVSNSPEPQKAVEQEDELSD
O60292	Signal-induced proliferation-associated 1-like protein 3	SIPA1L3	S	1364		21238	14978	32656	30553	39855	23888	25873	23945	22298	26538		1	1.11045e-15	114.01	101.06	93.301	EAAGRSHHADRRREVSPAPAVAGQSKGYRPK
O60292	Signal-induced proliferation-associated 1-like protein 3	SIPA1L3	S	146		0	0	0	0	0	0	0	0	0	0		1	0.00140686	47.64	39.508	47.64	ASSGSKAFHRLSRRRSKDVEFQDGWPRSPGR
O60292	Signal-induced proliferation-associated 1-like protein 3	SIPA1L3	S	170		0	0	0	0	0	0	0	0	0	0		0.377401	5.18584e-152	262.91	221.49	67.496	WPRSPGRAFLPLRHRSSSEITLSECDAEDAG
O60292	Signal-induced proliferation-associated 1-like protein 3	SIPA1L3	S	171		0	0	0	0	0	0	0	0	0	0		0.377401	5.18584e-152	262.91	221.49	67.496	PRSPGRAFLPLRHRSSSEITLSECDAEDAGE
O60292	Signal-induced proliferation-associated 1-like protein 3	SIPA1L3	S	172		1108.5	591.05	2260.8	1239.3	1860.7	1111.7	1389.6	1260.8	1301.9	1322.5		0.752535	1.25502e-119	235.5	194.08	235.5	RSPGRAFLPLRHRSSSEITLSECDAEDAGEP
O60292	Signal-induced proliferation-associated 1-like protein 3	SIPA1L3	S	1619		354.55	395.96	1067.5	495.63	996.18	354.95	596.62	424.48	399.25	732.29		0.878707	0.00205187	45.557	29.317	45.557	AAGSGFPEKKSTISASELSLADGRDRPLRRL
O60292	Signal-induced proliferation-associated 1-like protein 3	SIPA1L3	S	1544		4981.3	2569.8	10993	6099.5	8190.4	6072.3	6009.3	4630.6	5122.2	6962.9		0.996692	9.96787e-07	97.297	67.37	91.457	RDTGQSPQKGLQRTLSDESLCSGRREPSFAS
O60292	Signal-induced proliferation-associated 1-like protein 3	SIPA1L3	S	1547		0	0	0	0	0	0	0	0	0	0		0.999819	1.7505e-06	91.457	80.293	91.457	GQSPQKGLQRTLSDESLCSGRREPSFASPAG
O60293	Zinc finger C3H1 domain-containing protein	ZFC3H1	S	655		7086.5	7822.7	14393	13672	17326	6957.2	9662.9	4842.6	6477.1	13659		0.999617	4.13258e-28	113.39	105.05	113.39	RAFKPEETSSNSDPPSPPVLNNSHPVPRSNL
O60293	Zinc finger C3H1 domain-containing protein	ZFC3H1	S	948		2870.7	3789.7	4270.6	4562.5	5896.2	1990.7	3520	2561.2	2521.6	3783		0.727218	2.98228e-06	105.65	76.108	105.65	LEQDRFGPNKMMRLDSSPVSSPRKHSAELIA
O60293	Zinc finger C3H1 domain-containing protein	ZFC3H1	S	949		0	0	0	0	0	0	0	0	0	0		0.472336	0.0055673	54.343	36.869	44.045	EQDRFGPNKMMRLDSSPVSSPRKHSAELIAM
O60293	Zinc finger C3H1 domain-containing protein	ZFC3H1	S	352		0	0	0	0	0	0	0	0	0	0		0.686897	0.000233195	66.331	39.077	66.331	SQGLQDKEQNLTRRISTSDILSEKKLGEDEE
O60293	Zinc finger C3H1 domain-containing protein	ZFC3H1	S	804		0	0	0	0	0	0	0	0	0	0		0.44986	3.01018e-05	58.373	51.771	58.373	EKQRLIKSDQLKTSSSSPANSDVEIDGIGRI
O60293	Zinc finger C3H1 domain-containing protein	ZFC3H1	S	805		0	0	0	0	0	0	0	0	0	0		0.487775	3.01018e-05	58.373	51.771	41.294	KQRLIKSDQLKTSSSSPANSDVEIDGIGRIA
O60293	Zinc finger C3H1 domain-containing protein	ZFC3H1	S	809		2368	1782.1	4799.5	3857.4	4964.5	2151	3532.8	1960.5	3310.9	3769		0.992261	3.01018e-05	58.373	51.771	47.931	IKSDQLKTSSSSPANSDVEIDGIGRIAMVTK
O60303	Uncharacterized protein KIAA0556	KIAA0556	S	691		0	0	0	0	0	0	0	0	0	0		0.981128	0.000216241	59.68	48.733	59.68	NVSGKRKNSTNCRKDSLSQLEEYLRLSAVPT
O60303	Uncharacterized protein KIAA0556	KIAA0556	S	252		0	0	0	0	0	0	0	0	0	0		0.499347	9.11355e-37	147.64	138.6	147.64	WTQKDVHGEQETEGRSSPGPDTLVVLEFNPA
O60303	Uncharacterized protein KIAA0556	KIAA0556	S	253		0	0	0	0	0	0	0	0	0	0		0.499347	9.11355e-37	147.64	138.6	147.64	TQKDVHGEQETEGRSSPGPDTLVVLEFNPAS
O60307	Microtubule-associated serine/threonine-protein kinase 3	MAST3	S	792		946.83	1737.4	3210.4	3596.9	4395.1	2849	3271.9	1911.5	2589.5	3886.1		0.844258	1.6751e-09	91.589	84.271	91.589	LLNTISLDTMPKFAFSSEDEGVGPGPAGPKR
O60307	Microtubule-associated serine/threonine-protein kinase 3	MAST3	S	793		907.71	1895.9	3281.2	3617.7	3453.8	3135.8	3597	1860.5	2457.4	4915.7		0.85171	1.64893e-27	135.18	128.7	135.18	LNTISLDTMPKFAFSSEDEGVGPGPAGPKRP
O60307	Microtubule-associated serine/threonine-protein kinase 3	MAST3	S	782		0	0	0	0	0	0	0	0	0	0		0.987353	1.1092e-09	97.69	81.965	97.69	SQPERGPSPSLLNTISLDTMPKFAFSSEDEG
O60307	Microtubule-associated serine/threonine-protein kinase 3	MAST3	S	1183		0	0	0	0	0	0	0	0	0	0		0.296615	6.61226e-07	67.367	59.657	67.367	LGPPRPKTGRRKSTSSIPPSPLACPPISAPP
O60307	Microtubule-associated serine/threonine-protein kinase 3	MAST3	S	1201		0	0	0	0	0	0	0	0	0	0		0.5	0.000156688	54.237	39.806	54.237	PSPLACPPISAPPPRSPSPLPGHPPAPARSP
O60307	Microtubule-associated serine/threonine-protein kinase 3	MAST3	S	1203		0	0	0	0	0	0	0	0	0	0		0.5	0.000156688	54.237	39.806	54.237	PLACPPISAPPPRSPSPLPGHPPAPARSPRL
O60307	Microtubule-associated serine/threonine-protein kinase 3	MAST3	S	134		0	0	0	0	0	0	0	0	0	0		0.952642	5.96984e-13	104.45	94.204	104.45	QPTPDELHFLSKHFRSSENVLDEEGGRSPRL
O60307	Microtubule-associated serine/threonine-protein kinase 3	MAST3	S	146		1342.7	636.94	1478.7	1673	1736.2	625.11	1552.8	999.34	843.07	1909.6		1	1.14409e-13	111.45	88.62	83.393	HFRSSENVLDEEGGRSPRLRPRSRSLSPGRA
O60307	Microtubule-associated serine/threonine-protein kinase 3	MAST3	S	709		0	0	0	0	0	0	0	0	0	0		0.447634	3.27814e-18	102.9	95.581	102.9	IPQFSSCSHRFSKVYSSSEFLAVQPTPTFAE
O60307	Microtubule-associated serine/threonine-protein kinase 3	MAST3	S	710		75.022	1298.5	2981.8	3050.8	4244.3	1907.1	2160.4	1815.6	2051.8	2809.7		0.670702	3.27814e-18	112.57	94.864	112.57	PQFSSCSHRFSKVYSSSEFLAVQPTPTFAER
O60307	Microtubule-associated serine/threonine-protein kinase 3	MAST3	S	711		233.44	2341.6	6132.8	7373.5	8413.8	3947.2	3875.8	4126.5	4910.9	9025.7		0.651201	1.49079e-69	187.59	177.24	187.59	QFSSCSHRFSKVYSSSEFLAVQPTPTFAERS
O60315	Zinc finger E-box-binding homeobox 2	ZEB2	S	1122		772.76	755.48	1985.4	1805.4	2444.9	863.2	1049.3	1373.4	1044.9	1593.4		0.75817	6.41463e-05	59.975	52.657	59.975	LMNRAYLQSITPQGYSDSEERESMPRDGESE
O60315	Zinc finger E-box-binding homeobox 2	ZEB2	S	352		0	0	0	0	0	0	0	0	0	0		0.678264	2.97034e-12	78.418	69.869	78.418	LISVNGRMRNNIKTGSSPNSVSSSPTNSAIT
O60315	Zinc finger E-box-binding homeobox 2	ZEB2	S	353		957.29	1213.1	2828.1	2770.8	2786.7	1120.9	2207.8	1322.4	2401.7	2157.7		0.768652	1.23916e-37	143.63	131.47	143.63	ISVNGRMRNNIKTGSSPNSVSSSPTNSAITQ
O60315	Zinc finger E-box-binding homeobox 2	ZEB2	S	360		1257.4	1360.8	2890.4	2762.5	2988.8	1585.5	1933.6	1302.6	1534.2	2185.2		0.871615	1.22323e-16	112.26	89.325	112.26	RNNIKTGSSPNSVSSSPTNSAITQLRNKLEN
O60318	80 kDa MCM3-associated protein	MCM3AP	S	527		11835	14771	27497	25178	36417	13550	20076	8830.7	15155	20801		0.899945	2.21692e-09	80.117	68.655	53.197	KPFSLKEKKPGDGEVSPSTEDAPFQHSPLGK
O60318	80 kDa MCM3-associated protein	MCM3AP	S	529		0	0	0	0	0	0	0	0	0	0		0.36763	6.6718e-10	85.595	77.67	85.595	FSLKEKKPGDGEVSPSTEDAPFQHSPLGKAA
O60318	80 kDa MCM3-associated protein	MCM3AP	S	430		1295.3	2086.2	3070.2	3105.9	4306.1	3158.6	2061.5	1405	2370.1	3835.2		0.995561	4.4243e-12	95.153	82.361	95.153	RQSNRSESTDSLGGLSPSEVTAIQCKNIPDY
O60333	Kinesin-like protein KIF1B	KIF1B	S	1658		0	758.09	14991	4668.9	8037.8	6793.5	6313.1	6126.3	1841	3671.7		0.573864	1.49316e-77	186.24	178.66	186.24	SNSLDQKTPEANSRASSPCPEFEQFQIVPAV
O60333	Kinesin-like protein KIF1B	KIF1B	S	1454		0	0	0	0	0	0	0	0	0	0		0.960382	2.63001e-05	86.944	74.313	86.944	TGIYELSLCKMSDTGSPGMQRRRRKILDTSV
O60333	Kinesin-like protein KIF1B	KIF1B	S	1057		4865.2	8084.6	33242	17661	23676	13598	15656	11166	16276	21770		0.999136	0.000626535	88.803	55.042	88.803	NQSDFSSVAMTRSGLSLEELRIVEGQGQSSE
O60336	Mitogen-activated protein kinase-binding protein 1	MAPKBP1	S	819		1556.6	1596.2	3260	3218.6	4299.9	2961.3	3729.4	2229.2	2263.1	3545.2		0.998739	3.5042e-05	78.814	58.114	73.499	PVLAKSTKKALASVPSPALPRSLSHWEMSRA
O60336	Mitogen-activated protein kinase-binding protein 1	MAPKBP1	S	1198		991.31	869.89	3205.7	1550.6	1607.2	791.63	1599.9	1409.2	1085.6	1282.6		0.968741	0.00286574	42.242	29.974	42.242	RVATASPFSGLQKAQSVHSLVPQERHEASLQ
O60341	Lysine-specific histone demethylase 1A	KDM1A	S	131		1575.1	3957.8	8070.7	7872.5	13904	3368.8	4139.2	2286.4	3674.2	5708.3		0.9955	1.64869e-06	63.433	58.201	63.433	AKVEYREMDESLANLSEDEYYSEEERNAKAE
O60341	Lysine-specific histone demethylase 1A	KDM1A	S	137		1575.1	3957.8	8070.7	7872.5	13904	3368.8	4139.2	2286.4	3674.2	5708.3		0.997985	1.64869e-06	63.433	58.201	63.433	EMDESLANLSEDEYYSEEERNAKAEKEKKLP
O60341	Lysine-specific histone demethylase 1A	KDM1A	S	166		3901.2	7161.1	18953	15542	25840	7742.2	9808.3	6257	6910.8	11721		0.999983	1.57238e-29	110.04	106.96	83.944	LPPPPPQAPPEEENESEPEEPSGVEGAAFQS
O60341	Lysine-specific histone demethylase 1A	KDM1A	S	849		272.7	715.26	933.88	644.57	1049.5	460.27	731.12	662.88	421.04	420.6		0.987716	0.000140535	64.275	55.865	64.275	YTLPRQATPGVPAQQSPSM____________
O60343	TBC1 domain family member 4	TBC1D4	S	666		1635.1	1592	2053	3379.9	4789.6	2340.3	2908.2	1888	1390.8	2281		1	0.00127251	58.172	28.168	41.724	KRKLNLQDGRAQGVRSPLLRQSSSEQCSNLS
O60343	TBC1 domain family member 4	TBC1D4	S	318		0	0	0	0	0	0	0	0	0	0		0.85564	0.00129337	76.332	54.304	76.332	DSGFDEQQEFRSRCSSVTGVQRRVHEGSQKS
O60343	TBC1 domain family member 4	TBC1D4	S	588		13784	13089	28989	36439	47998	12631	19035	7581.4	12225	21278		1	8.36544e-06	96.334	56.319	71.888	NIFSRGANRMRGRLGSVDSFERSNSLASEKD
O60343	TBC1 domain family member 4	TBC1D4	S	591		4989.8	3864	9617.5	8900.8	18979	10243	10023	6522.8	5925.1	10391		1	0.00124024	71.888	36.365	71.888	SRGANRMRGRLGSVDSFERSNSLASEKDYSP
O60343	TBC1 domain family member 4	TBC1D4	S	341		9099.6	6867.7	17201	15026	17278	10269	15572	9685.5	14172	13456		0.988275	1.39422e-30	146.86	123.4	75.682	VHEGSQKSQPRRRHASAPSHVQPSDSEKNRT
O60343	TBC1 domain family member 4	TBC1D4	S	344		2281.8	2003.9	6865.9	4574.6	7059.3	4328.7	6553.9	3671.6	5354.5	3945		0.5	3.04626e-09	98.062	82.337	98.062	GSQKSQPRRRHASAPSHVQPSDSEKNRTMLF
O60343	TBC1 domain family member 4	TBC1D4	S	569		891.33	949.56	1220.8	962.54	1380.5	1228.6	2762.4	551.94	652.39	763.45		0.6927	1.24721e-05	79.639	68.881	53.3	FKLDILKNKAKRSLTSSLENIFSRGANRMRG
O60343	TBC1 domain family member 4	TBC1D4	S	570		712.38	3825.2	12911	12962	29806	16744	16182	10173	7753.3	12326		0.978517	2.06656e-59	202.92	175.62	162.46	KLDILKNKAKRSLTSSLENIFSRGANRMRGR
O60343	TBC1 domain family member 4	TBC1D4	S	751		1914	2596.3	4750.8	3917.3	4671.8	2170.3	1923	1180.4	1650.4	2398.1		0.600191	3.35474e-27	125.99	113.86	125.99	TASESSDGEGRKRTSSTCSNESLSVGGTSVT
O60343	TBC1 domain family member 4	TBC1D4	S	754		1914	2596.3	4750.8	3917.3	4671.8	2170.3	1923	1180.4	1650.4	2398.1		0.99605	3.35474e-27	125.99	113.86	125.99	ESSDGEGRKRTSSTCSNESLSVGGTSVTPRR
O60343	TBC1 domain family member 4	TBC1D4	S	757		201.16	288.05	1834.1	1130.3	1861.3	454.99	846.95	353.19	765.6	850.49		0.999578	3.35474e-27	125.99	113.86	125.99	DGEGRKRTSSTCSNESLSVGGTSVTPRRISW
O60361	Putative nucleoside diphosphate kinase;Nucleoside diphosphate kinase B	NME2P1;NME2	S	105		2501.8	1904.1	3603.4	3164.5	3287.5	2493.3	3564.8	1802.1	3026	2465.1		0.975964	0.000193057	72.29	61.126	72.29	RGDFCIQVGRNIIHGSDSVKSAEKEISLRFK
O60381	HMG box-containing protein 1	HBP1	S	402		2057.9	2093.9	4773.7	3225.1	5433.4	2964.8	3904	2071.1	2941.6	3916.7		0.71514	0.000157114	55.634	47.292	55.634	GGQDFARSGFSKNCGSPGSSQLSSNSLYAKA
O60381	HMG box-containing protein 1	HBP1	S	380		3003.5	2482.5	5184	5011.9	4301.4	2086.2	4434.9	2631.1	3393.9	4168.6		0.974028	1.60243e-06	82.189	72.045	82.189	SAVYVLSSMARQRRASLSCGGPGGQDFARSG
O60381	HMG box-containing protein 1	HBP1	S	134		1365.2	989.01	1990	1598.3	1945	1764.6	3556.6	2257.5	2009.3	2175.6		0.499993	0.000554792	55.196	36.619	55.196	TSPQSPLMQCSFYNRSSPVHIIATSKSLHSY
O60381	HMG box-containing protein 1	HBP1	S	135		1365.2	989.01	1990	1598.3	1945	1764.6	3556.6	2257.5	2009.3	2175.6		0.499993	0.000554792	55.196	36.619	55.196	SPQSPLMQCSFYNRSSPVHIIATSKSLHSYA
O60437	Periplakin	PPL	S	1657		494.65	717.33	2392.7	1256.6	0	968.64	1350.7	549.93	745.49	429.61		0.999968	5.77899e-05	74.475	62.882	74.475	SVAVKREQRENHLRRSIVVIHPDTGRELSPE
O60437	Periplakin	PPL	S	14		1987.6	4433.2	4260.6	2660.4	3657.2	2477.7	3201.7	3746.5	1678.1	2609		0.76467	0.0105807	60	32.837	60	__MNSLFRKRNKGKYSPTVQTRSISNKELSE
O60447	Ecotropic viral integration site 5 protein homolog	EVI5	S	776		1225.8	1156.2	2104.8	1539.4	3727.6	1385.9	1845.1	1251.8	1676.9	1824.7		0.968502	1.77851e-06	68.97	64.037	68.97	GKSGSMSLDPAVADGSESETEDSVLETRESN
O60447	Ecotropic viral integration site 5 protein homolog	EVI5	S	778		1225.8	1156.2	2104.8	1539.4	3727.6	1385.9	1845.1	1251.8	1676.9	1824.7		0.911083	1.77851e-06	68.97	64.037	52.97	SGSMSLDPAVADGSESETEDSVLETRESNQV
O60449	Lymphocyte antigen 75	LY75	S	1719		236.79	928.7	1609.3	1416.4	1687.9	651.3	1187.4	876.77	692.44	1285		0.999988	0.000224838	50.87	48.396	50.87	VRYAQGVNEDEIMLPSFHD____________
O60486	Plexin-C1	PLXNC1	S	978		1039.5	10341	17541	28176	31818	6957.1	11808	4710.1	9337.2	11770		1	3.6268e-06	83.423	71.222	83.423	VGVTRHKSKELSRKQSQQLELLESELRKEIR
O60487	Myelin protein zero-like protein 2	MPZL2	S	208		4585.7	3028.2	22245	8401.3	9040.6	10189	5941.1	4577	12807	6142.6		0.999561	0.000137996	76.073	68.344	76.073	IKSKEEERLNQEKKVSVYLEDTD________
O60493	Sorting nexin-3	SNX3	S	72		0	0	0	0	0	0	0	0	0	0		0.841655	0.0196593	43.68	34.286	43.68	LPIFKLKESTVRRRYSDFEWLRSELERESKV
O60499	Syntaxin-10	STX10	S	132		0	0	0	0	0	0	0	0	0	0		0.499814	0.00122609	43.476	31.208	43.476	RNNREILAGKPAAQKSPSDLLDASAVSATSR
O60499	Syntaxin-10	STX10	S	134		0	0	0	0	0	0	0	0	0	0		0.499814	0.00122609	43.476	31.208	43.476	NREILAGKPAAQKSPSDLLDASAVSATSRYI
O60502	Bifunctional protein NCOAT;Protein O-GlcNAcase;Histone acetyltransferase	MGEA5	S	364		0	516.95	1292.4	1511.1	1977.3	540.42	1460.6	741.11	869.21	1286.9		1	4.27027e-31	133.61	127.3	133.61	EDSTVSIQIKLENEGSDEDIETDVLYSPQMA
O60503	Adenylate cyclase type 9	ADCY9	S	610		4025.8	4392	8729.8	9169.9	9384.7	5577.1	8027.2	5756.1	9142.3	9093.5		0.754884	2.47953e-19	114.39	101.22	114.39	DGSQVSSGPRGQGTASSGNVSDLAQTVKTFD
O60503	Adenylate cyclase type 9	ADCY9	S	1257		0	0	0	0	0	0	0	0	0	0		0.977415	5.12891e-05	65.47	53.552	62.525	YPKCTDHRVIPQHQLSISPDIRVQVDGSIGR
O60504	Vinexin	SORBS3	S	544		2481.7	2179.3	4457.8	3820.1	4212.7	3265.7	5986.5	4808.9	3587.5	3403.5		0.874638	0.000577479	69.65	40.853	69.65	TSPRLTAAARSARHPSSPSALRSPADPIDLG
O60504	Vinexin	SORBS3	S	545		1447.9	1463.5	1453.3	1487	1638	1255.7	2718.1	4002.8	2701.7	1026.4		0.7966	0.00129331	78.342	41.785	78.342	SPRLTAAARSARHPSSPSALRSPADPIDLGG
O60504	Vinexin	SORBS3	S	530		14681	18200	19429	17632	32144	11076	22725	11125	12807	20286		0.976213	4.99705e-24	139.12	115.76	92.952	EPRLRLCDDGPQLPTSPRLTAAARSARHPSS
O60508	Pre-mRNA-processing factor 17	CDC40	S	43		1084.8	4029.7	8006.4	7099.2	10412	3975.8	5304.9	3098.6	2934.4	6184.6		0.732741	9.31967e-10	87.352	76.737	87.352	RCPLPAADSLMHLTKSPSSKPSLAVAVDSAP
O60508	Pre-mRNA-processing factor 17	CDC40	S	45		0	0	0	0	0	0	0	0	0	0		0.300471	0.000357532	47.75	39.089	47.75	PLPAADSLMHLTKSPSSKPSLAVAVDSAPEV
O60508	Pre-mRNA-processing factor 17	CDC40	S	46		0	0	0	0	0	0	0	0	0	0		0.300471	0.000357532	47.75	39.089	47.75	LPAADSLMHLTKSPSSKPSLAVAVDSAPEVA
O60508	Pre-mRNA-processing factor 17	CDC40	S	49		0	0	0	0	0	0	0	0	0	0		0.290436	0.000745374	41.115	28.077	41.115	ADSLMHLTKSPSSKPSLAVAVDSAPEVAVKE
O60524	Nuclear export mediator factor NEMF	NEMF	S	831		2987.4	4346.9	10050	8021.2	8339	2965.2	4048.9	2920.5	3527.2	6368.2		0.656561	1.80302e-05	72.801	65.435	72.801	LSAKERREMKKKKLPSDSGDLEALEGKDKEK
O60524	Nuclear export mediator factor NEMF	NEMF	S	417		212.95	1253	3029.5	1843.8	3209	1070.5	1407.9	1594.6	1058.6	2289.3		0.999931	9.83846e-12	88.573	81.799	88.573	QTNHVTMLLRNPYLLSEEEDDDVDGDVNVEK
O60548	Forkhead box protein D2	FOXD2	S	96		1520.5	736.96	11839	1437.7	4603	990.29	1751.7	1646.3	1251.2	1470.6		1	1.68751e-18	116.09	57.966	88.565	EPRALASRGAAAAAGSPGPGAAAARGAAGPG
O60565	Gremlin-1	GREM1	S	44		0	0	0	0	0	0	0	0	0	0		0.988717	2.52825e-07	68.41	56.142	68.41	SQGAIPPPDKAQHNDSEQTQSPQQPGSRNRG
O60565	Gremlin-1	GREM1	S	76		2615.4	2768.8	10019	5827	12667	2536.1	7555.9	12069	15383	6705.9		0.613463	3.58613e-62	165.47	159.43	165.47	GQGRGTAMPGEEVLESSQEALHVTERKYLKR
O60565	Gremlin-1	GREM1	S	77		15943	15013	33249	26098	36970	19294	29614	31510	42143	31764		0.94799	7.80631e-50	152.88	144.31	117.96	QGRGTAMPGEEVLESSQEALHVTERKYLKRD
O60583	Cyclin-T2	CCNT2	S	480		9645.3	9794.1	17934	12519	20923	12064	10277	9636.9	8081.8	15217		0.994178	1.83728e-36	147.35	124.46	137.87	HKQGQSQAASSSSVTSPIKMKIPIANTEKYM
O60610	Protein diaphanous homolog 1	DIAPH1	S	22		3619	2945	5847.3	5509.9	5800	2437.5	3401.8	2835.1	3230.4	3015.9		0.999995	9.24881e-09	90.464	69.731	90.464	SLGPGRGTRDKKKGRSPDELPSAGGDGGKSK
O60658	High affinity cAMP-specific and IBMX-insensitive 3',5'-cyclic phosphodiesterase 8A	PDE8A	S	457		0	0	0	0	0	0	0	0	0	0		0.995024	1.853e-05	77.506	61.156	77.506	NDLVGGLMSDGLRRLSGNEYVLSTKNTQMVS
O60664	Perilipin-3	PLIN3	S	217		329.89	1186.8	2589	2092.1	3063.2	1559.2	2663.6	2260.8	2237.7	2788		0.845655	3.18758e-09	92.474	82.937	92.474	NHLPLTDAELARIATSLDGFDVASVQQQRQE
O60664	Perilipin-3	PLIN3	S	241		6671.3	5215.5	12147	11301	7185.2	4628.8	7168.3	3278.1	4810.3	6223.1		0.999213	0.025505	63.076	19.633	63.076	VQQQRQEQSYFVRLGSLSERLRQHAYEHSLG
O60669	Monocarboxylate transporter 2	SLC16A7	S	448		1983.5	1007.5	1978.9	1750.7	2090.4	4540	3720.3	1448.4	1043.8	1643.2		0.750863	0.0121483	40.475	27.468	40.475	AKERKEENARQKTRESEPLSKSKHSEDVNVK
O60669	Monocarboxylate transporter 2	SLC16A7	S	469		0	0	0	0	0	0	0	0	0	0		0.988248	0.000302616	57.798	52.425	57.798	SKHSEDVNVKVSNAQSVTSERETNI______
O60669	Monocarboxylate transporter 2	SLC16A7	S	472		0	0	0	0	0	0	0	0	0	0		0.645008	0.000302616	57.798	52.425	57.798	SEDVNVKVSNAQSVTSERETNI_________
O60673	DNA polymerase zeta catalytic subunit	REV3L	S	1720		0	0	0	0	0	0	0	0	0	0		0.351931	0.00231981	44.511	28.57	44.511	DEDKHHTTDSASWIRSGTLSPEIFEKSTIDS
O60673	DNA polymerase zeta catalytic subunit	REV3L	S	1724		447.95	610.13	1372.5	1509.6	2648.5	1576.8	1930.2	848.11	1022.1	2337.6		0.939035	0.000204895	65.809	44.749	65.809	HHTTDSASWIRSGTLSPEIFEKSTIDSNENR
O60675	Transcription factor MafK	MAFK	S	25		0	0	0	0	0	0	0	0	0	0		0.996851	6.17705e-06	69.248	60.455	69.248	ALKVKKEAGENAPVLSDDELVSMSVRELNQH
O60716	Catenin delta-1	CTNND1	S	713		0	0	0	0	0	0	0	0	0	0		1	1.55323e-53	181.51	170.6	181.51	YGRYIRSALRQEKALSAIADLLTNEHERVVK
O60716	Catenin delta-1	CTNND1	S	252		20452	14450	34488	17218	26354	51594	29979	47119	52448	52951		1	5.0759e-37	161.95	145.02	101.92	IEERYRPSMEGYRAPSRQDVYGPQPQVRVGG
O60716	Catenin delta-1	CTNND1	S	346		20599	20325	51678	28944	37081	49187	40133	42423	36398	31434		1	5.38332e-09	121.18	90.699	96.247	SDQYYWAPLAQHERGSLASLDSLRKGGPPPP
O60716	Catenin delta-1	CTNND1	S	349		53655	61458	173620	86186	99423	126980	103970	109630	103120	93210		1	8.68712e-12	133.49	80.364	96.247	YYWAPLAQHERGSLASLDSLRKGGPPPPNWR
O60716	Catenin delta-1	CTNND1	S	352		30654	40476	124770	70115	77674	69431	77028	57881	81049	67717		1	2.98553e-09	122.66	79.161	96.247	APLAQHERGSLASLDSLRKGGPPPPNWRQPE
O60716	Catenin delta-1	CTNND1	S	230		32363	29724	64804	31173	58808	98375	46181	59100	79676	79332		0.999751	3.36831e-255	325.01	304.93	325.01	RHYEDGYPGGSDNYGSLSRVTRIEERYRPSM
O60716	Catenin delta-1	CTNND1	S	899		6185.5	5168	12896	6443.6	7898.4	13629	8008.7	7561.4	9841.6	15260		0.999998	6.73208e-10	111.22	71.491	100.04	DREEIQMSNMGSNTKSLDNNYSTPNERGDHN
O60716	Catenin delta-1	CTNND1	S	288		563.64	1273.4	3878.7	2633.9	3889.6	1940.1	2153.6	1834	2166.9	2250.2		0.99979	5.988e-15	103.02	96.419	96.128	HRFHPEPYGLEDDQRSMGYDDLDYGMMSDYG
O60716	Catenin delta-1	CTNND1	S	859		1086	1047.9	2645.7	2053.5	2659	1989.2	1795	0	2329	1998.9		0.790985	6.69623e-07	80.786	76.305	68.97	WKKSDFQVNLNNASRSQSSHSYDDSTLPLID
O60716	Catenin delta-1	CTNND1	S	861		0	0	0	0	0	0	0	0	0	0		0.563735	1.38448e-27	136.92	126.85	52.657	KSDFQVNLNNASRSQSSHSYDDSTLPLIDRN
O60716	Catenin delta-1	CTNND1	S	862		0	0	0	0	0	0	0	0	0	0		0.438683	1.38448e-27	136.92	126.85	136.92	SDFQVNLNNASRSQSSHSYDDSTLPLIDRNQ
O60716	Catenin delta-1	CTNND1	S	864		6364.7	7721.7	21248	13067	17225	13712	13511	23543	22396	14621		0.993967	1.8055e-36	147.41	137.34	147.35	FQVNLNNASRSQSSHSYDDSTLPLIDRNQKS
O60716	Catenin delta-1	CTNND1	S	868		0	0	0	0	0	0	0	0	0	0		0.53636	1.44762e-43	156.05	145.01	45.135	LNNASRSQSSHSYDDSTLPLIDRNQKSDKKP
O60716	Catenin delta-1	CTNND1	S	920		22599	26498	100350	40680	61104	48454	48498	32498	48462	52892		0.998518	4.66922e-25	133.65	113.52	104.82	STPNERGDHNRTLDRSGDLGDMEPLKGTTPL
O60716	Catenin delta-1	CTNND1	S	171		163.32	3103.5	8621.4	8118	9412.2	5776	8224.1	6104.8	6391	7900.7		0.960993	4.97004e-40	134.74	129.51	78.552	VAMGPDGLPVDASSVSNNYIQTLGRDFRKNG
O60716	Catenin delta-1	CTNND1	S	268		3874.2	3837.5	11633	6316.3	7069.1	9873.4	11366	12122	13233	6762.2		0.937843	1.27307e-06	109.96	85.447	70.54	RQDVYGPQPQVRVGGSSVDLHRFHPEPYGLE
O60716	Catenin delta-1	CTNND1	S	269		2432	1934.2	7836.4	4838.8	3411.2	8795.6	11326	8449.1	8948.7	4229.6		0.960922	1.27307e-06	109.96	85.447	92.943	QDVYGPQPQVRVGGSSVDLHRFHPEPYGLED
O60749	Sorting nexin-2	SNX2	S	277		2233.7	3347.3	8006.4	6104	9056.4	8129.7	8405.9	8922.1	6158.3	7098.4		0.999932	9.0706e-06	84.249	70.014	64.537	LESSELPRAVNTQALSGAGILRMVNKAADAV
O60749	Sorting nexin-2	SNX2	S	185		0	0	0	0	0	0	0	0	0	0		0.999998	0.000123158	71.781	32.152	64.224	LSMFSKSEFSVKRRFSDFLGLHSKLASKYLH
O60749	Sorting nexin-2	SNX2	S	117		1377.6	2582.6	8267.6	5212.8	7193	2853.5	6641	3937	5911.8	3649.4		0.878711	1.31083e-11	131.06	104.1	131.06	PVTPTTLIAPRIESKSMSAPVIFDRSREEIE
O60749	Sorting nexin-2	SNX2	S	119		0	0	0	0	0	0	0	0	0	0		0.838768	3.67954e-05	89.231	70.791	89.231	TPTTLIAPRIESKSMSAPVIFDRSREEIEEE
O60759	Cytohesin-interacting protein	CYTIP	S	64		0	0	0	0	0	0	0	0	0	0		0.447105	2.32351e-05	74.853	61.453	61.657	VATLPRGRKQLALTRSSSLSDFSWSQRKLVT
O60759	Cytohesin-interacting protein	CYTIP	S	65		0	0	0	0	0	0	0	0	0	0		0.447105	2.32351e-05	74.853	61.453	61.657	ATLPRGRKQLALTRSSSLSDFSWSQRKLVTV
O60759	Cytohesin-interacting protein	CYTIP	S	66		5846.7	5624.6	5173.6	6406	25081	4211	4636.5	3807.7	3633.3	8564.4		0.988045	1.93126e-10	112.62	91.658	112.62	TLPRGRKQLALTRSSSLSDFSWSQRKLVTVE
O60762	Dolichol-phosphate mannosyltransferase	DPM1	S	21		1849.7	1193.6	4373.4	3048.7	4277.9	1259.1	2103.5	1729.3	1628.7	2253		1	0.00202158	64.82	10.561	64.82	VSRSPRRSRRELEVRSPRQNKYSVLLPTYNE
O60763	General vesicular transport factor p115	USO1	S	942		2761.9	4781.1	9480.4	8768.7	13270	5719.5	8988.6	4287.6	6099.8	8173.3		0.999958	4.79124e-24	90.363	88.685	90.363	LKDLGHPVEEEDELESGDQEDEDDESEDPGK
O60784	Target of Myb protein 1	TOM1	S	461		0	0	0	0	0	0	0	0	0	0		0.489245	3.72301e-05	47.331	33.906	47.331	FLEERAKAADRLPNLSSPSAEGPPGPPSGPA
O60784	Target of Myb protein 1	TOM1	S	462		6045.9	7092.2	12782	12629	17922	5062.6	8554.2	5445.1	8418.6	9425.7		0.956276	9.91913e-54	151.35	133.93	127.95	LEERAKAADRLPNLSSPSAEGPPGPPSGPAP
O60784	Target of Myb protein 1	TOM1	S	464		0	0	0	0	0	0	0	0	0	0		0.445063	9.45803e-13	87.372	63.343	87.372	ERAKAADRLPNLSSPSAEGPPGPPSGPAPRK
O60784	Target of Myb protein 1	TOM1	S	355		6051.2	6028.2	16917	12358	14005	5260	7987.4	6083.8	7160.3	7087.4		0.99782	3.59572e-06	88.768	59.465	88.768	AGMNLGSSSVRAGLQSLEASGRLEDEFDMFA
Q99880	Histone H2B type 1-M;Histone H2B type 1-N;Histone H2B type 1-H;Histone H2B type 2-F;Histone H2B type 1-C/E/F/G/I;Histone H2B type 1-D;Histone H2B type F-S;Histone H2B type 1-K;Histone H2B type 1-L	HIST1H2BM;HIST1H2BN;HIST1H2BH;HIST2H2BF;HIST1H2BC;HIST1H2BD;H2BFS;HIST1H2BK;HIST1H2BL	S	37		0	0	0	0	0	0	0	0	0	0		0.914072	0.00182798	53.3	41.253	53.3	AQKKDGKKRKRSRKESYSVYVYKVLKQVHPD
Q99880	Histone H2B type 1-M;Histone H2B type 1-N;Histone H2B type 1-H;Histone H2B type 2-F;Histone H2B type 1-C/E/F/G/I;Histone H2B type 1-D;Histone H2B type F-S;Histone H2B type 1-K;Histone H2B type 2-E;Histone H2B type 1-B;Histone H2B type 1-O;Histone H2B type 1-J;Histone H2B type 3-B;Histone H2B type 1-L;Histone H2B type 1-A	HIST1H2BM;HIST1H2BN;HIST1H2BH;HIST2H2BF;HIST1H2BC;HIST1H2BD;H2BFS;HIST1H2BK;HIST2H2BE;HIST1H2BB;HIST1H2BO;HIST1H2BJ;HIST3H2BB;HIST1H2BL;HIST1H2BA	S	56		3164.9	3201.9	5608.1	4135.8	6334.8	3760	6127	3085	2622.3	4749.7		0.645937	1.89263e-05	82.515	73.003	82.515	YVYKVLKQVHPDTGISSKAMGIMNSFVNDIF
O60825	6-phosphofructo-2-kinase/fructose-2,6-bisphosphatase 2;6-phosphofructo-2-kinase;Fructose-2,6-bisphosphatase	PFKFB2	S	466		32093	15350	75782	32293	37923	23470	30454	17085	29335	32974		0.999809	1.02891e-12	111.34	84.796	111.34	NNFPKNQTPVRMRRNSFTPLSSSNTIRRPRN
O60825	6-phosphofructo-2-kinase/fructose-2,6-bisphosphatase 2;6-phosphofructo-2-kinase;Fructose-2,6-bisphosphatase	PFKFB2	S	483		9511.1	5338.5	39330	14375	10557	12679	11694	5348.6	7838.6	12837		0.999867	3.49825e-09	95.5	86.464	95.5	TPLSSSNTIRRPRNYSVGSRPLKPLSPLRAQ
O60825	6-phosphofructo-2-kinase/fructose-2,6-bisphosphatase 2;6-phosphofructo-2-kinase;Fructose-2,6-bisphosphatase	PFKFB2	S	493		0	0	0	0	0	0	0	0	0	0		0.941905	0.00397721	40.986	35.091	40.986	RPRNYSVGSRPLKPLSPLRAQDMQEGAD___
O60828	Polyglutamine-binding protein 1	PQBP1	S	247		0	0	0	0	0	0	0	0	0	0		0.991614	4.27284e-05	46.709	38.083	46.709	DTTAAGPLFQQRPYPSPGAVLRANAEASRTK
O60832	H/ACA ribonucleoprotein complex subunit 4	DKC1	S	494		69361	52855	153180	86280	123590	52316	64997	29933	41019	66625		0.999345	1.74141e-141	257.37	226.95	183.01	AKAGLESGAEPGDGDSDTTKKKKKKKKAKEV
O60832	H/ACA ribonucleoprotein complex subunit 4	DKC1	S	513		20355	14065	47352	28323	33539	12890	20531	13674	18162	20398		1	0.00401041	87.696	76.778	87.696	KKKKKKKKAKEVELVSE______________
O60832	H/ACA ribonucleoprotein complex subunit 4	DKC1	S	451		22069	16946	80480	39308	62217	25608	27081	13148	22533	38092		0.998144	2.30781e-80	188.69	179.63	155.73	QVVAEAAKTAKRKRESESESDETPPAAPQLI
O60832	H/ACA ribonucleoprotein complex subunit 4	DKC1	S	453		16683	14065	63556	30560	49218	20670	22466	11563	17049	31135		0.940387	2.30781e-80	188.69	179.63	137.61	VAEAAKTAKRKRESESESDETPPAAPQLIKK
O60832	H/ACA ribonucleoprotein complex subunit 4	DKC1	S	455		8314.3	5254.3	27295	13564	21212	7452.4	8288.4	4390.2	8464.3	12621		0.755915	3.85485e-12	99.753	90.732	99.753	EAAKTAKRKRESESESDETPPAAPQLIKKEK
O60832	H/ACA ribonucleoprotein complex subunit 4	DKC1	S	21		0	0	0	0	0	0	0	0	0	0		1	3.34328e-09	78.128	75.021	78.128	VIILPKKHKKKKERKSLPEEDVAEIQHAEEF
O60841	Eukaryotic translation initiation factor 5B	EIF5B	S	1168		10584	14585	19292	17850	20203	7381.4	11127	5906.3	8166	13020		1	0.000465675	68.856	40.16	59.227	KGQEVCVKIEPIPGESPKMFGRHFEATDILV
O60841	Eukaryotic translation initiation factor 5B	EIF5B	S	107		36161	20318	41484	62377	46198	21405	24966	14636	30766	29190		1	5.03433e-14	110.01	98.364	110.01	TSKDKKKKGQKGKKQSFDDNDSEELEDKDSK
O60841	Eukaryotic translation initiation factor 5B	EIF5B	S	113		80367	34992	73143	97152	110080	37519	40147	21762	41674	52811		1	1.08603e-43	158.94	142.01	158.94	KKGQKGKKQSFDDNDSEELEDKDSKSKKTAK
O60841	Eukaryotic translation initiation factor 5B	EIF5B	S	164		47576	37856	18878	26571	80742	19847	12951	11499	7920.4	37798		1	1.76814e-25	154.69	126.41	120.49	KAKGKAQKSNKKWDGSEEDEDNSKKIKERSR
O60841	Eukaryotic translation initiation factor 5B	EIF5B	S	214		81851	51595	100960	118730	133420	61863	72972	18168	32982	82240		1	2.35824e-81	200.29	181.18	200.29	GQKKNQKNKPGPNIESGNEDDDASFKIKTVA
O60841	Eukaryotic translation initiation factor 5B	EIF5B	S	135		14466	9809.4	24257	33894	37009	10692	14419	8109.6	10725	12408		1	1.28001e-43	155.76	146	155.76	DSKSKKTAKPKVEMYSGSDDDDDFNKLPKKA
O60841	Eukaryotic translation initiation factor 5B	EIF5B	S	137		14466	9809.4	24257	33894	37009	10692	14419	8109.6	10725	12408		1	1.28001e-43	155.76	146	155.76	KSKKTAKPKVEMYSGSDDDDDFNKLPKKAKG
O60885	Bromodomain-containing protein 4	BRD4	S	1117		7370.1	6135.3	6755.6	10122	14775	7484.3	7787.3	2571.4	2968.6	7156.2		1	0.00508795	69.812	38.051	48.794	VQPQPLVVVKEEKIHSPIIRSEPFSPSLRPE
O60885	Bromodomain-containing protein 4	BRD4	S	469		5678.6	6410.4	12628	12034	14210	6104	8677.8	4478.8	6378.9	8950.2		0.801432	2.61364e-09	83.312	71.42	65.428	FAKMPDEPEEPVVAVSSPAVPPPTKVVAPPS
O60885	Bromodomain-containing protein 4	BRD4	S	470		9977.2	13035	24553	22258	28667	13832	17141	7621.4	13343	19185		0.904348	4.1093e-25	125.35	120.77	97.271	AKMPDEPEEPVVAVSSPAVPPPTKVVAPPSS
O60885	Bromodomain-containing protein 4	BRD4	S	1126		5039.1	7635.3	12579	11736	12367	7392.9	9939.1	3692.4	8407.2	11356		0.737875	0.000533874	46.065	38.809	46.065	KEEKIHSPIIRSEPFSPSLRPEPPKHPESIK
O60934	Nibrin	NBN	S	432		1353.4	24532	49887	44769	61225	16484	18371	11855	15821	28950		0.998721	3.79753e-19	121.44	103.87	116.6	VSNTLAKMRIPNYQLSPTKLPSINKSKDRAS
O60934	Nibrin	NBN	S	397		5748.9	8036.5	18317	12678	12978	8087.4	12016	6043.1	8237.3	8647.7		0.999964	4.70856e-06	101.3	82.632	59.116	KEIKVSKMEQKFRMLSQDAPTVKESCKTSSN
O60934	Nibrin	NBN	S	343		4067.1	8287.4	31905	15708	15140	1631.3	4963.9	2607.9	4342.2	6696.3		0.999178	4.37705e-19	115.88	103.99	115.88	HPSTGLKTTTPGPSLSQGVSVDEKLMPSAPV
O75022	Leukocyte immunoglobulin-like receptor subfamily B member 3	LILRB3	S	502		3750.5	7393.7	5789	10846	21175	2603.6	4975.8	2458.2	3716.6	7298.4		0.968241	8.47175e-43	152.48	138.12	152.48	GAAETEPKDRGLLRRSSPAADVQEENLYAAV
O75022	Leukocyte immunoglobulin-like receptor subfamily B member 3	LILRB3	S	503		7088.9	27806	12267	36060	85303	246.75	13516	3219.8	5395.2	18248		0.609635	7.66569e-72	197.84	186.26	197.84	AAETEPKDRGLLRRSSPAADVQEENLYAAVK
Q8N423	Leukocyte immunoglobulin-like receptor subfamily B member 5;Leukocyte immunoglobulin-like receptor subfamily B member 2	LILRB5;LILRB2	S	567		12695	12064	19068	18322	32530	12645	15300	8847.4	17133	16488		0.594975	3.6275e-24	121.94	112.68	121.94	AASEAPQDVTYAQLHSLTLRREATEPPPSQE;AASEAPQDVTYAQLHSLTLRRKATEPPPSQE
O75023	Leukocyte immunoglobulin-like receptor subfamily B member 5	LILRB5	S	514		666.25	3836	20322	17018	24713	17285	25811	22027	17978	16658		1	8.64604e-37	148.29	135.25	89.663	AAGPEPKDQGLQKRASPVADIQEEILNAAVK
O75037	Kinesin-like protein KIF21B	KIF21B	S	1149		311.39	1968.4	2650.4	3659.7	4435.1	1512.8	2514.4	1894.1	1911.8	2204.9		1	5.99809e-09	92.474	83.43	92.474	KFKSEPKLSAQMKAVSAECLGPPLDISTKNI
O75037	Kinesin-like protein KIF21B	KIF21B	S	1197		1578.2	1561.1	1593.4	3986.7	4953.1	500.28	2324.9	1024.6	1190	1665.5		0.988065	0.0557204	50.805	26.583	50.805	SVRDPYYRDRVSRTVSLPTRGSTFPRQSRAT
O75038	1-phosphatidylinositol 4,5-bisphosphate phosphodiesterase eta-2	PLCH2	S	595		189.15	0	877.36	347.2	478.29	122.2	460.05	369.03	243.18	441.81		1	7.037e-28	130.49	122.62	130.49	FSRRKKKGSKLKKAASVEEGDEGQDSPGGQS
O75044	SLIT-ROBO Rho GTPase-activating protein 2	SRGAP2	S	206		2110.7	1912.2	2411.7	2719.5	6591.1	1170.1	1855.8	1220.2	1002.4	1363.2		0.716072	2.26387e-05	72.489	58.553	72.489	QIGKSVKQEDRQTPRSPDSTANVRIEEKHVR
O75044	SLIT-ROBO Rho GTPase-activating protein 2	SRGAP2	S	795		0	0	0	0	0	0	0	0	0	0		0.490924	4.62004e-06	72.568	63.823	72.568	QYIVVQDTEDGVVERSSPKSEIEVISEPPEE
O75044	SLIT-ROBO Rho GTPase-activating protein 2	SRGAP2	S	796		0	0	0	0	0	0	0	0	0	0		0.490924	4.62004e-06	72.568	63.823	72.568	YIVVQDTEDGVVERSSPKSEIEVISEPPEEK
O75044	SLIT-ROBO Rho GTPase-activating protein 2	SRGAP2	S	1061		0	0	0	0	0	0	0	0	0	0		0.416716	0.000449981	49.188	41.436	49.188	FPKTNATSPGVNSSTSPQSTDKSCTV_____
Q9HCM2	Plexin-A4;Plexin-A2	PLXNA4;PLXNA2	S	1630		2203.9	1589.1	2124.4	3274.1	4102.5	3001	4118.6	3279.7	4445.2	3827		0.664486	0.00853372	56.087	13.876	56.087	RTSASKYENMIRYTGSPDSLRSRTPMITPDL
O75061	Putative tyrosine-protein phosphatase auxilin	DNAJC6	S	570		1084	692.64	1047.8	842.04	2278.4	5336.7	3109.7	2117.8	2916.8	2247.7		0.856743	1.16779e-06	90.476	80.651	90.476	STQSTPRRSATSTSASPTLRVGEGATFDPFG
O75064	DENN domain-containing protein 4B	DENND4B	S	947		0	0	0	0	0	0	0	0	0	0		0.993294	0.000856966	51.643	37.463	51.643	SPTRPLQRQTTWAGRSLRDPASPPGRLVKSG
O75069	Transmembrane and coiled-coil domains protein 2	TMCC2	S	462		0	0	0	0	0	0	0	0	0	0		0.546667	0.000251145	54.402	46.003	54.402	DPLEDGPPEEAARALSGSATLVSSPKYGSDD
Q9ULS5	Transmembrane and coiled-coil domains protein 2;Transmembrane and coiled-coil domains protein 3	TMCC2;TMCC3	S	216		20149	11148	46234	41761	38469	29614	24563	14831	16741	26137		1	6.90898e-16	119.8	72.718	119.8	NKSREFANLIRNKFGSADNIAHLKNSLEEFR;SKPREFASLIRNKFGSADNIAHLKDPLEDGP
O75113	NEDD4-binding protein 1	N4BP1	S	300		5089.9	19148	45858	45533	53540	33689	40265	23750	30978	35407		1	5.4194e-62	184.59	166.87	85.062	RRFSDSEERHTKKQFSLENVQEGEILHDAKT
O75113	NEDD4-binding protein 1	N4BP1	S	288		6013.3	5299.4	11710	9233.4	9095.6	9065.6	7035.9	9644	4848.1	6045.5		0.98773	0.000964471	91.245	63.156	91.245	EEALSNERICQKRRFSDSEERHTKKQFSLEN
O75116	Rho-associated protein kinase 2	ROCK2	S	1374		4096.3	6511.8	9549	10854	8359.5	8217.3	12078	8742.1	6048.5	12666		1	0.000174922	104.22	35.564	85.355	ARSSPRTSMKIQQNQSIRRPSRQLAPNKPS_
O75122	CLIP-associating protein 2	CLASP2	S	1012		0	0	0	0	0	0	0	0	0	0		0.476967	0.000215901	52.569	43.247	52.569	ALDNKASLLHSMPTHSSPRSRDYNPYNYSDS
O75122	CLIP-associating protein 2	CLASP2	S	1013		0	0	0	0	0	0	0	0	0	0		0.476967	0.000215901	52.569	43.247	52.569	LDNKASLLHSMPTHSSPRSRDYNPYNYSDSI
O75122	CLIP-associating protein 2	CLASP2	S	360		3700.8	3434.6	6687.5	4776.6	7479.7	3355.3	4865.2	2726	2908.8	5888		0.973583	1.9217e-06	108.32	65.899	108.32	STVAGRVSAGSSKASSLPGSLQRSRSDIDVN
O75122	CLIP-associating protein 2	CLASP2	S	1029		0	0	0	0	0	0	0	0	0	0		0.998652	6.27752e-09	92.098	85.691	91.964	PRSRDYNPYNYSDSISPFNKSALKEAMFDDD
O75122	CLIP-associating protein 2	CLASP2	S	585		0	0	0	0	0	0	0	0	0	0		0.597723	0.00941523	54.005	37.475	54.005	SGPGYGISQSSRLSSSVSAMRVLNTGSDVEE
O75122	CLIP-associating protein 2	CLASP2	S	368		8595.9	7157.3	16173	13125	20431	9509	14015	7270.6	9948.3	11301		0.643389	4.93689e-20	131.31	117.07	131.31	AGSSKASSLPGSLQRSRSDIDVNAAAGAKAH
O75122	CLIP-associating protein 2	CLASP2	S	370		10171	7793.6	17155	13883	23098	8555	14643	8752.1	12041	13372		0.991993	1.58465e-19	131.67	114	131.67	SSKASSLPGSLQRSRSDIDVNAAAGAKAHHA
O75122	CLIP-associating protein 2	CLASP2	S	313		1285.8	1045.7	2971.3	2849.3	3808.3	2106.7	2259.7	2447.1	2595.2	2928.5		0.988708	9.96392e-08	90.385	65.456	90.385	PSYQKSLQTYLKSSGSVASLPQSDRSSSSSQ
O75122	CLIP-associating protein 2	CLASP2	S	326		14087	8512.8	24241	19421	36262	14499	21436	20486	17245	21923		0.722735	9.6902e-08	87.654	80.524	87.654	SGSVASLPQSDRSSSSSQESLNRPFSSKWST
O75122	CLIP-associating protein 2	CLASP2	S	327		13897	7850.1	20333	18534	37157	13965	22413	11416	13832	22502		0.80338	4.62157e-09	95.5	84.125	95.5	GSVASLPQSDRSSSSSQESLNRPFSSKWSTA
O75122	CLIP-associating protein 2	CLASP2	S	596		63.856	1647	30234	15389	29280	15921	20953	8894.5	6874.3	11103		0.792321	1.8854e-43	153.83	122.51	153.83	RLSSSVSAMRVLNTGSDVEEAVADALKKPAR
O75128	Protein cordon-bleu	COBL	S	269		0	0	0	0	0	0	0	0	0	0		0.951191	9.12048e-07	86.488	80.406	86.488	VNKRSNSKGCLTTPNSPSMHSRSLTLGPSLS
O75128	Protein cordon-bleu	COBL	S	962		1339.9	485.25	10196	1975.9	1339.9	1910.5	2849.6	1310.8	2980.2	1420.1		0.848539	1.20448e-11	104.26	87.371	104.26	GAPPRGEVIGPHRKLSTQDRPAAIHRSSCFS
O75128	Protein cordon-bleu	COBL	S	235		4537.3	4498.5	41096	8658.4	9033.9	29087	7912	4531.7	6603.7	6155.5		0.95037	2.73419e-06	82.01	68.592	82.01	ELYAWDNRRETFRKSSLGNDETDKEKKKFLG
O75128	Protein cordon-bleu	COBL	S	815		0	0	0	0	0	0	0	0	0	0		1	0.000448175	49.595	40.331	49.595	TQNPESRLQADPKPISPQQKSAHHEGRNPLG
O75128	Protein cordon-bleu	COBL	S	347		4636.5	4068.1	9888.1	8233.9	8305.8	5067.6	7850	6495.2	6869.4	7100.3		1	6.15174e-06	70.316	59.391	70.316	KRRAPAPPPPQPPPPSPLIPNRTEDKEENRK
O75128	Protein cordon-bleu	COBL	S	284		238.06	0	36351	4399.5	5698.2	14569	14572	10486	5415.2	6685.6		0.985573	7.40501e-48	155.08	142.95	155.08	SPSMHSRSLTLGPSLSLGSISGVSVKSEMKK
O75128	Protein cordon-bleu	COBL	S	287		0	202.76	2297.6	722.7	965.56	1645.2	1287.3	886.03	1331.9	1010.2		0.800547	8.47216e-06	69.979	55.099	69.979	MHSRSLTLGPSLSLGSISGVSVKSEMKKRRA
O75128	Protein cordon-bleu	COBL	S	324		2057.1	1787.1	8807.5	3535.3	5209.9	4245.8	4391.7	2493.8	3705	3366.5		0.992827	0.000108064	71.513	35.803	71.513	GPPVQDKASEKVSLGSQIDLQKKKRRAPAPP
O75131	Copine-3	CPNE3	S	240		0	0	0	0	0	0	0	0	0	0		0.371668	9.24576e-08	85.387	70.654	55.011	LIGTFQTTMTKLKEASRSSPVEFECINEKKR
O75131	Copine-3	CPNE3	S	242		12885	17625	20468	16973	27628	14720	22656	9726	14668	17943		0.507972	7.77287e-12	113.1	100.01	77.631	GTFQTTMTKLKEASRSSPVEFECINEKKRQK
O75131	Copine-3	CPNE3	S	243		31601	51001	46820	47970	79347	30517	59512	22751	33010	39126		0.859764	5.33533e-16	136.83	114.39	136.83	TFQTTMTKLKEASRSSPVEFECINEKKRQKK
O75132	Zinc finger BED domain-containing protein 4	ZBED4	S	623		0	0	0	0	0	0	0	0	0	0		0.49569	0.00146054	44.1	27.438	44.1	HSNVLKTEVSETARPSSPDTRVPRGTELSGA
O75132	Zinc finger BED domain-containing protein 4	ZBED4	S	624		1291.7	1011.8	2274.7	1564.9	2635.3	1225.8	1723.8	1454.7	739.49	1657.7		0.933745	9.2628e-25	129.11	102.46	87.419	SNVLKTEVSETARPSSPDTRVPRGTELSGAS
O75140	DEP domain-containing protein 5	DEPDC5	S	502		0	0	0	0	0	0	0	0	0	0		0.446085	0.000376318	49.662	38.319	49.662	RESHSRKSASSCDVSSSPSLPSRTLPTEEVR
O75140	DEP domain-containing protein 5	DEPDC5	S	503		0	0	0	0	0	0	0	0	0	0		0.446085	0.000376318	49.662	38.319	49.662	ESHSRKSASSCDVSSSPSLPSRTLPTEEVRS
O75145	Liprin-alpha-3	PPFIA3	S	1164		277.16	480.19	529.14	455.17	845.14	245.39	557.1	530.65	307.88	494.97		0.999926	4.10488e-05	65.231	50.996	65.231	MLPPNFRSAAAGALGSPGLPLRKLQPEGQTS
O75146	Huntingtin-interacting protein 1-related protein	HIP1R	S	592		1068	912.29	2766.7	1368.8	1094	915.25	1026.2	861.06	916.6	665.54		0.713707	2.11993e-05	72.21	64.599	72.21	VRETEAALSREQQRSSQEQGELQGRLAERES
O75151	Lysine-specific demethylase PHF2	PHF2	S	655		184.42	2172.4	12497	12714	16523	6782.2	9743.8	6013.1	7627.7	6100.9		0.697768	2.03024e-19	118.19	110.06	118.19	SNKKLLGSKALRPPTSPGVFGALQNFKEDKP
O75151	Lysine-specific demethylase PHF2	PHF2	S	882		86.514	2364.1	5969.1	4762.2	8548.7	6198.4	4514.6	2028.3	1801.3	5294.4		0.999905	1.17411e-17	101.6	94.327	101.6	DACFKDSDYVYPSLESDEDNPIFKSRSKKRK
O75151	Lysine-specific demethylase PHF2	PHF2	S	537		0	0	0	0	0	0	0	0	0	0		0.356459	1.32264e-15	109.23	98.112	72.935	KLKDGGKKKGKKSRESASPTIPNLDLLEAHT
O75151	Lysine-specific demethylase PHF2	PHF2	S	539		1108.4	8285.4	21439	20931	30180	11938	13466	9914.2	16512	15946		0.761852	1.01025e-43	152.47	124.63	91.276	KDGGKKKGKKSRESASPTIPNLDLLEAHTKE
O75151	Lysine-specific demethylase PHF2	PHF2	S	899		4145.6	4407.3	5371.8	5556.2	8233.8	2856	4448.7	4593.8	3542.9	4723		0.997024	0.0026701	42.068	31.301	42.068	EDNPIFKSRSKKRKGSDDAPYSPTARVGPSV
O75151	Lysine-specific demethylase PHF2	PHF2	S	905		6638.9	3377.6	5503.9	7793.4	11151	7146	6902.5	4151	5350	6835.6		0.99927	1.33584e-15	113.88	84.528	113.88	KSRSKKRKGSDDAPYSPTARVGPSVPRQDRP
O75151	Lysine-specific demethylase PHF2	PHF2	S	1056		7449.4	6588.1	10646	12088	12074	4552.3	8763.9	6223.2	5244.3	6413.3		0.993065	1.67407e-20	135.81	120.3	135.81	SQPMAPGVFLTQRRPSASSPNNNTAAKGKRT
O75151	Lysine-specific demethylase PHF2	PHF2	S	1058		0	0	0	0	0	0	0	0	0	0		0.333322	0.00350967	45.618	35.264	45.618	PMAPGVFLTQRRPSASSPNNNTAAKGKRTKK
O75151	Lysine-specific demethylase PHF2	PHF2	S	1059		4211.9	3300.2	4442.8	4854.2	6739.1	6049.8	5126.4	5153.2	1355	3839.2		0.743541	4.72332e-12	105.02	88.097	105.02	MAPGVFLTQRRPSASSPNNNTAAKGKRTKKG
O75151	Lysine-specific demethylase PHF2	PHF2	S	534		0	0	0	0	0	0	0	0	0	0		0.356459	1.32264e-15	109.23	98.112	72.935	KTLKLKDGGKKKGKKSRESASPTIPNLDLLE
O75151	Lysine-specific demethylase PHF2;Histone lysine demethylase PHF8	PHF2;PHF8	S	929		618.46	1039.9	3919.9	4310.9	4915.3	1027.7	2262	1068	3409.6	1797.1		0.999106	2.16404e-08	88.561	69.729	88.561	LPKQDRPVREGTRVASIETGLAAAAAKLAQQ;VPRQDRPVREGTRVASIETGLAAAAAKLSQQ
O75152	Zinc finger CCCH domain-containing protein 11A	ZC3H11A	S	290		26524	19785	54097	74045	55345	12195	26193	14385	35434	29281		0.957917	0.000230178	57.366	49.025	57.366	LVRLSLTERLGKRKFSAGGDSDPPLKRSLAQ
O75152	Zinc finger CCCH domain-containing protein 11A	ZC3H11A	S	132		862.35	306.61	1246.8	1136.5	1001.5	751.75	1632.7	509.65	434.87	569.47		0.999912	8.70248e-24	139.21	113.51	139.21	QLSVQQNKLSVQSNPSPQLRSVMKVESSENV
O75152	Zinc finger CCCH domain-containing protein 11A	ZC3H11A	S	758		19474	24223	88895	81547	85232	26450	45685	17729	44605	48026		0.975123	1.45247e-105	220.6	192.26	220.6	SGPSSSQMSMKTRRLSSASTGKPPLSVEDDF
O75152	Zinc finger CCCH domain-containing protein 11A	ZC3H11A	S	759		2375.4	2491.7	10175	9921.6	9194.9	3169.6	4157.9	1384.6	5574.8	5133.5		0.500164	2.34935e-69	178.95	163.4	178.95	GPSSSQMSMKTRRLSSASTGKPPLSVEDDFE
O75152	Zinc finger CCCH domain-containing protein 11A	ZC3H11A	S	761		3516.5	3997.1	17212	16883	15581	5130.8	6710	2392.4	10101	7974.3		0.994392	2.34935e-69	178.95	163.4	178.95	SSSQMSMKTRRLSSASTGKPPLSVEDDFEKL
O75152	Zinc finger CCCH domain-containing protein 11A	ZC3H11A	S	108		8165.9	12825	28761	28578	35202	9626	11416	7882.2	11087	16333		1	2.23457e-31	150.7	122.93	114.96	LFLPPSKTVLPTVPESPEEEVKASQLSVQQN
O75153	Clustered mitochondria protein homolog	CLUH	S	664		10614	9590.1	26311	25014	30427	13446	12456	7602.5	12388	23279		1	1.47492e-62	169.26	159.36	151.95	SLESKSEDPPGQEAGSEEEGSSASGLAKVKE
O75164	Lysine-specific demethylase 4A	KDM4A	S	522		0	0	0	0	0	0	0	0	0	0		0.662332	1.44988e-30	140.75	133.43	140.75	KSSSSLGSGSSRDSISSDSETSEPLSCRAQG
O75164	Lysine-specific demethylase 4A	KDM4A	S	523		0	0	0	0	0	0	0	0	0	0		0.490376	5.37593e-13	101.53	96.628	101.53	SSSSLGSGSSRDSISSDSETSEPLSCRAQGQ
O75167	Phosphatase and actin regulator 2	PHACTR2	S	237		5013.3	2712.9	3198.8	4141.5	5957.2	7057	5191.1	4380	2176	5619.1		0.95401	6.68403e-09	96.143	79.793	96.143	GSSHSKKTTGSKASASPSTSSTSSRPKASKE
O75167	Phosphatase and actin regulator 2	PHACTR2	S	560		4532.7	7678	13839	19557	19222	8858.2	14207	12640	13337	13756		0.998487	0.000230178	57.366	45.173	57.366	QEAKMELKRRLSRKLSLRPTVAELQARRILR
O75170	Serine/threonine-protein phosphatase 6 regulatory subunit 2	PPP6R2	S	771		3833.7	1492.5	3589.5	3282.1	4379	6442	6857	4528.9	4389.7	6107.3		0.885197	6.63597e-64	188.9	181.26	188.9	DFQPFCCSESGPRCSSPVDTECSHAEGSRSQ
O75175	CCR4-NOT transcription complex subunit 3	CNOT3	S	299		0	0	0	0	0	0	0	0	0	0		0.998282	8.26146e-05	68.044	59.634	61.657	DDKKRGRSTDSEVSQSPAKNGSKPVHSNQHP
O75179	Ankyrin repeat domain-containing protein 17	ANKRD17	S	2401		12346	6421.9	13833	12118	17861	8986.5	11591	8007.7	11151	14287		0.999346	1.22243e-23	113.15	98.111	87.991	NDSSAQSVSSGVRAPSPAPSSVPLGSEKPSN
O75179	Ankyrin repeat domain-containing protein 17	ANKRD17	S	2405		9078.9	5811.5	12722	10712	16608	8475.9	7384.1	7119.2	8484.8	14104		0.539366	1.24987e-30	127.24	108.92	127.24	AQSVSSGVRAPSPAPSSVPLGSEKPSNVSQD
O75179	Ankyrin repeat domain-containing protein 17	ANKRD17	S	2406		0	0	0	0	0	0	0	0	0	0		0.463881	7.68598e-10	69.03	57.271	69.03	QSVSSGVRAPSPAPSSVPLGSEKPSNVSQDR
O75179	Ankyrin repeat domain-containing protein 17	ANKRD17	S	19		106.44	1183.8	2903.7	2429.2	3862.5	1033.3	2171	2238.8	1660	2108		0.999842	4.34584e-43	124.16	122.29	69.908	ATVPVAAATAAEGEGSPPAVAAVAGPPAAAE
O75179	Ankyrin repeat domain-containing protein 17	ANKRD17	S	1709		11045	11165	18149	12827	16384	7318.1	7312.9	2736.3	0	10891		0.99102	0.0135705	78.932	47.51	41.876	GPSPLSSPNGKLTVASPKRGQKREEGWKEVV
O75190	DnaJ homolog subfamily B member 6	DNAJB6	S	277		5590.9	4600.4	16370	8841.7	7623.6	3353.4	6211.4	3916.3	3515.8	7198.2		1	5.52889e-83	203.26	188.85	68.243	PPRPASLLRHAPHCLSEEEGEQDRPRAPGPW
O75362	Zinc finger protein 217	ZNF217	S	407		2428.3	3038.1	5678.9	4979.4	11786	1114.2	3250.5	1769.9	2806.6	2916.5		0.994312	4.98623e-38	173.19	145.64	173.19	LHSRVHKKDRRAGAESPTMSVDGRQPGTCSP
O75363	Breast carcinoma-amplified sequence 1	BCAS1	S	386		0	894.06	1672	1604.3	1643.6	2524	2798.8	1438.4	2367.6	1083.9		0.693651	6.17851e-09	65.833	57.549	64.213	LPLGKLFWKKSVKEDSVPTGAEENVVCESPV
O75363	Breast carcinoma-amplified sequence 1	BCAS1	S	399		7436.6	17806	44491	39877	49127	47382	52163	34881	98361	38119		1	1.15192e-43	148.26	139.18	105.32	EDSVPTGAEENVVCESPVEIIKSKEVESALQ
O75363	Breast carcinoma-amplified sequence 1	BCAS1	S	314		13210	4337	12577	9982.5	12146	16951	13229	10101	33201	12476		0.79422	7.12194e-10	87.72	75.828	83.312	KAETKKDPEDTGAEKSPTTSADLKSDKANFT
O75363	Breast carcinoma-amplified sequence 1	BCAS1	S	381		1519.8	9143.1	22375	18302	26345	68493	53004	22964	46283	21785		0.982014	4.38657e-112	204.35	195.27	151.18	SGPTSLPLGKLFWKKSVKEDSVPTGAEENVV
O75363	Breast carcinoma-amplified sequence 1	BCAS1	S	451		6976.5	2284.4	10932	7062.4	8106.4	36912	29206	13138	38459	10160		0.999988	6.78785e-37	140.45	122.45	137.04	ESKPRTSLMAFLRQMSVKGDGGITHSEEING
O75363	Breast carcinoma-amplified sequence 1	BCAS1	S	552		4002.6	3563.2	13987	15026	14288	132490	73463	39571	64549	17687		1	1.58174e-05	110.92	89.527	55.04	QNGDKLQKRPEKRQQSLGGFFKGLGPKRMLD
O75363	Breast carcinoma-amplified sequence 1	BCAS1	S	442		0	273.2	2486.2	1131.2	689.79	2466	2862.9	2073.4	4743	708.7		0.819122	5.19112e-14	156.83	113.7	156.83	PTEAKLKREESKPRTSLMAFLRQMSVKGDGG
O75367	Core histone macro-H2A.1	H2AFY	S	170		5382.4	9272	15505	17877	26125	9338.8	15237	7958.8	11148	15169		0.999894	3.51783e-62	167.55	159.98	167.55	ARKSKKKQGEVSKAASADSTTEGTPADGFTV
O75367	Core histone macro-H2A.1	H2AFY	S	173		16622	42937	56304	66562	99478	32252	48255	28374	34998	50032		0.974585	2.65132e-115	217.65	207.96	193.73	SKKKQGEVSKAASADSTTEGTPADGFTVLST
O75369	Filamin-B	FLNB	S	2107		2274	23052	67046	62212	49822	29214	33227	17114	42470	33234		0.999959	3.23773e-64	195.17	179.78	185.71	EGRVKESITRTSRAPSVATVGSICDLNLKIP
O75369	Filamin-B	FLNB	S	2113		555.71	3520.5	7264.3	5874.5	6713	3832.9	5825	4085.4	5764.6	6023		0.999692	6.0237e-09	92.439	82.903	92.439	SITRTSRAPSVATVGSICDLNLKIPEINSSD
O75369	Filamin-B	FLNB	S	983		3299.3	3738.6	19878	10785	12629	3401.9	3568.9	2971.2	3986.4	5246.1		0.950154	2.40388e-05	93.766	68.424	64.534	TRGAGGQGKLDVTILSPSRKVVPCLVTPVTG
O75369	Filamin-B	FLNB	S	985		1594.4	1842.3	11457	5246.2	4633.6	1220.6	1757.4	1376.7	1820.5	2269.4		0.668734	4.67518e-06	101.39	79.717	101.39	GAGGQGKLDVTILSPSRKVVPCLVTPVTGRE
O75369	Filamin-B	FLNB	S	2478		0	557.94	2737.7	4509.7	2554.2	956.54	987.45	2245.4	1571.5	602.83		0.999582	2.83189e-92	205.92	194.51	175	VGSPFKAKVTGQRLVSPGSANETSSILVESV
O75369	Filamin-B	FLNB	S	2481		184.79	1077.1	4555.4	3473.6	3518.3	2623.6	3593.1	2226.9	2411.4	2498.8		0.958772	4.05424e-37	141.36	126.27	119.28	PFKAKVTGQRLVSPGSANETSSILVESVTRS
O75369	Filamin-B	FLNB	S	2531		2150.1	1974.6	4644.6	3532.3	3282.4	2281.4	2739.6	1974	1860.3	3802		0.5	0.000404124	74.611	57.38	73.666	TSKGAGLSKAFVGQKSSFLVDCSKAGSNMLL
O75369	Filamin-B	FLNB	S	2532		2150.1	1974.6	4644.6	3532.3	3282.4	2281.4	2739.6	1974	1860.3	3802		0.5	0.000404124	74.611	57.38	73.666	SKGAGLSKAFVGQKSSFLVDCSKAGSNMLLI
O75369	Filamin-B	FLNB	S	2103		0	0	0	0	0	0	0	0	0	0		0.386629	5.35663e-20	114.15	97.229	114.15	KISGEGRVKESITRTSRAPSVATVGSICDLN
O75369	Filamin-B	FLNB	S	827		0	0	0	0	0	0	0	0	0	0		0.9991	0.00216832	45.618	37.154	45.618	VPPAAGRYTIKVLFASQEIPASPFRVKVDPS
O75369	Filamin-B	FLNB	S	1505		20097	15607	40720	19012	25249	12011	9941.1	6159.6	10367	13649		0.999856	1.9322e-07	95.236	74.459	65.179	PYMVSVKYADEEIPRSPFKVKVLPTYDASKV
O75376	Nuclear receptor corepressor 1	NCOR1	S	1281		2348.7	1225.4	4982.6	3638.6	4071.6	3103.6	3919.4	3382.9	3317.4	3019.7		0.996704	0.000205	52.52	39.889	52.52	SAPLEGLICRALPRGSPHSDLKERTVLSGSI
O75376	Nuclear receptor corepressor 1	NCOR1	S	1472		11469	7738.6	27868	16884	24460	11562	14103	11537	12716	19169		0.99988	6.72461e-47	184.6	152.3	116.69	SVLRSTLHEAPKAQLSPGIYDDTSARRTPVS
O75376	Nuclear receptor corepressor 1	NCOR1	S	1533		627.07	1415	4928.3	3575.6	4180.8	4070	4682.5	3951.4	6466.6	5047.9		0.996439	2.67428e-15	90.447	85.866	90.447	KSTLTPTQRESIPAKSPVPGVDPVVSHSPFD
O75376	Nuclear receptor corepressor 1	NCOR1	S	1545		0	0	0	0	0	0	0	0	0	0		0.862106	3.74664e-05	47.132	44.411	47.132	PAKSPVPGVDPVVSHSPFDPHHRGSTAGEVY
O75376	Nuclear receptor corepressor 1	NCOR1	S	158		21638	18767	51722	25135	42671	23205	32601	16646	23743	35191		0.870805	1.64732e-39	140.57	132.06	140.57	AKKDPAFGGKHEAPSSPISGQPCGDDQNASP
O75376	Nuclear receptor corepressor 1	NCOR1	S	172		2035.4	1806.4	5311.1	2393.8	5104.5	1961.9	2239.3	1072.5	2009.5	2918.2		0.740187	6.22728e-05	47.195	39.168	47.195	SSPISGQPCGDDQNASPSKLSKEELIQSMDR
O75376	Nuclear receptor corepressor 1	NCOR1	S	1195		0	0	0	0	0	0	0	0	0	0		0.499919	1.05849e-05	67.11	51.309	67.11	EALVKGSISRMPIEDSSPEKGREEAASKGHV
O75376	Nuclear receptor corepressor 1	NCOR1	S	1196		13937	12513	44471	25275	49477	11480	11515	8073.9	11171	18814		0.797152	2.84028e-07	79.942	67.713	74.364	ALVKGSISRMPIEDSSPEKGREEAASKGHVI
O75376	Nuclear receptor corepressor 1	NCOR1	S	2184		1589.3	12432	239990	90557	159030	116790	112250	81401	45913	92110		0.999991	5.87603e-127	255.72	240.33	202.18	SQRGAEPAEQRNDARSPGSISYLPSFFTKLE
O75376	Nuclear receptor corepressor 1	NCOR1	S	1111		0	0	0	0	0	0	0	0	0	0		1	0.0241649	64.73	33.252	64.73	SAKSATLPYIKQEEFSPRSQNSQPEGLLVRA
O75376	Nuclear receptor corepressor 1	NCOR1	S	1592		0	0	0	0	0	0	0	0	0	0		0.496734	5.72734e-06	63.893	55.096	63.893	ALDPAAAAYLFQRQLSPTPGYPSQYQLYAME
O75376	Nuclear receptor corepressor 1	NCOR1	S	2315		10343	8577.6	21199	13495	27961	11786	14533	7726.4	9620.6	15108		0.999958	1.09811e-26	126.91	114.02	126.91	SVVTSGETRREEGDPSPHSGGVCKPKLISKS
O75376	Nuclear receptor corepressor 1	NCOR1	S	2151		1839.2	2633.1	5972.1	4953	5937.7	2966.6	3236.4	1749.8	2054.7	4258.3		0.994423	8.54617e-07	68.074	60.975	68.074	SPERSHVSSEPYEPISPPQVPVVHEKQDSLL
O75376	Nuclear receptor corepressor 1	NCOR1	S	588		0	269.38	1860.9	764.06	1340.5	464.82	1478.5	407.3	838.23	797.24		0.527786	1.16904e-21	84.98	80.675	84.98	KTANSQGRRKGRITRSMTNEAAAASAAAAAA
O75376	Nuclear receptor corepressor 1	NCOR1	S	2120		20427	10453	63356	25153	45576	17864	25352	11426	16177	30476		1	1.0037e-05	111.88	60.684	63.091	SQAQSVHHQRPGSRVSPENLVDKSRGSRPGK
O75376	Nuclear receptor corepressor 1	NCOR1	S	1977		5725.9	6704.7	26275	15518	25684	15268	18215	10349	16095	21532		0.999888	1.28964e-19	112.39	99.436	103.85	SSHRYETPSDAIEVISPASSPAPPQEKLQTY
O75376	Nuclear receptor corepressor 1	NCOR1	S	1980		585.7	484.47	1810.1	1306.4	1990.3	1109.6	1375.2	1184.3	960.13	1888.3		0.559025	1.23918e-05	59.893	51.768	59.893	RYETPSDAIEVISPASSPAPPQEKLQTYQPE
O75376	Nuclear receptor corepressor 1	NCOR1	S	1981		4611.9	5646.4	21929	12958	22153	13939	16112	8954.8	14267	18346		0.906733	1.28964e-19	112.39	99.436	112.39	YETPSDAIEVISPASSPAPPQEKLQTYQPEV
O75379	Vesicle-associated membrane protein 4	VAMP4	S	30		1297.4	11955	35176	35882	38368	19315	30153	16941	16483	17085		1	2.97927e-61	181.85	166.13	71.651	TGSVKSERRNLLEDDSDEEEDFFLRGPSGPR
O75382	Tripartite motif-containing protein 3	TRIM3	S	427		0	0	0	0	0	0	0	0	0	0		1	0.000139278	58.123	45.023	58.123	SPFRVRALRPGDLPPSPDDVKRRVKSPGGPG
O75382	Tripartite motif-containing protein 3	TRIM3	S	7		9284	8442.2	14905	15126	13336	9027.3	15351	12220	13011	12348		1	1.96081e-08	94.958	84.216	91.414	_________MAKREDSPGPEVQPMDKQFLVC
O75382	Tripartite motif-containing protein 3	TRIM3	S	437		2609.2	3029.3	3947.2	4285.3	3365.7	2954.7	3376.8	2390.5	1422.9	2947.6		0.998872	4.25299e-05	72.315	57.884	72.315	GDLPPSPDDVKRRVKSPGGPGSHVRQKAVRR
O75385	Serine/threonine-protein kinase ULK1	ULK1	S	758		0	0	0	0	0	0	0	0	0	0		0.998337	1.03071e-28	116.49	106.14	106.37	AGGTSSPSPVVFTVGSPPSGSTPPQGPRTRM
O75385	Serine/threonine-protein kinase ULK1	ULK1	S	623		555.25	2826.8	5555.2	5195.7	6692	2103.3	2400.6	1727.9	2564.3	2924.1		0.986496	0.000345531	55.755	42.355	53.565	LPDFLQRNPLPPILGSPTKAVPSFDFPKTPS
O75385	Serine/threonine-protein kinase ULK1	ULK1	S	469		9896.4	12117	21883	16868	28334	12282	18657	9459.9	11743	17814		0.937155	1.11926e-08	101.35	83.214	97.716	FQTPRSSAIRRSGSTSPLGFARASPSPPAHA
O75385	Serine/threonine-protein kinase ULK1	ULK1	S	539		1120.2	865.8	2795.9	1563.8	2214.3	1694.6	2089.9	3335.8	1761.1	1649.7		0.80308	7.70108e-05	62.94	48.509	62.94	QGAEMRGGRSPRPGSSAPEHSPRTSGLGCRL
O75385	Serine/threonine-protein kinase ULK1	ULK1	S	405		0	0	0	0	0	0	0	0	0	0		0.694608	7.04242e-05	54.953	41.553	54.953	VASAGLESHGRTPSPSPPCSSSPSPSGRAGP
O75385	Serine/threonine-protein kinase ULK1	ULK1	S	638		0	0	0	0	0	0	0	0	0	0		0.333333	0.00339544	47.639	36.881	47.639	SPTKAVPSFDFPKTPSSQNLLALLARQGVVM
O75385	Serine/threonine-protein kinase ULK1	ULK1	S	639		0	0	0	0	0	0	0	0	0	0		0.397713	4.48925e-14	107.35	90.998	107.35	PTKAVPSFDFPKTPSSQNLLALLARQGVVMT
O75387	Large neutral amino acids transporter small subunit 3	SLC43A1	S	267		0	0	0	0	0	0	0	0	0	0		0.996684	7.46524e-05	53.96	49.62	53.96	THVTTMGQRLSQKAPSLEDGSDAFMSPQDVR
O75396	Vesicle-trafficking protein SEC22b	SEC22B	S	177		5889.1	4597.2	12200	9001.1	10369	4419.7	7507.1	4579.3	5393	7997.6		0.63903	0.000324263	95.273	67.601	95.273	ALSALDSKANNLSSLSKKYRQDAKYLNMHST
O75396	Vesicle-trafficking protein SEC22b	SEC22B	S	164		162.48	161.73	755.3	538.21	433.72	380.66	657.05	189.25	671.1	338.22		0.9994	0.0026034	48.568	30.432	48.568	MVANIEEVLQRGEALSALDSKANNLSSLSKK
O75396	Vesicle-trafficking protein SEC22b	SEC22B	S	137		10150	15560	59498	50290	39903	14645	33186	14412	61493	22948		0.999997	1.07813e-66	211.13	190.78	143.04	TKKLYIDSCARRNLGSINTELQDVQRIMVAN
O75398	Deformed epidermal autoregulatory factor 1 homolog	DEAF1	S	176		1630.7	2033.6	3981.4	3105.6	3738	2445.2	3788.3	2114.2	2027	3703.3		0.994333	7.92804e-08	74.525	66.877	74.525	TGLKGPAAPLTPGPQSPPTPLAPGQEKGGTK
O75400	Pre-mRNA-processing factor 40 homolog A	PRPF40A	S	787		0	1165.4	4125.5	2801.9	3164.5	1404	1902.7	1588.6	1702.4	2397.5		0.994604	0.000174786	55.453	44.338	55.453	ERFVKEPAFEDITLESERKRIFKDFMHVLEH
O75400	Pre-mRNA-processing factor 40 homolog A	PRPF40A	S	888		5917.9	6294.9	13583	11340	13605	5439.8	5468.1	3863.7	4478.4	10935		0.998911	4.35209e-07	88.561	72.032	88.561	KKKSKKRRHKSDSPESDAEREKDKKEKDRES
O75420	PERQ amino acid-rich with GYF domain-containing protein 1	GIGYF1	S	24		0	0	0	0	0	0	0	0	0	0		0.98126	6.86991e-06	61.963	52.272	61.963	GPEWLRALSGGGSVASPPPSPAMPKYKLADY
O75420	PERQ amino acid-rich with GYF domain-containing protein 1	GIGYF1	S	137		12385	9366.1	17092	14376	17541	15699	19237	10438	14162	12212		1	6.74318e-11	115.12	88.673	87.727	RSRGRGRGDSCFYQRSIEEGDGAFGRSPREI
O75420	PERQ amino acid-rich with GYF domain-containing protein 1	GIGYF1	S	638		12750	9872.6	18041	19882	17039	12137	20852	10941	18701	12810		0.999619	1.13754e-40	199.59	169.83	199.59	RGGDQNLLPTMSRSLSVPDSGRLWDVHTSAS
O75420	PERQ amino acid-rich with GYF domain-containing protein 1	GIGYF1	S	538		0	2654.4	5493	6339.8	7349.8	2574	6164.4	2220.5	4786.3	5265.7		1	2.5091e-06	72.935	60.417	63.302	EVIKMWGRVPFAPGPSPPPLLGNMDQERLKK
O75427	Leucine-rich repeat and calponin homology domain-containing protein 4	LRCH4	S	275		0	0	0	0	0	0	0	0	0	0		0.333267	3.28749e-07	51.473	47.669	51.473	TEAGQRGSALGDLAPSRPPSFSPCPAEDLFP
O75427	Leucine-rich repeat and calponin homology domain-containing protein 4	LRCH4	S	279		0	0	0	0	0	0	0	0	0	0		0.333267	3.28749e-07	51.473	47.669	51.473	QRGSALGDLAPSRPPSFSPCPAEDLFPGHRY
O75427	Leucine-rich repeat and calponin homology domain-containing protein 4	LRCH4	S	281		129.86	1565.6	6240.5	4909.9	8043.7	3506.4	4320.3	3459.3	2426.9	3673.7		0.929667	2.26755e-29	123.52	115.31	123.52	GSALGDLAPSRPPSFSPCPAEDLFPGHRYDG
O75427	Leucine-rich repeat and calponin homology domain-containing protein 4	LRCH4	S	513		9906.9	15651	20425	20064	22607	11642	17626	9747	10971	19061		0.898158	3.96519e-69	180.31	170.51	180.31	LGSIQRPNSFLFRSSSQSGSGPSSPDSVLRP
O75427	Leucine-rich repeat and calponin homology domain-containing protein 4	LRCH4	S	521		0	0	0	0	0	0	0	0	0	0		0.93568	3.38932e-20	113.93	104.45	113.93	SFLFRSSSQSGSGPSSPDSVLRPRRYPQVPD
O75436	Vacuolar protein sorting-associated protein 26A	VPS26A	S	315		0	0	0	0	0	0	0	0	0	0		0.996861	6.44974e-25	130.29	120.85	130.29	EKLRKQRTNFHQRFESPESQASAEQPEM___
O75436	Vacuolar protein sorting-associated protein 26A	VPS26A	S	321		0	0	0	0	0	0	0	0	0	0		0.996233	0.000262121	55.98	51.085	55.98	RTNFHQRFESPESQASAEQPEM_________
O75439	Mitochondrial-processing peptidase subunit beta	PMPCB	S	44		0	0	0	0	0	0	0	0	0	0		0.951198	4.71013e-09	94.203	76.13	90.475	GAAGRSLYFGENRLRSTQAATQVVLNVPETR
O75448	Mediator of RNA polymerase II transcription subunit 24	MED24	S	862		3042.6	5797.5	18564	16417	18253	6134.1	8101	6042.4	10499	11232		0.851777	9.81842e-85	213.23	183.05	213.23	FPLDDVQPSKLMRLLSSNEDDANILSSPTDR
O75448	Mediator of RNA polymerase II transcription subunit 24	MED24	S	863		4091	8888.6	24963	22569	25579	7449.6	12705	7136.5	13369	13129		0.60802	5.87425e-36	145.61	129.76	125.35	PLDDVQPSKLMRLLSSNEDDANILSSPTDRS
O75448	Mediator of RNA polymerase II transcription subunit 24	MED24	S	872		0	0	0	0	0	0	0	0	0	0		0.483931	0.000437607	54.66	46.95	54.66	LMRLLSSNEDDANILSSPTDRSMSSSLSASQ
O75448	Mediator of RNA polymerase II transcription subunit 24	MED24	S	873		1811.5	3751.4	11683	8893.6	12998	3707.7	5941.5	5355.3	5589.9	8315.6		0.93821	2.02892e-72	199.28	185.91	181.88	MRLLSSNEDDANILSSPTDRSMSSSLSASQL
O75475	PC4 and SFRS1-interacting protein	PSIP1	S	129		6144.1	2771.5	5341	4657	4827.8	4556.7	6806	2372.8	1720	4827.9		0.999992	3.79821e-13	104.38	90.775	104.38	ETSVSKEDTDHEEKASNEDVTKAVDITTPKA
O75475	PC4 and SFRS1-interacting protein	PSIP1	S	106		9119.6	3328.1	7596	7655.4	7720.4	5742.6	7945.3	3120.5	4171.7	5925.6		0.842249	1.3385e-19	131.56	108.98	131.56	KFSSQQAATKQSNASSDVEVEEKETSVSKED
O75475	PC4 and SFRS1-interacting protein	PSIP1	S	177		0	0	0	0	0	0	0	0	0	0		0.9734	2.54888e-06	60.641	48.009	58.515	AGVVTTATASVNLKVSPKRGRPAATEVKIPK
O75475	PC4 and SFRS1-interacting protein	PSIP1	S	273		12304	5714.7	12028	11477	12329	9291.5	16117	2785.3	5388.8	10367		0.930701	1.97106e-80	192.12	175.2	66.777	ESKRKNLAKTGVTSTSDSEEEGDDQEGEKKR
O75475	PC4 and SFRS1-interacting protein	PSIP1	S	275		12304	5714.7	12028	11477	12329	9291.5	16117	2785.3	5388.8	10367		0.999672	1.97106e-80	192.12	175.2	124.08	KRKNLAKTGVTSTSDSEEEGDDQEGEKKRKG
O75494	Serine/arginine-rich splicing factor 10	SRSF10	S	106		1739	1172.3	2834	2362.6	4647.8	1803.2	1678.7	861.86	1241.9	2449.8		0.861224	0.000633615	49.425	43.785	49.425	KTPNQMKAKEGRNVYSSSRYDDYDRYRRSRS
O75494	Serine/arginine-rich splicing factor 10	SRSF10	S	133		17014	14092	24285	14681	41793	20639	17439	9550.8	9340.1	23371		0.999885	0.000353333	111.61	55.175	111.61	RSRSRSYERRRSRSRSFDYNYRRSYSPRNSR
O75494	Serine/arginine-rich splicing factor 10	SRSF10	S	131		0	0	0	0	0	0	0	0	0	0		0.999102	0.00482487	51.528	42.569	51.528	YRRSRSRSYERRRSRSRSFDYNYRRSYSPRN
O75509	Tumor necrosis factor receptor superfamily member 21	TNFRSF21	S	541		523.19	2083.3	3869.7	2693.1	4194.4	1697.4	2211.7	1237	1909	1942.5		0.999992	1.36581e-27	135.54	126.86	135.54	PNAKLENSALLTVEPSPQDKNKGFFVDESEP
O75533	Splicing factor 3B subunit 1	SF3B1	S	488		0	0	0	0	0	0	0	0	0	0		0.860829	0.000806995	45.363	40.605	45.363	QYFDKLLVDVDESTLSPEEQKERKIMKLLLK
O75533	Splicing factor 3B subunit 1	SF3B1	S	129		1396.9	19280	98560	65729	99985	36169	56225	17977	32527	45898		0.99679	5.91717e-09	92.034	84.715	66.536	DREDEYKKHRRTMIISPERLDPFADGGKTPD
O75534	Cold shock domain-containing protein E1	CSDE1	S	123		1381.6	1102.8	3357	2422.1	2961.8	1077.3	1980.4	2025.5	1553.1	2792.2		0.998223	4.37705e-19	115.88	102.03	115.88	VPHNLESKSPAAPGQSPTGSVCYERNGEVFY
O75563	Src kinase-associated phosphoprotein 2	SKAP2	S	5		225.36	794.65	1729.2	1202.8	2546.1	832.49	1361.2	1079.5	1448.1	1339.4		0.724308	0.000393319	49.593	39.838	49.593	___________MPNPSSTSSPYPLPEEIRNL
O75563	Src kinase-associated phosphoprotein 2	SKAP2	S	6		4343.3	8184.5	13262	16166	27232	3501.5	8032.4	5037.4	5766.7	9413.6		0.847633	3.01185e-71	197.85	178.27	111.66	__________MPNPSSTSSPYPLPEEIRNLL
O75569	Interferon-inducible double stranded RNA-dependent protein kinase activator A	PRKRA	S	18		38038	39099	87731	105740	80245	50045	77766	32969	63453	64754		0.989928	3.55387e-48	156.47	140.48	79.935	QSRHRAEAPPLEREDSGTFSLGKMITAKPGK
O75581	Low-density lipoprotein receptor-related protein 6	LRP6	S	1490		0	0	0	0	0	0	0	0	0	0		0.798282	0.000526983	48.077	41.6	43.349	STKGTYFPAILNPPPSPATERSHYTMEFGYS
O75592	Probable E3 ubiquitin-protein ligase MYCBP2	MYCBP2	S	2643		0	1110.3	1754.8	2315.3	2687.1	1265.9	1376.9	1020.3	1725.2	1622.4		0.58679	3.70645e-06	49.765	45.668	47.806	QYLRHEDEQALLDQNSQTPPPSPFSVQAFNK
O75592	Probable E3 ubiquitin-protein ligase MYCBP2	MYCBP2	S	2649		0	1110.3	1754.8	2315.3	2687.1	1265.9	1376.9	1020.3	1725.2	1622.4		0.58679	3.70645e-06	49.765	44.301	47.806	DEQALLDQNSQTPPPSPFSVQAFNKGASCSA
O75592	Probable E3 ubiquitin-protein ligase MYCBP2	MYCBP2	S	2652		0	0	0	0	0	0	0	0	0	0		0.25	3.70645e-06	49.765	44.301	49.765	ALLDQNSQTPPPSPFSVQAFNKGASCSAQGF
O75592	Probable E3 ubiquitin-protein ligase MYCBP2	MYCBP2	S	3467		8691.9	7262.6	15667	12277	20060	5759	9255.1	4300.4	6416.9	11170		0.997863	1.40244e-11	88.565	68.888	88.565	ILPARVKAIPRRRVNSGDTEVGSSLLRHPSP
O75592	Probable E3 ubiquitin-protein ligase MYCBP2	MYCBP2	S	2831		9953.6	6692.9	20698	15667	24265	9794.6	12347	6716.5	10062	15290		0.60913	2.71003e-08	88.385	70.667	88.385	STAPVKTKLDPPRERSKSDSYTLDPDTLRKK
O75592	Probable E3 ubiquitin-protein ligase MYCBP2	MYCBP2	S	2833		17270	12949	35247	29483	39992	14151	21488	12176	16360	25637		0.703252	0.000124076	60.334	41.754	60.334	APVKTKLDPPRERSKSDSYTLDPDTLRKKKM
O75592	Probable E3 ubiquitin-protein ligase MYCBP2	MYCBP2	S	3438		3211.1	2379.1	4358.4	5679.7	6345.8	2324.7	4304.2	2294.9	3652.3	6209.7		0.566985	0.000284218	62.081	45.419	62.081	PITDTDLAKRTVFQRSYSVVASEYDKQHSIL
O75592	Probable E3 ubiquitin-protein ligase MYCBP2	MYCBP2	S	3440		3382.5	3808	8850.8	7643.5	12869	4561.4	6482.5	4040.3	6352.2	7491.6		0.996689	2.85603e-09	98.676	78.999	98.676	TDTDLAKRTVFQRSYSVVASEYDKQHSILPA
O75592	Probable E3 ubiquitin-protein ligase MYCBP2	MYCBP2	S	2794		0	0	0	0	0	0	0	0	0	0		0.549218	2.88508e-05	63.302	39.667	63.302	SRLSSPKPKTLPANRSSPSGASSPRSSSPHD
O75626	PR domain zinc finger protein 1	PRDM1	S	272		4218.4	9467	22016	18420	28085	8315.2	18556	6634.5	11904	18280		0.787053	0.000214194	53.454	39.178	43.696	DSNPSKGKDLYRSNISPLTSEKDLDDFRRRG
O75643	U5 small nuclear ribonucleoprotein 200 kDa helicase	SNRNP200	S	225		7292.2	6739.3	18620	13666	21236	5464.2	9444.5	6811	8534.6	9874.9		1	3.23619e-74	202.61	172.01	85.203	EEGDEDVYGEVREEASDDDMEGDEAVVRCTL
O75665	Oral-facial-digital syndrome 1 protein	OFD1	S	735		3291.8	2289.8	4672.5	4279.8	4989	1804.6	2896.5	1659.2	1807.7	3414		0.791818	0.0101245	42.475	30.417	42.475	SAASRLRGGTSSRRLSSTPLPKAKRSLESEM
O75665	Oral-facial-digital syndrome 1 protein	OFD1	S	899		1739.3	1676.8	2666	3674.3	3185.6	1692.9	3038.4	2120.3	2380.7	2211.7		1	0.00337475	42.629	30.102	42.629	EQQVKERRQREERRQSNLQEVLERERRELEK
O75674	TOM1-like protein 1	TOM1L1	S	321		774.4	2123.3	4000.9	3962.8	3758.8	1935.3	2400.7	2726.9	2946.9	3204		0.995539	9.75473e-10	82.017	64.001	65.152	TTSEPSAPSQDLLDLSPSPRMPRATLGELNT
O75674	TOM1-like protein 1	TOM1L1	S	323		1458.2	6371.3	12859	7646.3	9772.5	20333	13498	15358	11724	17438		0.998202	2.64532e-116	225.52	209.76	65.152	SEPSAPSQDLLDLSPSPRMPRATLGELNTMN
O75676	Ribosomal protein S6 kinase alpha-4	RPS6KA4	S	343		5271.2	5904.9	11918	11061	15416	4873.7	7043.8	4064.7	6588.5	8498		0.998504	1.44262e-12	102.07	87.791	51.001	VGNFAEEFTRLEPVYSPPGSPPPGDPRIFQG
O75676	Ribosomal protein S6 kinase alpha-4	RPS6KA4	S	347		10002	10680	27079	19747	24774	10892	11467	8483.5	12229	16792		0.998687	1.44262e-12	102.07	87.791	51.001	AEEFTRLEPVYSPPGSPPPGDPRIFQGYSFV
O75676	Ribosomal protein S6 kinase alpha-4	RPS6KA4	S	745		1582.2	1911.2	7215.6	4033.9	3399.6	3786.7	3480.9	3724.8	1826.3	2746		1	0.000128555	71.513	61.714	70.563	RRKQKLRSATASRRGSPAPANPGRAPVASKG
O75676	Ribosomal protein S6 kinase alpha-4	RPS6KA4	S	681		3306.6	5154.6	15088	10396	12662	5801.3	7796.3	7191.4	7146.4	9561.1		0.849142	7.35647e-60	172.98	132.7	172.98	EGLRGSSWLQDGSARSSPPLRTPDVLESSGP
O75676	Ribosomal protein S6 kinase alpha-4	RPS6KA4	S	682		5464.4	7250.7	25506	19112	21092	8814.4	11358	9399	12358	13019		0.774063	2.63013e-28	136.88	110.11	76.049	GLRGSSWLQDGSARSSPPLRTPDVLESSGPA
O75683	Surfeit locus protein 6	SURF6	S	138		10698	12733	41869	41130	44539	6858.5	17949	9807.6	11488	26976		1	1.79173e-06	117.03	60.479	57.175	EKIQEARGQGSAKELSPAALEKRRRRKQERD
O75694	Nuclear pore complex protein Nup155	NUP155	S	992		6311.7	8441.8	19155	15711	21518	4585	6950.8	5748.3	8019.8	8083.8		0.998487	1.38474e-11	130.65	106.56	78.548	DTLQELVNQSKAAPQSPSVPKKPGPPVLSSD
O75694	Nuclear pore complex protein Nup155	NUP155	S	3		0	1467.1	6709.6	5025.8	3131.9	2494.5	5324.1	1941.4	3044.5	5172		0.5	1.54408e-35	130.72	123.79	130.72	_____________MPSSLLGAAMPASTSAAA
O75694	Nuclear pore complex protein Nup155	NUP155	S	4		0	1467.1	6709.6	5025.8	3131.9	2494.5	5324.1	1941.4	3044.5	5172		0.5	1.54408e-35	130.72	123.79	130.72	____________MPSSLLGAAMPASTSAAAL
O75712	Gap junction beta-3 protein	GJB3	S	263		0	606.28	1821.2	1621.2	1187.1	723.4	904.47	946.11	1091.6	781.2		0.998558	0.00479222	48.527	35.49	48.527	AGEVDPDPGNNKLQASAPNLTPI________
O75762	Transient receptor potential cation channel subfamily A member 1	TRPA1	S	43		0	484.61	1798.2	1865.9	2300.8	808.64	1194.9	799.4	1536.4	1521.6		0.998985	1.90591e-31	150.39	137.24	107.82	DTEDFKESLKVVFEGSAYGLQNFNKQKKLKR
O75764	Transcription elongation factor A protein 3	TCEA3	S	115		0	0	0	0	0	0	0	0	0	0		0.999956	0.000112337	58.479	52.363	58.479	EKGLECSDWKPEAGLSPPRKKREDPKTRRDS
O75764	Transcription elongation factor A protein 3	TCEA3	S	158		0	0	0	0	0	0	0	0	0	0		0.567126	8.58535e-19	76.562	73.387	76.562	RPSVERSNSSKSKAESPKTPSSPLTPTFASS
O75764	Transcription elongation factor A protein 3	TCEA3	S	164		0	932.98	4062.2	2740.1	4242.8	2605.4	2799.8	2229.8	2041.1	2819		0.682301	2.18528e-21	100.55	96.474	100.55	SNSSKSKAESPKTPSSPLTPTFASSMCLLAP
O75764	Transcription elongation factor A protein 3	TCEA3	S	139		0	0	0	0	0	0	0	0	0	0		0.492277	0.000254872	56.339	40.349	55.453	PKTRRDSVDSKSSASSSPKRPSVERSNSSKS
O75764	Transcription elongation factor A protein 3	TCEA3	S	140		2184.6	982.38	11728	2687.2	2747.4	6696.4	5780.9	3997.5	3331.5	3714.3		0.545136	0.00168295	45.618	32.822	45.618	KTRRDSVDSKSSASSSPKRPSVERSNSSKSK
O75764	Transcription elongation factor A protein 3	TCEA3	S	145		3146.2	1326.1	16077	3493.2	4985.6	10817	8294.4	4669.7	5162.9	6012.4		0.95416	0.000435813	55.453	46.171	55.453	SVDSKSSASSSPKRPSVERSNSSKSKAESPK
O75808	Calpain-15	SOLH	S	173		0	0	0	0	0	0	0	0	0	0		1	0.0119589	75.213	7.2319	75.213	PVASSCSVCGGPRRLSLPRIPPEALVVPEVV
O75808	Calpain-15	SOLH	S	296		5160.2	4272.6	9393.1	7807	10204	6357.2	7985	5641.7	6488.4	8297.2		1	3.26091e-09	96.848	88.251	96.848	AGASRLAELLSGKRLSVLEEEATEGGTSRVE
O75815	Breast cancer anti-estrogen resistance protein 3	BCAR3	S	363		1987.5	2755.4	4869.9	4604.2	6389.6	3175.8	3882.5	3536.3	3763.6	4753		0.913273	0.000112802	55.588	49.152	55.588	LPPQSSGVDTSPCPNSPVFRTGSEPALSPAV
O75815	Breast cancer anti-estrogen resistance protein 3	BCAR3	S	370		708.28	650.54	1264.6	1202.4	1318.5	665.09	986.58	400.37	615.22	1415.5		0.983893	8.10222e-09	99.711	54.353	99.711	VDTSPCPNSPVFRTGSEPALSPAVVRRVSSD
O75815	Breast cancer anti-estrogen resistance protein 3	BCAR3	S	375		0	0	0	0	0	0	0	0	0	0		0.998801	9.03093e-05	62.278	42.138	62.278	CPNSPVFRTGSEPALSPAVVRRVSSDARAGE
O75821	Eukaryotic translation initiation factor 3 subunit G	EIF3G	S	42		122.97	13014	58599	39686	59342	33254	32394	33468	28530	37461		0.885075	1.82953e-65	163.74	153.13	163.74	TSELLKGIPLATGDTSPEPELLPGAPLPPPK
O75864	Protein phosphatase 1 regulatory subunit 37	PPP1R37	S	591		77.156	315.54	1240.3	878.47	1247.5	804.19	728.3	841.45	736.97	902.61		0.657936	2.85222e-08	51.323	48.361	44.413	SPPERAEPPASPTPPSPPPPPSPPASPSLPP
O75864	Protein phosphatase 1 regulatory subunit 37	PPP1R37	S	597		77.156	315.54	1240.3	878.47	1247.5	804.19	728.3	841.45	736.97	902.61		0.875024	4.54594e-09	51.323	48.361	44.413	EPPASPTPPSPPPPPSPPASPSLPPAGAIDT
O75864	Protein phosphatase 1 regulatory subunit 37	PPP1R37	S	560		2565	1774.4	3181.9	3387.2	4177	3783.3	3907.9	2437.6	1570.1	3021.7		0.61743	0.00350541	72.928	31.48	46.819	PPGSPSTPTEQRISVSSPGRGHKVFVVTRVE
O75864	Protein phosphatase 1 regulatory subunit 37	PPP1R37	S	561		0	0	0	0	0	0	0	0	0	0		0.855811	0.00350541	72.928	31.48	55.064	PGSPSTPTEQRISVSSPGRGHKVFVVTRVES
O75864	Protein phosphatase 1 regulatory subunit 37	PPP1R37	S	50		0	1622.1	3846.8	4304.5	3123.2	4036.3	3546.8	2725.1	3520.8	3150.2		0.971737	1.6422e-09	96.379	74.328	96.379	ADGRLKAAAKRVTFPSDEDIVSGAVEPKDPW
O75871	Carcinoembryonic antigen-related cell adhesion molecule 4	CEACAM4	S	214		348.7	226.66	763.48	909.73	998.86	211.98	718.65	334.22	327.48	448.57		0.998858	0.00166799	54.951	34.366	54.951	GHGPSHRSTFSAPLPSPRTATPIYEELLYSD
O75909	Cyclin-K	CCNK	S	340		38681	64215	66896	64473	88492	28653	44778	14342	22538	50759		1	1.10183e-19	146.84	121.99	57.532	PQPSSPRQVKRAVVVSPKEENKAAEPPPPKI
O75909	Cyclin-K	CCNK	S	324		1948.6	2977	6228.6	2616.8	2262	1508.4	2551.7	1595.7	1176.8	1174.6		0.992055	0.00674435	41.339	31.982	41.339	QPAQQQQPAQQPKKPSPQPSSPRQVKRAVVV
O75909	Cyclin-K	CCNK	S	328		3679.6	5654.3	10299	7292.5	6214.2	5019.3	5596.5	6005.3	3478.9	4442.4		0.597613	0.000457073	63.966	49.957	53.448	QQQPAQQPKKPSPQPSSPRQVKRAVVVSPKE
O75909	Cyclin-K	CCNK	S	329		1541.1	2192.3	4303.1	2714.7	2428.3	2393.8	2940.2	2953	1781	2127.2		0.499951	0.000457073	63.966	49.957	53.448	QQPAQQPKKPSPQPSSPRQVKRAVVVSPKEE
O75925	E3 SUMO-protein ligase PIAS1	PIAS1	S	503		1242.4	1244.7	3570.2	2723.4	3078.8	1978.5	2668.1	2759.5	2551.6	2368.9		0.99529	1.99717e-08	89.484	77.753	89.484	SPLNNKGILSLPHQASPVSRTPSLPAVDTSY
O75925	E3 SUMO-protein ligase PIAS1	PIAS1	S	483		1739.5	1583	3214.6	2504.4	3243.8	1635.8	2617.2	2239.6	2334.2	2530.5		0.783415	3.11966e-05	71.263	56.851	49.708	SDEEEEEPSAKRTCPSLSPTSPLNNKGILSL
O75925	E3 SUMO-protein ligase PIAS1	PIAS1	S	485		3288.5	3010.9	5589.9	4679.9	6214.6	2865.6	4639.5	3480.7	3905.4	4491.5		0.967528	2.49972e-14	104.09	88.546	104.09	EEEEEPSAKRTCPSLSPTSPLNNKGILSLPH
O75925	E3 SUMO-protein ligase PIAS1	PIAS1	S	488		32276	2781	3648.5	5424	7136.4	3191.3	4576.3	2629.5	3170	4940.2		0.992026	1.66476e-16	119.63	105.62	119.63	EEPSAKRTCPSLSPTSPLNNKGILSLPHQAS
O75925	E3 SUMO-protein ligase PIAS1	PIAS1	S	510		0	0	0	0	0	0	0	0	0	0		0.499934	5.11653e-09	84.68	73.68	84.68	ILSLPHQASPVSRTPSLPAVDTSYINTSLIQ
O75940	Survival of motor neuron-related-splicing factor 30	SMNDC1	S	201		829.12	639.21	4017.9	2519.3	2375.6	1305.9	1148.6	652	899.03	1687.8		0.995445	3.44914e-06	85.837	62.846	85.837	YSKNKKGQVKRSIFASPESVTGKVGVGTCGI
O75955	Flotillin-1	FLOT1	S	385		1733.1	2194.1	2421.2	2490.8	2757.5	1324.5	2539.3	1731	2057.6	1505.3		0.935392	3.88412e-07	82.59	71.643	82.59	GPLTSANKITLVSSGSGTMGAAKVTGEVLDI
O75955	Flotillin-1	FLOT1	S	407		1907.9	3970.4	3443.5	3061.4	3864.8	1928.2	2976.9	2255.3	1403.5	2278.2		1	0.0412218	54.982	22.661	54.982	KVTGEVLDILTRLPESVERLTGVSISQVNHK
O75962	Triple functional domain protein	TRIO	S	2455		139.87	5121.9	11180	8537.9	8965	3012.7	4282.2	2603.4	3574.1	5219.2		0.999751	9.10419e-16	110.6	95.44	110.6	SLGTLPLGKPRAGAASPLNSPLSSAVPSLGK
O75962	Triple functional domain protein	TRIO	S	2440		1579	2932.6	4186	6838.2	4822	1931.8	3516.6	2028.1	3674.5	2421.8		0.975202	0.00354134	40.477	15.548	40.477	ASGSSPDAPAKDARASLGTLPLGKPRAGAAS
O75962	Triple functional domain protein	TRIO	S	2477		950.68	1827.1	2288.9	2773	2584	684.91	1801.9	909.26	1489.4	1265.6		0.811462	0.00189167	46.069	29.931	46.069	SSAVPSLGKEPFPPSSPLQKGGSFWSSIPAS
O75970	Multiple PDZ domain protein	MPDZ	S	353		0	0	0	0	0	0	0	0	0	0		0.857589	9.17439e-22	123.64	105.4	123.64	IEERTAPTALGITLSSSPTSTPELRVDASTQ
O75970	Multiple PDZ domain protein	MPDZ	S	354		0	0	0	0	0	0	0	0	0	0		0.789451	4.92768e-60	165.85	132.68	165.85	EERTAPTALGITLSSSPTSTPELRVDASTQK
O75995	SAM and SH3 domain-containing protein 3	SASH3	S	97		435.92	5089.6	11705	18929	23324	4809.9	16322	6288.8	8765.6	16154		0.999997	1.90597e-84	178.33	172.95	178.33	RTMNRKMGKMMVKALSEEMADTLEEGSASPT
O75995	SAM and SH3 domain-containing protein 3	SASH3	S	117		0	0	0	0	0	0	0	0	0	0		0.691566	3.00896e-08	53.794	50.349	53.794	DTLEEGSASPTSPDYSLDSPGPEKMALAFSE
O75995	SAM and SH3 domain-containing protein 3	SASH3	S	243		0	0	0	0	0	0	0	0	0	0		0.99994	0.000491324	46.558	34.639	46.558	YVDVLPEEAVGHARPSRRQSKGKRPKPKTLH
O75995	SAM and SH3 domain-containing protein 3	SASH3	S	320		390.11	1184.1	14657	14490	16958	9615.6	22424	7579.3	7858.5	9962.6		0.964127	9.43443e-92	180.71	178.1	129.59	KLLTAAELLLDYDTGSEEAEEGAESSQEPVA
O75995	SAM and SH3 domain-containing protein 3	SASH3	S	142		772.24	3398.8	7964.4	7954.4	12207	3890.2	6394	5210.3	5365	6509.3		1	9.07316e-10	95.624	89.677	95.624	ALAFSEQEEHELPVLSRQASTGSELCSPSPG
O75995	SAM and SH3 domain-containing protein 3	SASH3	S	146		1647.1	2748	7072.9	6650.7	12643	3002.9	5545.1	2501.7	3901.3	7522.6		0.716038	4.07016e-44	129.89	127.65	129.89	SEQEEHELPVLSRQASTGSELCSPSPGSGSF
O75995	SAM and SH3 domain-containing protein 3	SASH3	S	37		717.04	3088.9	5674.8	8617.4	17647	1880.6	4753.6	3283.6	2900.4	5502.1		0.56938	2.74614e-11	62.732	59.625	62.732	LQRSSSFKDFAKSKPSSPVVSEKEFNLDDNI
O75995	SAM and SH3 domain-containing protein 3	SASH3	S	38		0	0	0	0	0	0	0	0	0	0		0.742874	4.48546e-05	77.24	61.086	77.24	QRSSSFKDFAKSKPSSPVVSEKEFNLDDNIP
O75995	SAM and SH3 domain-containing protein 3	SASH3	S	25		9329.3	4828.9	5192.3	12918	14703	2609.3	11362	1693.9	2142.7	9393.8		0.965022	0.00296673	57.434	39.769	57.434	SEKEPTQKKKLSLQRSSSFKDFAKSKPSSPV
O75995	SAM and SH3 domain-containing protein 3	SASH3	S	26		0	0	0	0	0	0	0	0	0	0		0.333333	0.00588205	45.829	24.433	45.829	EKEPTQKKKLSLQRSSSFKDFAKSKPSSPVV
O75995	SAM and SH3 domain-containing protein 3	SASH3	S	27		41970	21093	32964	57690	84240	14796	51626	10549	21235	57909		0.99792	7.96263e-09	125.82	81.206	125.82	KEPTQKKKLSLQRSSSFKDFAKSKPSSPVVS
O76021	Ribosomal L1 domain-containing protein 1	RSL1D1	S	361		4422.8	46075	162450	93663	120590	33179	51101	34974	38772	66850		0.996666	2.01096e-43	153.56	129.51	149.41	KKRGRGKAQVKATNESEDEIPQLVPIGKKTP
O76024	Wolframin	WFS1	S	32		14232	15635	18398	18750	16499	12398	24513	14077	20422	16654		0.999707	3.9171e-11	119.54	100.26	88.224	PAPQPQARSRLNATASLEQERSERPRAPGPQ
O76039	Cyclin-dependent kinase-like 5	CDKL5	S	407		3318.7	6724.4	12982	13944	19335	8607.1	11058	6519.1	8625.2	8101.4		1	1.2946e-08	93.371	80.579	93.371	STSKDLTNNNIPHLLSPKEAKSKTEFDFNID
O76039	Cyclin-dependent kinase-like 5	CDKL5	S	306		4112.5	1778.8	3458.4	2579.8	4863.9	2257.3	2919	2736.7	1613.1	1597.8		0.988497	0.0151504	43.297	24.758	43.297	CLNHPTFQTQRLLDRSPSRSAKRKPYHVESS
O76039	Cyclin-dependent kinase-like 5	CDKL5	S	343		0	0	0	0	0	0	0	0	0	0		0.741056	3.43766e-05	69.088	60.746	69.088	QAGKSTALQSHHRSNSKDIQNLSVGLPRADE
O76039	Cyclin-dependent kinase-like 5	CDKL5	S	529		0	0	0	0	0	0	0	0	0	0		0.60249	3.71051e-08	76.049	70.408	76.049	SRYFPSSCLDLNSPTSPTPTRHSDTRTLLSP
O76080	AN1-type zinc finger protein 5	ZFAND5	S	48		0	0	259.26	465.13	502.91	147.09	125.61	83.003	129.29	208.32		0.992106	1.23492e-39	144.82	135.09	144.82	CYKEHLQRQQNSGRMSPMGTASGSNSPTSDS
O76094	Signal recognition particle subunit SRP72	SRP72	S	620		0	0	0	0	0	0	0	0	0	0		0.579061	2.17028e-66	169.39	152.8	55.964	ATAGASSELDASKTVSSPPTSPRPGSAATVS
O76094	Signal recognition particle subunit SRP72	SRP72	S	621		23698	18821	57075	41799	58309	41205	47484	35968	42860	51510		0.962577	1.27238e-193	268.22	254.52	163.29	TAGASSELDASKTVSSPPTSPRPGSAATVSA
O76094	Signal recognition particle subunit SRP72	SRP72	S	625		15828	13584	36973	29858	43658	23111	31243	22213	25552	30782		0.82386	2.70024e-54	153.66	128.33	129.5	SSELDASKTVSSPPTSPRPGSAATVSASTSN
O76094	Signal recognition particle subunit SRP72	SRP72	S	630		3437.7	3536	9520.9	8647.1	13934	5009.9	7424.7	6490.2	4730.9	7192.4		0.93417	2.49227e-21	103.75	95.874	54.172	ASKTVSSPPTSPRPGSAATVSASTSNIIPPR
O94761	ATP-dependent DNA helicase Q4	RECQL4	S	27		0	0	0	0	0	0	0	0	0	0		1	1.78693e-22	108.08	95.812	108.08	QAWERAFRRQRGRRPSQDDVEAAPEETRALY
O94762	ATP-dependent DNA helicase Q5	RECQL5	S	491		0	0	0	0	0	0	0	0	0	0		0.98781	3.2217e-08	76.889	69.945	76.889	KGYGDFSRYDEGSGGSGDEGRDEAHKREWNL
O94762	ATP-dependent DNA helicase Q5	RECQL5	S	815		8091.2	8168.1	15629	10901	16909	7941.2	11696	7265.3	9937.2	11567		1	1.8701e-31	136.22	124.51	125.39	APEKYTGEEDGAGGHSPAPPQTEECLRERPS
O94763	Unconventional prefoldin RPB5 interactor 1	URI1	S	372		6915.2	6168	13907	12666	11292	3915	9350.2	7627.5	14619	7275.7		0.656483	5.73708e-14	111.65	100.39	111.65	KFSEKKEEAKRKRKNSTGSGHSAQELPTIRT
O94763	Unconventional prefoldin RPB5 interactor 1	URI1	S	440		3231.3	2690.5	4537	5766.7	6743.2	4065.3	4327.1	2461.3	4682.6	3565.2		0.539045	1.35876e-15	90.71	87.489	90.71	ESSAAEFDDRRGVLRSISCEEATCSDTSESI
O94763	Unconventional prefoldin RPB5 interactor 1	URI1	S	442		10158	8755	15304	20086	24183	13452	16580	9038.4	13545	12887		0.840707	3.29748e-113	212.77	202.56	179.54	SAAEFDDRRGVLRSISCEEATCSDTSESILE
O94763	Unconventional prefoldin RPB5 interactor 1	URI1	S	424		0	0	0	0	0	0	0	0	0	0		0.462181	4.02662e-09	86.791	65.87	86.791	ILKSRSRENSVCSDTSESSAAEFDDRRGVLR
O94768	Serine/threonine-protein kinase 17B	STK17B	S	10		0	0	0	0	0	0	0	0	0	0		0.806252	5.86123e-06	76.341	62.941	45.618	______MSRRRFDCRSISGLLTTTPQIPIKM
O94768	Serine/threonine-protein kinase 17B	STK17B	S	12		164.82	843.01	4773.3	4298.2	6822	625.08	3234.2	1143.3	2125.8	1678.6		0.850087	2.09236e-13	109.36	92.13	86.488	____MSRRRFDCRSISGLLTTTPQIPIKMEN
O94776	Metastasis-associated protein MTA2	MTA2	S	53		0	0	0	0	0	0	0	0	0	0		0.447465	0.000184949	52.814	42.901	52.814	VEAKVVCLFRRRDISSSLNSLADSNAREFEE
O94776	Metastasis-associated protein MTA2	MTA2	S	54		0	0	0	0	0	0	0	0	0	0		0.447465	0.000184949	52.814	42.901	52.814	EAKVVCLFRRRDISSSLNSLADSNAREFEEE
O94782	Ubiquitin carboxyl-terminal hydrolase 1	USP1	S	66		1739	1908.6	4114	4051.7	6779	2191.1	2398.1	2652.6	2193	3152.1		0.605568	3.1351e-09	86.508	75.307	86.508	EYRASEIDQVVPAAQSSPINCEKRENLLPFV
O94782	Ubiquitin carboxyl-terminal hydrolase 1	USP1	S	67		6844.7	6326.8	12253	13423	18791	6495.9	8788.6	6817.1	7267.5	10311		0.79634	1.72924e-13	100.44	91.894	84.68	YRASEIDQVVPAAQSSPINCEKRENLLPFVG
O94782	Ubiquitin carboxyl-terminal hydrolase 1	USP1	S	313		0	0	0	0	0	0	0	0	0	0		0.99989	2.80935e-07	87.388	80.097	87.388	RQTRSKRKATSDTLESPPKIIPKYISENESP
O94804	Serine/threonine-protein kinase 10	STK10	S	448		4389.3	3229.6	3892.5	6134.3	11757	2719.5	5514.2	1361.9	3108.4	5891.9		0.650933	5.73314e-27	132.84	122.23	132.84	QGGDLSPAANRSQKASQSRPNSSALETLGGE
O94804	Serine/threonine-protein kinase 10	STK10	S	450		66644	47428	72756	88509	149510	42290	80372	36924	49623	91436		0.94963	7.609e-72	196.68	180.67	196.68	GDLSPAANRSQKASQSRPNSSALETLGGEKL
O94804	Serine/threonine-protein kinase 10	STK10	S	454		68797	45907	66054	83716	153100	41026	77075	30527	45877	93920		0.96429	7.609e-72	196.68	180.67	141.36	PAANRSQKASQSRPNSSALETLGGEKLANGS
O94804	Serine/threonine-protein kinase 10	STK10	S	455		21901	11938	21247	24931	45566	9793.2	21548	11266	14814	22705		0.541214	2.49599e-44	161.22	122.33	161.22	AANRSQKASQSRPNSSALETLGGEKLANGSL
O94804	Serine/threonine-protein kinase 10	STK10	S	514		7767.1	10022	16336	33375	37766	4817.8	17280	5307	9399.6	13533		0.996345	0.000647933	51.726	43.682	42.317	GTNLSTDLSLNKEMGSLSIKDPKLYKKTLKR
O94804	Serine/threonine-protein kinase 10	STK10	S	13		0	3184.1	5027.8	9500.5	10860	1748.5	5454.7	1828.9	3179.8	6087.4		0.992999	0.00362547	52.247	35.914	52.247	___MAFANFRRILRLSTFEKRKSREYEHVRR
O94804	Serine/threonine-protein kinase 10	STK10	S	951		1428.3	1202.3	2256.1	2719.8	3728.7	822.42	1177.7	834.55	883.87	1214.8		0.935935	0.000109622	56.527	48.549	56.527	EMFFKLSEEAECPNPSTPSKAAKFFPYSSAD
O94804	Serine/threonine-protein kinase 10	STK10	S	438		25263	12108	16699	23351	47695	14980	22074	10489	11053	29605		1	4.46929e-63	194.15	177.62	194.15	QVAQEKQVAEQGGDLSPAANRSQKASQSRPN
O94804	Serine/threonine-protein kinase 10	STK10	S	417		6657.2	4228.3	8731.6	9377.2	17404	3654	10675	6724	5607.3	8019.6		0.999234	0.000428766	77.185	51.293	57.164	NGLAVPVPLRKSRPVSMDARIQVAQEKQVAE
O94806	Serine/threonine-protein kinase D3	PRKD3	S	364		0	0	0	0	0	0	0	0	0	0		0.98997	0.0011863	49.298	36.919	49.298	INSDSSRGLDDTEEPSPPEDKMFFLDPSDLD
O94806	Serine/threonine-protein kinase D3	PRKD3	S	41		0	0	0	0	0	0	0	0	0	0		0.819664	0.00130498	43.328	34.006	43.328	ASPCSSPKTGLSARLSNGSFSAPSLTNSRGS
O94806	Serine/threonine-protein kinase D3;Serine/threonine-protein kinase D1	PRKD3;PRKD1	S	735		114.05	2339	4419.1	6523.4	4459.7	2174.8	3463.7	1731.4	4208.6	3533		0.99912	1.24622e-18	113.88	82.208	106.93	DFGFARIIGEKSFRRSVVGTPAYLAPEVLRN;DFGFARIIGEKSFRRSVVGTPAYLAPEVLRS
O94806	Serine/threonine-protein kinase D3;Serine/threonine-protein kinase D1	PRKD3;PRKD1	S	391		1691.1	3386.4	4463	6239.3	7752.2	2415.1	5066.6	2454.9	2881.4	0		0.896033	1.40275e-08	92.773	80.572	71.685	MQDPDPDHEDANRTISPSTSNNIPLMRVVQS;SDLDVERDEEAVKTISPSTSNNIPLMRVVQS
O94806	Serine/threonine-protein kinase D3;Serine/threonine-protein kinase D1	PRKD3;PRKD1	S	393		0	0	0	0	0	0	0	0	0	0		0.896124	5.61012e-05	66.568	49.428	66.568	DPDPDHEDANRTISPSTSNNIPLMRVVQSVK;LDVERDEEAVKTISPSTSNNIPLMRVVQSIK
O94806	Serine/threonine-protein kinase D3;Serine/threonine-protein kinase D1	PRKD3;PRKD1	S	395		0	0	0	0	0	0	0	0	0	0		0.955463	5.61012e-05	66.568	49.428	66.568	DPDHEDANRTISPSTSNNIPLMRVVQSVKHT;VERDEEAVKTISPSTSNNIPLMRVVQSIKHT
O94808	Glutamine--fructose-6-phosphate aminotransferase [isomerizing] 2	GFPT2	S	244		3619.7	4621.4	3877.3	7538.2	6933	1512.1	3015.9	1675.7	1757.6	1770.1		0.852799	2.18145e-06	83.54	73.627	83.54	ENVKNICKTRMKRLDSSACLHAVGDKAVEFF
O94811	Tubulin polymerization-promoting protein	TPPP	S	159		0	0	0	0	0	0	0	0	0	0		0.708597	0.00405121	52.167	23.018	52.167	IEGKAPIISGVTKAISSPTVSRLTDTTKFTG
O94811	Tubulin polymerization-promoting protein	TPPP	S	160		6323.8	2648.2	4662	3105.1	3119.7	7451.8	5790.5	15788	2032.2	7543.8		0.97166	5.43412e-05	103.63	56.404	88.056	EGKAPIISGVTKAISSPTVSRLTDTTKFTGS
O94811	Tubulin polymerization-promoting protein	TPPP	S	32		209.39	1915	15553	3132	9867.6	9614.2	8978.3	10263	4670.2	5705.1		0.999871	8.66131e-159	246.26	232.45	165.64	KSPGDPSKDRAAKRLSLESEGAGEGAAASPE
O94811	Tubulin polymerization-promoting protein	TPPP	S	18		21684	5660.3	21897	13491	7941.8	14333	13635	11166	9097.8	16184		0.915667	0.000257981	58.246	36.15	41.695	DKAKPAKAANRTPPKSPGDPSKDRAAKRLSL
O94819	Kelch repeat and BTB domain-containing protein 11	KBTBD11	S	107		8512	4868.5	13964	12493	8147.8	5085	12090	8699.3	12015	24353		1	1.39798e-24	139.46	124.36	87.429	ASPEERACPEEPAAPSPEPRVWLEDPASPEE
O94819	Kelch repeat and BTB domain-containing protein 11	KBTBD11	S	310		4262.9	2096.2	4902	5895.2	4861.2	4086.2	8341.2	4122.4	4229.8	9187.4		0.999994	3.6156e-06	83.395	71.194	83.395	HLLAAALGPAGERAGSRPQSPSGDADARGDA
O94819	Kelch repeat and BTB domain-containing protein 11	KBTBD11	S	314		6070.9	3476.7	4612.8	7653.5	7182.6	2480.1	5877.8	3759	3095.6	8656.8		0.975575	3.6156e-06	83.395	71.194	60.621	AALGPAGERAGSRPQSPSGDADARGDAAVYC
O94819	Kelch repeat and BTB domain-containing protein 11	KBTBD11	S	316		3683.4	2767.4	2167.9	4632.7	4300.1	1178.6	2943.3	1812.5	1494.6	5487.5		0.574933	7.37168e-06	76.118	44.904	76.118	LGPAGERAGSRPQSPSGDADARGDAAVYCFH
O94823	Probable phospholipid-transporting ATPase VB	ATP10B	S	617		7085.1	9804.8	12787	27082	14214	4250.4	9905.5	6065.9	9814.8	26901		0.886244	0.0134339	57.477	24.437	57.477	RQRVTIKPSSKALGTSLEKIQQLFQKLKLLS
O94823	Probable phospholipid-transporting ATPase VB	ATP10B	S	508		0	0	0	0	0	0	0	0	0	0		0.59082	5.2129e-05	66.826	57.29	66.826	PATMRSQKGAQPLRRSQSARVPIQGHYRQRS
O94826	Mitochondrial import receptor subunit TOM70	TOMM70A	S	91		18478	17623	70233	33399	41970	22192	39669	55769	53358	30950		0.991018	1.15386e-32	136.8	126.38	129.3	GLKRNSERKTPEGRASPAPGSGHPEGPGAHL
O94826	Mitochondrial import receptor subunit TOM70	TOMM70A	S	96		4434.4	2779.5	12051	5712.2	8001.1	3872.6	6478.1	11800	9105.4	5592.7		0.690942	5.62298e-19	104.83	96.173	104.83	SERKTPEGRASPAPGSGHPEGPGAHLDMNSL
O94826	Mitochondrial import receptor subunit TOM70	TOMM70A	S	434		3603.9	3530.8	7613.3	6272.4	5837.2	3768.2	5393.6	2818.9	4129.2	4956.9		1	0.000519807	53.3	44.89	53.3	EAVADFDECIRLRPESALAQAQKCFALYRQA
O94827	Pleckstrin homology domain-containing family G member 5	PLEKHG5	S	957		0	0	0	0	0	0	0	0	0	0		0.541409	0.000111193	58.246	49.453	58.246	LAGAGTHGTPSAPSRSLSELCLAVPAPGIRT
O94827	Pleckstrin homology domain-containing family G member 5	PLEKHG5	S	959		0	0	722.72	343.96	870.61	307.63	239.85	0	396.38	403.07		0.837947	1.36385e-08	89.484	83.007	89.484	GAGTHGTPSAPSRSLSELCLAVPAPGIRTQG
O94854	Uncharacterized protein KIAA0754	KIAA0754	S	25		0	0	0	0	0	0	0	0	0	0		0.997202	3.1339e-16	110.94	103.03	110.94	ERIEASLSEVSEAGASNPSLQEKKESSSALT
O94855	Protein transport protein Sec24D	SEC24D	S	266		0	0	0	0	0	0	0	0	0	0		0.993838	8.08103e-05	53.565	45.699	53.565	GPPQPQKKLDPDSIPSPIQVIENDRASRGGQ
O94868	FCH and double SH3 domains protein 2	FCHSD2	S	675		1623.3	1185.3	2191.3	3026.6	3767.9	2446.7	3386.1	1151.8	2229.9	3360.1		0.740818	0.0102183	86.205	66.949	86.205	DQPPSSPYPSPDKRSSLYFPRSPSANEKSLH
O94875	Sorbin and SH3 domain-containing protein 2	SORBS2	S	165		4191.6	3783.4	9760.9	7627.3	8107.7	5911.2	10830	5170.2	6620.2	8160.6		0.549797	8.99105e-16	108.08	100.96	108.08	SKSHSDNSPNAFKDASSPVPPPHVPPPVPPL
O94875	Sorbin and SH3 domain-containing protein 2	SORBS2	S	166		2927.2	2992.7	7493.5	5563.7	7239.8	5536.2	10389	4248.2	5759.6	7378.6		0.810476	5.49262e-12	93.409	90.608	93.409	KSHSDNSPNAFKDASSPVPPPHVPPPVPPLR
O94875	Sorbin and SH3 domain-containing protein 2	SORBS2	S	278		39625	33659	43138	56034	61117	52414	143090	27551	43557	66995		0.927891	9.09299e-36	135.52	121.42	98.015	VGPPRGLGDQSASRTSPGRVDLPGSSTTLTK
O94875	Sorbin and SH3 domain-containing protein 2	SORBS2	S	259		1449	1739.8	2727.2	2114.5	2023.9	1879.8	4971.7	2066.3	2547.9	1759.9		1	0.000216523	64.224	51.188	58.132	MSSASMASDFRKRRKSEPAVGPPRGLGDQSA
O94875	Sorbin and SH3 domain-containing protein 2	SORBS2	S	297		0	0	0	0	0	0	0	0	0	0		0.52248	6.23031e-05	71.601	62.565	43.05	VDLPGSSTTLTKSFTSSSPSSPSRAKGGDDS
O94875	Sorbin and SH3 domain-containing protein 2	SORBS2	S	298		3181.5	2870.1	3524.8	3146.9	3515.2	4055.4	14421	3801.7	4448.5	6324.9		0.923867	1.61224e-15	131.4	121.55	131.4	DLPGSSTTLTKSFTSSSPSSPSRAKGGDDSK
O94875	Sorbin and SH3 domain-containing protein 2	SORBS2	S	299		0	0	0	0	0	0	0	0	0	0		0.755269	3.0399e-15	130.1	116.92	130.1	LPGSSTTLTKSFTSSSPSSPSRAKGGDDSKI
O94875	Sorbin and SH3 domain-containing protein 2	SORBS2	S	301		2318.3	2113.6	2720.2	2434.6	2678	3224.4	10460	2793.7	3293.9	4669.9		0.781415	1.68252e-09	105.39	97.259	86.548	GSSTTLTKSFTSSSPSSPSRAKGGDDSKICP
O94875	Sorbin and SH3 domain-containing protein 2	SORBS2	S	302		2280.2	1827.1	2501	2057.7	2795.4	3399	9811.3	3111.1	3477.8	4540.3		0.990794	1.61224e-15	131.4	121.55	100.4	SSTTLTKSFTSSSPSSPSRAKGGDDSKICPS
O94876	Transmembrane and coiled-coil domains protein 1	TMCC1	S	413		615.8	847.87	1738.1	1195.6	1594.8	677.29	1092.4	819.81	1285.4	1004.5		0.499979	3.71003e-05	68.044	59.009	68.044	VDDAGKALGVISNFQSSPKYGSEEDCSSATS
O94876	Transmembrane and coiled-coil domains protein 1	TMCC1	S	414		1561.8	2524.1	4987.6	3294.4	4253.6	2272.7	3082.8	1465.6	2362.6	3176.5		0.808275	8.30393e-09	97.203	85.271	53.3	DDAGKALGVISNFQSSPKYGSEEDCSSATSG
O94876	Transmembrane and coiled-coil domains protein 1	TMCC1	S	382		11275	14676	23924	21900	26813	15023	24452	6955.1	11930	19648		1	2.83463e-08	91.317	77.013	91.317	SKPREIASLIRNKFGSADNIPNLKDSLEEGQ
O94880	PHD finger protein 14	PHF14	S	290		8086.4	8742.1	10438	9997.8	12606	7123.6	8194	3192.9	4796.2	10601		0.9998	4.0342e-37	148.26	142.44	132.53	VLSRNSADDEELTNDSLTLSQSKSNEDSLIL
O94880	PHD finger protein 14	PHF14	S	530		0	0	0	0	0	0	0	0	0	0		1	0.00306891	70.089	52.27	70.089	QSYCKMSLQEREKQLSPEAQARINARLQQYR
O94880	PHD finger protein 14	PHF14	S	835		7930.7	5448.9	17370	18066	15105	5135.7	10440	4779.6	12438	8616.5		1	4.188e-19	121.44	105.38	121.44	KKIPIRNTRTRGRKRSFVPEEEKHEERVPRE
O94880	PHD finger protein 14	PHF14	S	302		1831.5	1938.9	3357.9	3588.1	5424.3	1581	2645.5	1005.2	1694.7	2855.7		0.926379	0.00229371	49.298	23.316	49.298	TNDSLTLSQSKSNEDSLILEKSQNWSSQKMD
O94885	SAM and SH3 domain-containing protein 1	SASH1	S	507		3278.3	2744.1	5437	4594.1	4707.9	3588.3	4216	3343	2838.4	4571.5		0.99973	0.000879304	84.687	42.351	84.687	PDPEHLDKPKLKAGGSVESLRSSLSGQSSMS
O94885	SAM and SH3 domain-containing protein 1	SASH1	S	248		1298	1278.9	2625.9	2215.5	2386.3	1237.1	1555.9	349.06	669.21	1784.4		0.999888	6.33997e-16	131.56	115.21	116.86	YPTFDGSSNCNSREQSDDETEESVKFKRLHK
O94885	SAM and SH3 domain-containing protein 1	SASH1	S	923		0	0	0	0	0	0	0	0	0	0		1	0.00271937	61.03	36.177	41.242	TKKLEGSIAASGRGLSPPQCLPRNYDAQPPG
O94885	SAM and SH3 domain-containing protein 1	SASH1	S	743		4316.4	2778.5	11717	13211	6814.9	2276.4	7533.2	2046.2	6249.1	4937.3		0.998052	0.0102442	47.302	14.214	47.302	YESSENLENGKTRKASLLSAKSSTEPSLKSF
O94885	SAM and SH3 domain-containing protein 1	SASH1	S	718		0	0	0	0	0	0	0	0	0	0		0.637932	0.00022474	52.172	38.593	52.172	QSGSQEKLLVDSQGLSGCSPRDSGCYESSEN
O94885	SAM and SH3 domain-containing protein 1	SASH1	S	721		8871.3	7547.6	16035	14456	19995	8613.3	14087	10484	10092	14863		0.999999	2.45661e-25	148.83	131.25	148.83	SQEKLLVDSQGLSGCSPRDSGCYESSENLEN
O94885	SAM and SH3 domain-containing protein 1	SASH1	S	90		3509.2	5202	14250	13529	15074	7744.3	10927	5635.5	8092.7	10298		1	2.58069e-48	151.02	138.13	151.02	SDVCERMEELRKRRVSQDLEVEKPDASPTSL
O94885	SAM and SH3 domain-containing protein 1	SASH1	S	821		996.01	1254.6	2503.1	2311.7	3175	1135.4	1785.3	1342.9	1479.7	1974.9		0.807255	1.98679e-05	65.374	55.838	65.374	GLNKNRRSLPVSICRSCETLEGPQTVDTWPR
O94885	SAM and SH3 domain-containing protein 1	SASH1	S	839		0	0	0	0	0	0	0	0	0	0		0.76065	2.33006e-09	51.444	48.72	51.444	TLEGPQTVDTWPRSHSLDDLQVEPGAEQDVP
O94885	SAM and SH3 domain-containing protein 1	SASH1	S	813		6748.8	4793.8	15120	12165	13392	6397.8	10052	6494.4	8226.6	9565.3		0.999951	0.00360258	78.759	52.865	58.699	SCDPPGVTGLNKNRRSLPVSICRSCETLEGP
O94885	SAM and SH3 domain-containing protein 1	SASH1	S	407		1880.7	6699.7	16544	15995	18941	8893.3	14657	5665.9	6835.2	13371		0.997543	1.17006e-11	120.54	112.6	120.54	EMKKGLGSLSHGRTCSFGGFDLTNRSLHVGS
O94886	Transmembrane protein 63A	TMEM63A	S	739		2113.8	5424.4	11241	6757.9	9992.3	2996.2	4998.5	3391.6	4209.6	4570.7		0.972307	4.22875e-07	59.818	56.357	59.818	SPLNYKTEEPASDKGSEAEAHMPPPFTPYVP
O94887	FERM, RhoGEF and pleckstrin domain-containing protein 2	FARP2	S	387		265.28	3213.4	9625	11029	9523.2	6219.5	9272.3	2827.3	13544	4440.2		0.983737	3.53395e-07	80.412	66.779	80.412	THTSVRALTADLPKQSISFPEGLRTPASPSS
O94887	FERM, RhoGEF and pleckstrin domain-containing protein 2	FARP2	S	1033		2799.3	2786.7	8412.4	6821.5	7337.1	3441.2	5499.8	4471.7	5761	5080.7		1	1.00193e-08	83.312	70.82	83.312	MEVIQGASSSAGRAPSIVQDGPQPSSGLEGM
O94887	FERM, RhoGEF and pleckstrin domain-containing protein 2	FARP2	S	427		5133	3864.2	13587	6784.7	10483	11365	9908.2	6985.4	11165	11828		0.601067	8.3412e-19	117.78	92.855	117.78	STLVPSGLPEFKDSSSSLTDPQVSYVKSPAA
O94887	FERM, RhoGEF and pleckstrin domain-containing protein 2	FARP2	S	428		7004.5	6433.9	16936	11158	14712	13308	13285	9082.7	12252	14378		0.927506	1.03403e-112	225.54	185.63	225.54	TLVPSGLPEFKDSSSSLTDPQVSYVKSPAAE
O94887	FERM, RhoGEF and pleckstrin domain-containing protein 2	FARP2	S	439		11214	7965.1	9808.6	14669	26632	16338	16388	9277.6	17928	22910		0.999988	3.29997e-48	151.42	140.87	151.42	DSSSSLTDPQVSYVKSPAAERRSGAVAGGPD
O94887	FERM, RhoGEF and pleckstrin domain-containing protein 2	FARP2	S	473		0	0	0	0	0	0	0	0	0	0		0.353733	1.81787e-21	86.566	82.569	86.566	AQPLGPPALQPGPGLSTKSPQPSPSSRKSPL
O94887	FERM, RhoGEF and pleckstrin domain-containing protein 2	FARP2	S	476		0	0	0	0	0	0	0	0	0	0		0.353733	1.81787e-21	86.566	82.569	86.566	LGPPALQPGPGLSTKSPQPSPSSRKSPLSLS
O94887	FERM, RhoGEF and pleckstrin domain-containing protein 2	FARP2	S	480		1508.9	3455.2	7574	4947	6469	7646.7	8715.1	3680.9	6604.8	6611.1		0.566397	1.81787e-21	86.566	82.569	42.451	ALQPGPGLSTKSPQPSPSSRKSPLSLSPAFQ
O94887	FERM, RhoGEF and pleckstrin domain-containing protein 2	FARP2	S	876		0	0	0	0	0	0	0	0	0	0		0.743199	1.55735e-05	50.099	44.752	50.099	APALPGRTVCTRPPRSPNEVSLEQESEDDAR
O94887	FERM, RhoGEF and pleckstrin domain-containing protein 2	FARP2	S	886		2300.9	1697.6	3683.4	3305.3	3276.6	2253.4	3436.4	2142.3	1763.3	2909.6		1	1.12207e-25	134.29	108.7	123.19	TRPPRSPNEVSLEQESEDDARGVRSSLEGHG
O94888	UBX domain-containing protein 7	UBXN7	S	280		724.43	3492.2	15282	6426.9	8816.8	2613.4	4995	4365.2	4692.8	7226.2		0.984243	2.50348e-83	203.4	185.05	150.36	DGLSSSPPKKCARSESLIDASEDSQLEAAIR
O94888	UBX domain-containing protein 7	UBXN7	S	288		1917.2	13472	42069	14959	23436	7412.8	13476	9896.6	9718.5	16438		0.999999	8.05945e-125	244.73	219.77	203.4	KKCARSESLIDASEDSQLEAAIRASLQETHF
O94888	UBX domain-containing protein 7	UBXN7	S	106		109.77	783.82	2663.1	1251.8	1819	651.67	892.86	547.97	1179.5	742.11		1	0.0383499	56.432	36.441	56.432	PEPLFGAPKRRRPARSIFDGFRDFQTETIRQ
O94913	Pre-mRNA cleavage complex 2 protein Pcf11	PCF11	S	1520		1730.7	1368.5	2699	1791.7	3283	1809.2	2528.9	1686.7	962.2	2708.7		1	0.000212271	65.374	56.582	65.374	IMLNIVKNELQEPCDSPKVKEERIDTPPACT
O94913	Pre-mRNA cleavage complex 2 protein Pcf11	PCF11	S	182		0	0	0	0	0	0	0	0	0	0		0.3794	1.10272e-09	63.138	59.705	63.138	NKSPEEPSTPGTVVSSPSISTPPIVPDIQKN
O94913	Pre-mRNA cleavage complex 2 protein Pcf11	PCF11	S	184		0	0	0	0	0	0	0	0	0	0		0.3794	1.10272e-09	63.138	59.705	63.138	SPEEPSTPGTVVSSPSISTPPIVPDIQKNLT
O94915	Protein furry homolog-like	FRYL	S	1957		0	0	0	0	0	0	0	0	0	0		0.679397	0.000409693	60.55	43.319	60.55	LRLSLIGDRRGDRRRSNTLDIMDGRINHSSS
O94915	Protein furry homolog-like;Protein ZNF365;F-box only protein 41	FRYL;ZNF365;FBXO41	S	1978		7226.8	5142.3	6699.2	6469.8	9242.2	5586.9	7422.6	5253.5	4433.1	7383.4		0.994267	0.0175594	69.905	6.6031	64.207	MDGRINHSSSLARTRSLSSLREKGMYDVQST
O94915	Protein furry homolog-like	FRYL	S	1914		0	0	0	0	0	0	0	0	0	0		0.49942	1.152e-11	83.312	70.422	64.885	YHDPIMGNKYAANRKSTGQLNLSTSPINSSS
O94915	Protein furry homolog-like	FRYL	S	1923		0	0	0	0	0	0	0	0	0	0		0.59118	1.88164e-12	87.196	74.042	87.196	YAANRKSTGQLNLSTSPINSSSYLGYNSNAR
O94915	Protein furry homolog-like	FRYL	S	2272		7841	5152.2	11352	11152	18300	6671.2	7012.9	5183.4	6811.6	11895		0.967921	4.50772e-07	87.088	78.052	87.088	VVPSDIPKTYGGDTGSPEISFTKIFNNVSKE
O94921	Cyclin-dependent kinase 14	CDK14	S	134		14583	31105	19079	20850	31955	12011	17937	4489.6	9082.8	13541		0.960212	0.00240591	42.031	30.448	42.031	SSPSSPTSPKFGKADSYEKLEKLGEGSYATV
O94921	Cyclin-dependent kinase 14	CDK14	S	24		6189.9	10434	15847	12393	15665	7967.3	11108	5372.2	7773.5	7481.4		0.966682	0.00259332	86.189	62.988	79.659	PAEKIGKMKKLRRTLSESFSRIALKKDDTTF
O94921	Cyclin-dependent kinase 14	CDK14	S	78		930.55	3778.6	3725.2	4726.7	4963.3	2629.2	4329.2	1148.6	2154.6	2150		0.678895	4.128e-06	74.505	68.691	74.505	DTIPEDKKVRVQRTQSTFDPFEKPANQVKRV
O94923	D-glucuronyl C5-epimerase	GLCE	S	73		8719.4	6615.6	10672	16020	19068	35265	13282	13656	17598	12354		1	1.90126e-19	128.74	112.51	120.63	ASESNNYMNHVAKQQSEEAFPQEQQKAPPVV
O94929	Actin-binding LIM protein 3	ABLIM3	S	372		160.69	271.22	638.1	836.92	811.35	369.23	222.48	336.83	363.47	292.42		0.550211	4.15573e-05	67.685	54.351	67.685	SQDIYENLDLRQRRASSPGYIDSPTYSRQGM
O94929	Actin-binding LIM protein 3	ABLIM3	S	373		3852.2	4836.4	6146.5	6656.5	6863.9	3356.9	4763.2	2988	3725.2	5354.2		0.842471	5.21954e-14	107.98	92.463	96.773	QDIYENLDLRQRRASSPGYIDSPTYSRQGMS
O94929	Actin-binding LIM protein 3	ABLIM3	S	503		1569.2	1891.7	3421.7	3463	2546.5	1720.9	4935.8	2680.3	2258	2136.3		0.96548	1.44478e-08	95.662	84.715	89.484	WTYHGSPKVPRARRFSSGGEEDDFDRSMHKL
O94929	Actin-binding LIM protein 3	ABLIM3	S	282		1150.7	1923.8	2701.5	2058.9	3414	1443.9	2402.3	1197.7	1322	1805.8		0.979028	3.59046e-08	87.062	71.218	87.062	AEKKLKHRRTSETSISPPGSSIGSPNRVICA
O94956	Solute carrier organic anion transporter family member 2B1	SLCO2B1	S	320		12977	13351	23168	26448	47062	6347.8	21405	9287.8	15215	22882		0.994507	1.00699e-06	89.624	75.389	81.803	KRELQFRRKVLAVTDSPARKGKDSPSKQSPG
O94956	Solute carrier organic anion transporter family member 2B1	SLCO2B1	S	687		3838.6	3965.4	10655	8667.6	25130	4201.2	11289	6513.1	8957.3	22329		0.5	6.06753e-09	92.38	85.015	91.616	VLRQQDKEARTKESRSSPAVEQQLLVSGPGK
O94956	Solute carrier organic anion transporter family member 2B1	SLCO2B1	S	688		3838.6	3965.4	10655	8667.6	25130	4201.2	11289	6513.1	8957.3	22329		0.5	6.06753e-09	92.38	85.015	91.616	LRQQDKEARTKESRSSPAVEQQLLVSGPGKK
O94964	Protein SOGA1;N-terminal form;C-terminal 80 kDa form	SOGA1	S	1303		0	0	0	0	0	0	0	0	0	0		0.78305	2.40963e-07	73.498	64.01	73.498	GIVQEFFRNVCGRAPSPTSSAGEEGTKKPEP
O94964	Protein SOGA1;N-terminal form;C-terminal 80 kDa form	SOGA1	S	1017		5042.4	3226.6	5297.9	6832.1	9307.6	3625.9	4719.6	4231.5	3764.7	6331.5		0.999986	0.000568254	90.05	66.374	90.05	RSYTAPDKTGIRVYYSPPVARRLGVPVVHDK
O94979	Protein transport protein Sec31A	SEC31A	S	799		67704	45392	30971	80865	101760	69004	73203	34131	54557	88098		1	1.40704e-43	151.06	142.51	94.325	DRLCRAQGEPVAGHESPKIPYEKQQLPKGRP
O94979	Protein transport protein Sec31A	SEC31A	S	527		0	0	0	0	0	0	0	0	0	0		0.877634	1.01643e-05	49.141	43.326	49.141	DGANVALKDSDQVAQSDGEESPAAEEQLLGE
O94979	Protein transport protein Sec31A	SEC31A	S	1163		4273.6	6989.3	15688	13826	19805	11208	16384	25083	24187	13284		0.9931	3.21335e-35	141.7	110.75	134.88	KRLEFLYDKLREQTLSPTITSGLHNIARSIE
O94986	Centrosomal protein of 152 kDa	CEP152	S	1461		415.09	1485.3	3285.9	3017	4136.3	1626.2	2293.5	1162.1	1488.5	2104.1		1	5.49238e-05	60.472	53.522	60.472	GDGSCKHLNSLPRNVSPEFVPCEGEGGFGLH
O94988	Protein FAM13A	FAM13A	S	856		5111.3	6870	10958	9083.2	11931	14156	14933	7934.5	8229	14411		0.973078	2.17622e-09	99.663	76.195	99.663	VKQILSRANTIPIIGSPSSKRRSPLLQPIIE
O94988	Protein FAM13A	FAM13A	S	597		0	0	0	0	0	0	0	0	0	0		0.993149	2.72652e-11	86.357	80.985	86.357	SSWQRENSDSDEAHLSPQAGRLIRQLLDEDS
O94988	Protein FAM13A	FAM13A	S	650		0	0	0	0	0	0	0	0	0	0		0.362806	3.66468e-29	136.61	119.93	136.61	VPPSPPNSHSFMRRRSSSLGSYDDEQEDLTP
O94988	Protein FAM13A	FAM13A	S	651		0	0	0	0	0	0	0	0	0	0		0.362806	3.66468e-29	136.61	119.93	136.61	PPSPPNSHSFMRRRSSSLGSYDDEQEDLTPA
O94988	Protein FAM13A	FAM13A	S	652		3618.8	4316.3	9467	6104.5	6944.3	8095.1	7276.1	5254	6806.7	10389		0.913584	2.22578e-20	113.13	99.708	103.59	PSPPNSHSFMRRRSSSLGSYDDEQEDLTPAQ
O94989	Rho guanine nucleotide exchange factor 15	ARHGEF15	S	93		0	0	0	0	0	0	0	0	0	0		0.966955	1.42786e-06	60.829	50.404	60.829	PSASRASLDSQTSPDSPSSTPTPSPVSRRSA
O95049	Tight junction protein ZO-3	TJP3	S	112		2650.9	834.07	4462.9	3278.8	1840.5	2327.5	3117.8	5968.9	4361.1	3060.6		0.999852	3.68279e-15	108.08	96.162	106.35	LPATKASPSSPGRQDSDEDDGPQRVEEVDQG
O95049	Tight junction protein ZO-3	TJP3	S	368		5282.7	3913.7	7087.6	9252.2	14090	5870.9	8628.4	9036.3	10057	7526.4		0.920641	3.15366e-10	99.454	94.107	99.454	SELPRESSYDIYRVPSSQSMEDRGYSPDTRV
O95049	Tight junction protein ZO-3	TJP3	S	371		15433	7683.1	20763	23896	24687	16724	23179	25502	24687	20177		0.996791	3.15366e-10	99.454	94.107	89.992	PRESSYDIYRVPSSQSMEDRGYSPDTRVVRF
O95049	Tight junction protein ZO-3	TJP3	S	864		0	0	0	0	0	0	0	0	0	0		1	4.53654e-08	77.505	61.96	77.505	VQADESQSPRDRGRISAHQGAQVDSRHPQGQ
O95049	Tight junction protein ZO-3	TJP3	S	378		0	0	0	0	0	0	0	0	0	0		0.971626	0.0304173	60.436	34.877	60.436	IYRVPSSQSMEDRGYSPDTRVVRFLKGKSIG
O95049	Tight junction protein ZO-3	TJP3	S	319		11135	2786.1	18344	14687	8740.5	13523	13979	12571	15776	13586		0.999994	2.24291e-105	222.21	207.85	143.19	APPSHIPPPPRHAQRSPEASQTDSPVESPRL
O95049	Tight junction protein ZO-3	TJP3	S	327		5094.6	1070.2	6489.9	6202	3671.7	6930	6395.2	6371.4	6677.7	6292.9		0.999062	8.34483e-37	143.19	134.4	84.324	PPRHAQRSPEASQTDSPVESPRLRRESSVDS
O95049	Tight junction protein ZO-3	TJP3	S	331		903.61	317.07	1175	1201.3	868.86	1079.9	877.84	840.37	568.05	873.59		0.999998	1.13836e-18	114.9	105.62	84.324	AQRSPEASQTDSPVESPRLRRESSVDSRTIS
O95049	Tight junction protein ZO-3	TJP3	S	203		16392	7073.4	20391	17554	14275	14385	12840	8141.9	12218	13388		1	0.00141907	64.534	22.45	40.475	VQMKPVKSVLVKRRDSEEFGVKLGSQIFIKH
O95049	Tight junction protein ZO-3	TJP3	S	164		2553.9	20883	65279	61455	52882	64957	62029	66437	72908	74885		1	2.18844e-44	161.04	148.25	90.475	PRPGRRGRAGSHGRRSPGGGSEANGLALVSG
O95049	Tight junction protein ZO-3	TJP3	S	169		156.25	4199.3	11816	9841.7	11346	16144	15007	13337	14832	14082		1	2.27469e-09	90.475	83.11	88.856	RGRAGSHGRRSPGGGSEANGLALVSGFKRLP
O95049	Tight junction protein ZO-3	TJP3	S	591		8304.1	4246.1	11158	9875.9	7239.3	9461.4	11647	9373.3	9322	10408		0.99981	1.62422e-08	94.845	75.167	58.32	RLRGLRRGAKKTTQRSREDLSALTRQGRYPP
O95049	Tight junction protein ZO-3	TJP3	S	845		0	0	0	0	0	0	0	0	0	0		0.499999	2.08757e-07	74.141	57.368	74.141	YTDVDDEPPAPALARSSEPVQADESQSPRDR
O95049	Tight junction protein ZO-3	TJP3	S	846		0	0	0	0	0	0	0	0	0	0		0.499999	2.08757e-07	74.141	57.368	74.141	TDVDDEPPAPALARSSEPVQADESQSPRDRG
O95049	Tight junction protein ZO-3	TJP3	S	856		15972	5914.8	12368	14103	13637	14673	15858	18504	15412	17360		0.999995	1.66037e-78	216.16	173.64	207.43	ALARSSEPVQADESQSPRDRGRISAHQGAQV
O95049	Tight junction protein ZO-3	TJP3	S	346		22668	9350.3	27721	31032	15558	21143	22514	22514	23815	25361		0.999884	3.63901e-16	147.63	98.328	134.13	SPRLRRESSVDSRTISEPDEQRSELPRESSY
O95071	E3 ubiquitin-protein ligase UBR5	UBR5	S	1735		0	0	0	0	0	0	0	0	0	0		0.355837	2.72669e-05	45.042	37.459	45.042	NTQHQRAASTAPSSTSTPAASSAGLIYIDPS
O95071	E3 ubiquitin-protein ligase UBR5	UBR5	S	1549		17254	10671	39228	16657	21915	8441.9	12744	11938	6267.2	11231		0.997914	0.000299645	89.189	61.222	57.003	SQSSYIIRNPQQRRISQSQPVRGRDEEQDDI
O95104	Splicing factor, arginine/serine-rich 15	SCAF4	S	139		0	0	0	0	0	0	0	0	0	0		0.25	2.92353e-05	42.669	40.349	42.669	KIEIIQPLLDMAAGTSNAAPVAENVTNNEGS
O95104	Splicing factor, arginine/serine-rich 15	SCAF4	S	154		0	5443.2	35289	19906	30404	23193	37953	19482	12978	12795		0.998993	1.10489e-44	132.47	127.87	98.614	SNAAPVAENVTNNEGSPPPPVKVSSEPPTQA
O95155	Ubiquitin conjugation factor E4 B	UBE4B	S	103		0	0	0	0	0	0	0	0	0	0		0.586706	3.41911e-07	72.359	64.994	72.359	SPSNSLETQSQSLSRSQSMDIDGVSCEKSMS
O95155	Ubiquitin conjugation factor E4 B	UBE4B	S	105		2308.6	1800.9	5047.1	3092.7	4151.5	2285.9	3344.5	2335.4	3363.1	3280.2		0.804091	1.69285e-05	72.772	61.608	70.837	SNSLETQSQSLSRSQSMDIDGVSCEKSMSQV
O95155	Ubiquitin conjugation factor E4 B	UBE4B	S	84		0	0	0	0	0	0	0	0	0	0		0.844576	2.13867e-40	128.48	111.1	128.48	ASGVAHRSQSSEGVSSLSSSPSNSLETQSQS
O95155	Ubiquitin conjugation factor E4 B	UBE4B	S	87		0	0	0	0	0	0	0	0	0	0		0.364205	2.22136e-07	59.819	55.395	59.819	VAHRSQSSEGVSSLSSSPSNSLETQSQSLSR
O95155	Ubiquitin conjugation factor E4 B	UBE4B	S	88		5826.6	3813.4	10496	9846.2	14384	3876.4	7960.7	3254	6526.1	11478		0.974047	3.52527e-54	156.52	145.24	156.52	AHRSQSSEGVSSLSSSPSNSLETQSQSLSRS
O95155	Ubiquitin conjugation factor E4 B	UBE4B	S	101		640.5	337.16	1757.9	1491.3	1566.3	635.5	1226.3	905.82	1345.7	1167.6		0.975779	1.47133e-35	131.16	120.33	131.16	SSSPSNSLETQSQSLSRSQSMDIDGVSCEKS
O95168	NADH dehydrogenase [ubiquinone] 1 beta subcomplex subunit 4	NDUFB4	S	26		0	207.56	647.53	695.98	767.6	423.07	0	618.12	669.58	452.64		0.741768	2.71338e-06	73.672	62.558	73.672	LRTLPETLDPAEYNISPETRRAQAERLAIRA
O95171	Sciellin	SCEL	S	389		0	0	0	0	0	0	0	0	0	0		1	0.0117129	52.071	14.891	52.071	IKVDPETNKNITRGQSLDNLIKVTPEVKRSN
O95197	Reticulon-3	RTN3	S	30		6336.3	7599.5	63990	12155	21453	11925	15920	11102	25250	19385		0.999061	3.25304e-16	73.463	64.985	73.463	SSSFGAEPSAPGGGGSPGACPALGTKSCSSS
O95208	Epsin-2	EPN2	S	173		4935.2	2093.9	4874	4751.6	3677.5	3446.4	5005.2	8959.5	10990	4490.1		0.979806	2.07544e-45	163.18	146.57	163.18	ATGMGSNQITFGRGSSQPNLSTSHSEQEYGK
O95218	Zinc finger Ran-binding domain-containing protein 2	ZRANB2	S	120		8523.9	12273	28128	19389	46115	23235	18699	15187	17973	31409		1	8.20994e-60	170.51	164.54	151.91	GFNERENVEYIEREESDGEYDEFGRKKKKYR
O95218	Zinc finger Ran-binding domain-containing protein 2	ZRANB2	S	153		41590	30189	54463	41676	76470	37927	45057	15256	22158	42669		1	8.47042e-60	168.55	156.33	141.36	AVGPASILKEVEDKESEGEEEDEDEDLSKYK
O95218	Zinc finger Ran-binding domain-containing protein 2	ZRANB2	S	188		122750	75098	139560	111050	167980	73812	115180	40606	82038	127940		0.999999	8.38629e-25	127.32	121.85	127.32	EDEDDADLSKYNLDASEEEDSNKKKSNRRSR
O95232	Luc7-like protein 3	LUC7L3	S	431		1971.4	1621.9	3779.6	2302.7	4213	1105.3	2606.5	1249.5	1636.3	2112		0.998528	3.59286e-07	65.765	64.144	65.765	VNGTSEDIKSEGDTQSN______________
O95236	Apolipoprotein L3	APOL3	S	315		3252.7	1936.4	4426.1	3725.8	4836.4	1677.1	3750.8	2237.2	2479.4	3540.1		0.970945	0.00620981	47.217	21.1	47.217	QARARARLPVTTWRISAGSGGQAERTIAGTT
O95239	Chromosome-associated kinesin KIF4A;Chromosome-associated kinesin KIF4B	KIF4A;KIF4B	S	394		0	0	0	0	0	0	0	0	0	0		1	0.000252861	73.877	52.308	73.877	VEPSENLQSLMEKNQSLVEENEKLSRGLSEA
O95239	Chromosome-associated kinesin KIF4A	KIF4A	S	801		3347.2	4969.2	28305	17431	17939	2759.7	3948.6	3045.8	4144.8	6289.1		0.961421	5.8966e-05	117.02	85.912	68.132	ESGENPPPKLRRRTFSLTEVRGQVSESEDSI
O95243	Methyl-CpG-binding domain protein 4	MBD4	S	318		2890.3	3493.3	5575.9	6534.4	5957.6	1002.4	2206.7	1573	2271.7	2258.1		0.782547	2.1238e-19	127.62	115.09	127.62	TSEENSLVKKKERSLSSGSNFCSEQKTSGII
O95248	Myotubularin-related protein 5	SBF1	S	1140		0	0	0	0	0	0	0	0	0	0		0.448306	0.00157673	53.981	37.441	52.527	ACCRDYQRLGLGTLSSSLSRAKSEPFRISPV
O95248	Myotubularin-related protein 5	SBF1	S	1141		267.3	238.98	707.26	466.28	886.89	228.89	745.5	215.32	298.26	708.7		0.745512	9.0537e-05	67.136	52.457	67.136	CCRDYQRLGLGTLSSSLSRAKSEPFRISPVN
O95248	Myotubularin-related protein 5	SBF1	S	1748		1006	1704.4	3692.3	3264.3	4309.5	1494.7	2862.5	2837.8	2283.6	3099.8		0.631533	1.17163e-27	137.13	129.21	137.13	GSTTSGSRQAARRSTSTLYSQFQTAESENRS
O95251	Histone acetyltransferase KAT7	KAT7	S	56		183.96	83.685	157.31	352.32	333.23	78.395	190.01	101.55	0	274.02		0.747361	5.67887e-44	143.04	128.89	93.478	RVTRSSARLSQSSQDSSPVRNLQSFGTEEPA
O95251	Histone acetyltransferase KAT7	KAT7	S	57		9226.7	6184.3	12254	8679.4	15611	8712.6	10307	9249.4	5705.1	12640		0.986464	1.91385e-54	159.42	139.51	105.17	VTRSSARLSQSSQDSSPVRNLQSFGTEEPAY
O95251	Histone acetyltransferase KAT7	KAT7	S	102		0	0	0	0	0	0	0	0	0	0		0.8597	8.83141e-25	127.49	108.92	127.49	VTPKKYPLRQTRSSGSETEQVVDFSDRETKN
O95260	Arginyl-tRNA--protein transferase 1	ATE1	S	169		0	0	0	0	0	0	0	0	0	0		1	3.0823e-05	61.345	55.535	61.345	EGKNSKKEEPQELLQSQDFVGEKLGSGEPSH
O95292	Vesicle-associated membrane protein-associated protein B/C	VAPB	S	156		4970.4	3626	8421.2	6990	9626.6	3630.7	4312.8	2729.7	3402.6	6360.5		0.998337	1.53615e-15	113.33	96.715	113.33	ISTTASKTETPIVSKSLSSSLDDTEVKKVME
O95292	Vesicle-associated membrane protein-associated protein B/C	VAPB	S	158		7744.3	5858	15172	15338	11305	7203.4	10157	5994	9565.7	9837.1		0.97581	2.72011e-07	96.673	80.144	96.673	TTASKTETPIVSKSLSSSLDDTEVKKVMEEC
O95292	Vesicle-associated membrane protein-associated protein B/C	VAPB	S	160		4970.4	3626	8421.2	6990	9626.6	3630.7	4312.8	2729.7	3402.6	6360.5		0.804934	1.53615e-15	113.33	96.715	113.33	ASKTETPIVSKSLSSSLDDTEVKKVMEECKR
O95295	SNARE-associated protein Snapin	SNAPIN	S	133		5546.5	6113	12901	12850	20087	5751.5	9548	5448.4	7538	11739		1	2.89693e-18	118.72	103.32	118.72	ARRRAMLDSGIYPPGSPGK____________
O95297	Myelin protein zero-like protein 1	MPZL1	S	210		0	0	0	0	0	0	0	0	0	0		0.999936	6.81631e-38	162.59	145.97	162.59	NSKRDYTGCSTSESLSPVKQAPRKSPSDTEG
O95297	Myelin protein zero-like protein 1	MPZL1	S	219		8035.6	7101.6	12566	14378	12290	7212.9	9390.6	5120.3	6603.4	8443.2		0.989448	0.000409693	60.55	37.23	60.55	STSESLSPVKQAPRKSPSDTEGLVKSLPSGS
O95297	Myelin protein zero-like protein 1	MPZL1	S	221		0	0	0	0	0	0	0	0	0	0		0.651455	0.000854744	51.03	40.677	51.03	SESLSPVKQAPRKSPSDTEGLVKSLPSGSHQ
O95297	Myelin protein zero-like protein 1	MPZL1	S	260		51.04	0	127.2	308.49	332.75	83.801	197.34	58.509	38.287	175.74		0.992926	0.000142602	86.803	61.329	86.803	DHSGGHHSDKINKSESVVYADIRKN______
O95336	6-phosphogluconolactonase	PGLS	S	49		0	40.094	1399.2	1034	1357.5	1484.5	1527.4	982.92	389.78	507.94		0.995844	5.71398e-06	73.688	66.784	73.688	LAGARARFALGLSGGSLVSMLARELPAAVAP
O95359	Transforming acidic coiled-coil-containing protein 2	TACC2	S	2512		3794.2	1528.8	5164.2	8324.4	3900.8	2051	2964.2	2246.9	4191.2	4256.3		0.976321	3.80624e-15	134.61	94.118	134.61	QPSDLSTFVNETKFSSPTEELDYRNSYEIEY
O95359	Transforming acidic coiled-coil-containing protein 2	TACC2	S	2317		36093	24814	89771	58981	53248	45894	47576	31869	44705	47823		0.980465	5.48643e-31	135.84	125.69	66.378	PKMKKTPEKLDNTPASPPRSPAEPNDIPIAK
O95359	Transforming acidic coiled-coil-containing protein 2	TACC2	S	2321		23361	15994	58626	41745	31667	29384	29132	18966	27445	28485		0.999988	5.48643e-31	135.84	125.69	86.543	KTPEKLDNTPASPPRSPAEPNDIPIAKGTYT
O95359	Transforming acidic coiled-coil-containing protein 2	TACC2	S	2359		234.51	2251.4	7773.9	5991.9	4471.6	5277.1	2690.8	1652.7	2312.2	3754.3		0.972503	1.12623e-05	49.038	44.206	49.038	DPNFNPFSSTSKMQESPKLPQQSYNFDPDTC
O95359	Transforming acidic coiled-coil-containing protein 2	TACC2	S	2569		3687.7	23015	106570	54947	47186	53673	54834	42282	44643	54391		0.938397	3.95407e-234	289.24	280.57	289.24	SQESPVKSSPVRMSESPTPCSGSSFEETEAL
O95359	Transforming acidic coiled-coil-containing protein 2	TACC2	S	2576		0	0	0	0	0	0	0	0	0	0		0.37939	5.11921e-09	67.877	63.571	67.877	SSPVRMSESPTPCSGSSFEETEALVNTAAKN
O95359	Transforming acidic coiled-coil-containing protein 2	TACC2	S	2577		0	0	0	0	0	0	0	0	0	0		0.37939	5.11921e-09	67.877	63.571	67.877	SPVRMSESPTPCSGSSFEETEALVNTAAKNQ
O95359	Transforming acidic coiled-coil-containing protein 2	TACC2	S	1562		0	0	0	0	0	0	0	0	0	0		0.999393	4.60925e-09	81.406	72.348	81.406	SQLERSRQELASGLPSPAATQELPVERAAAF
O95359	Transforming acidic coiled-coil-containing protein 2	TACC2	S	2088		201.65	1010.5	3688.5	2326.9	3114.8	4016.4	2838.7	2282.7	2474.5	2947		0.814249	3.93723e-99	180.13	176.78	180.13	TDSVPISKSTLSRSLSLQASDFDGASSSGNP
O95359	Transforming acidic coiled-coil-containing protein 2	TACC2	S	1946		0	0	0	0	0	0	0	0	0	0		0.445246	3.60609e-52	169.62	163.73	169.62	ASTPSCPDPAKDLSRSSDSEEAFETPESTTP
O95359	Transforming acidic coiled-coil-containing protein 2	TACC2	S	1947		0	0	0	0	0	0	0	0	0	0		0.445246	3.60609e-52	169.62	163.73	169.62	STPSCPDPAKDLSRSSDSEEAFETPESTTPV
O95359	Transforming acidic coiled-coil-containing protein 2	TACC2	S	2389		0	0	0	0	0	0	0	0	0	0		0.327682	1.64676e-54	145.8	141.39	145.8	CDESVDPFKTSSKTPSSPSKSPASFEIPASA
O95359	Transforming acidic coiled-coil-containing protein 2	TACC2	S	2226		7338.1	1550	15051	5456.4	3934.2	11846	9282.2	10528	4363.5	5167.1		1	0.00137277	77.124	53.4	41.876	EGVVPPASGGGRVQNSPPVGRKTLPLTTAPE
O95361	Tripartite motif-containing protein 16	TRIM16	S	27		0	0	0	0	0	0	0	0	0	0		0.15764	1.08667e-09	54.087	49.29	54.087	LPRATAQPPAPLSPDSGSPSPDSGSASPVEE
O95361	Tripartite motif-containing protein 16	TRIM16	S	29		0	0	0	0	0	0	0	0	0	0		0.15764	1.08667e-09	54.087	49.29	54.087	RATAQPPAPLSPDSGSPSPDSGSASPVEEED
O95361	Tripartite motif-containing protein 16	TRIM16	S	31		0	0	0	0	0	0	0	0	0	0		0.430473	2.54913e-19	81.18	76.17	42.385	TAQPPAPLSPDSGSPSPDSGSASPVEEEDVG
O95361	Tripartite motif-containing protein 16	TRIM16	S	34		4289.4	1012.8	6388	3939.1	3551.2	5358.7	3320	3437.5	5563.5	4049.6		0.510739	2.54913e-19	81.18	76.17	72.878	PPAPLSPDSGSPSPDSGSASPVEEEDVGSSE
O95361	Tripartite motif-containing protein 16	TRIM16	S	36		4289.4	1012.8	6388	3939.1	3551.2	5358.7	3320	3437.5	5563.5	4049.6		0.510739	2.54913e-19	81.18	76.17	72.878	APLSPDSGSPSPDSGSASPVEEEDVGSSEKL
O95361	Tripartite motif-containing protein 16	TRIM16	S	38		4289.4	1012.8	6388	3939.1	3551.2	5358.7	3320	3437.5	5563.5	4049.6		0.510733	2.54913e-19	81.18	76.17	72.878	LSPDSGSPSPDSGSASPVEEEDVGSSEKLGR
O95361	Tripartite motif-containing protein 16	TRIM16	S	60		0	0	0	0	0	0	0	0	0	0		0.768264	0.000112802	55.588	51.49	55.588	VGSSEKLGRETEEQDSDSAEQGDPAGEGKEV
O95361	Tripartite motif-containing protein 16	TRIM16	S	62		0	0	0	0	0	0	0	0	0	0		0.917429	3.08063e-58	155.8	146.04	155.8	SSEKLGRETEEQDSDSAEQGDPAGEGKEVLC
O95365	Zinc finger and BTB domain-containing protein 7A	ZBTB7A	S	337		23779	24264	86480	57938	67407	31096	34876	24237	25719	47310		0.999996	1.2732e-51	167.45	152.85	78.674	QMMSSVGRAGAAAGDSDEESRADDKGVMDYY
O95365	Zinc finger and BTB domain-containing protein 7A	ZBTB7A	S	511		0	0	0	0	0	0	0	0	0	0		0.992514	4.12211e-15	89.391	82.515	89.391	RRGRKPRVRGGAPDPSPGATATPGAPAQPSS
O95365	Zinc finger and BTB domain-containing protein 7A	ZBTB7A	S	525		28877	16448	30595	24067	32482	22588	21247	10833	9823.9	20210		0.643195	4.29644e-54	152.64	145.38	104.39	PSPGATATPGAPAQPSSPDARRNGQEKHFKD
O95365	Zinc finger and BTB domain-containing protein 7A	ZBTB7A	S	526		41228	25406	54885	43396	55191	32399	34102	20218	18867	34059		0.832287	1.0892e-70	167.78	150.3	107.67	SPGATATPGAPAQPSSPDARRNGQEKHFKDE
O95391	Pre-mRNA-splicing factor SLU7	SLU7	S	215		941.25	896.1	2407	981.93	851.22	1212.6	1174.3	662.68	546.97	926.71		1	0.00194739	57.175	39.038	57.175	LQEELASGKLVEQANSPKHQWGEEEPNSQME
O95394	Phosphoacetylglucosamine mutase	PGM3	S	64		29152	34138	132230	61549	111540	38810	75567	48585	72124	63048		0.999556	5.33259e-106	223.89	203.98	186.62	RSKQTKSTIGVMVTASHNPEEDNGVKLVDPL
O95396	Adenylyltransferase and sulfurtransferase MOCS3;Molybdopterin-synthase adenylyltransferase;Molybdopterin-synthase sulfurtransferase	MOCS3	S	47		7864.9	7193	11206	14464	19360	8907.7	10619	10097	10884	15097		1	2.84716e-05	92.19	77.51	44.543	LLAEQEPQPERLVPVSPLPPKAALSRDEILR
O95400	CD2 antigen cytoplasmic tail-binding protein 2	CD2BP2	S	195		15090	11231	27233	19962	27043	12146	14641	11188	10057	17264		0.982695	6.16528e-05	68.261	47.822	51.643	ARGGGKGRKGPGQPSSPQRLDRLSGLADQMV
O95402	Mediator of RNA polymerase II transcription subunit 26	MED26	S	361		0	0	0	0	0	0	0	0	0	0		0.999609	0.000467102	63.923	49.249	63.923	ESHQRLAGPGCKAGLSPAEPLLSRAGFSPDS
O95402	Mediator of RNA polymerase II transcription subunit 26	MED26	S	301		0	845.31	2631.8	2359.3	2655.6	756.72	1428.8	1152.1	1509.1	1597.9		0.722281	3.22536e-09	54.919	51.14	54.919	RQQSLYAPKGSVPSPSPRPQALDATQVPSPL
O95402	Mediator of RNA polymerase II transcription subunit 26	MED26	S	314		288.49	1566.2	5641.5	4607.3	5807.9	2301.7	3515.3	2304.3	3026.2	3602.5		0.999068	2.69921e-13	67.913	62.903	67.913	SPSPRPQALDATQVPSPLPLAQPSTPPVRRL
O95402	Mediator of RNA polymerase II transcription subunit 26	MED26	S	322		0	845.31	2631.8	2359.3	2655.6	756.72	1428.8	1152.1	1509.1	1597.9		0.595376	3.22536e-09	54.919	51.14	54.919	LDATQVPSPLPLAQPSTPPVRRLELLPSAES
O95425	Supervillin	SVIL	S	50		0	0	0	0	0	0	0	0	0	0		0.994	0.00588264	42.317	33.495	42.317	LEEDTPRYMRASDPASPHIGRSNEEEETSDS
O95425	Supervillin	SVIL	S	673		3800.3	2967.2	5721.7	6526.7	8020.6	2542	2623.4	1908.1	2092.4	3837.1		0.602677	9.14522e-10	87.652	76.083	87.652	QPITSAERKESDRCTSHSETPTVDDEEKVDE
O95425	Supervillin	SVIL	S	968		2985.1	15287	32129	42278	48788	14197	24007	14607	23715	31834		1	6.111e-64	189.87	175.89	189.87	KRALTGRDSGMEKYGSFEEAEASYPILNRAR
O95425	Supervillin	SVIL	S	238		0	0	0	0	0	0	0	0	0	0		0.973638	3.33499e-09	107.09	85.522	107.09	AAESSSTFSFSGRDSSFTEVPRSPKHAHSSS
O95425	Supervillin	SVIL	S	245		26129	21559	33251	41097	57103	21327	26660	10449	16182	27510		0.999995	1.72216e-11	118.55	100.13	108.58	FSFSGRDSSFTEVPRSPKHAHSSSLQQAASR
O95425	Supervillin	SVIL	S	707		60366	58407	141370	168750	203050	31080	110240	33949	63587	74490		1	4.72139e-20	136.34	114.67	56.817	LSVAAKRLLFREMEKSFDEQNVPKRRSRNTA
O95425	Supervillin	SVIL	S	913		0	0	0	0	0	0	0	0	0	0		0.451932	6.56553e-09	79.337	67.436	79.337	PPLDHNASATDYKFSSSIENSDSPVRSILKS
O95425	Supervillin	SVIL	S	914		4144.3	3527.5	5710.7	6012.8	10946	1794	4102.5	2312.1	3052.8	4581.7		0.953227	6.90421e-25	149.21	123.25	149.21	PLDHNASATDYKFSSSIENSDSPVRSILKSQ
O95425	Supervillin	SVIL	S	920		1007.9	669.07	1503.7	1076.9	2170.9	586.34	1668.6	963.14	803.07	1141.1		0.900232	1.36831e-05	73.593	60.585	73.593	SATDYKFSSSIENSDSPVRSILKSQAWQPLV
O95425	Supervillin	SVIL	S	1225		1349.4	3893.2	15448	12710	11820	5234	10389	6190.4	13410	10773		0.796309	5.3933e-44	157.57	149.32	49.188	TQFTVAGRMVKKGLASPTAITPVASPICGKT
O95425	Supervillin	SVIL	S	769		4857.4	2456.3	4090.9	4579.1	7535.2	3790.5	8930.9	5321	4210.6	7889.2		0.944275	0.00330951	80.916	59.347	80.916	ASCSGGTHPVMARLPSPTVARSAVQPARLQA
O95425	Supervillin	SVIL	S	221		2592	3606.2	4109.5	4168.7	11907	3254.8	3256.2	1946.9	2459	4629.4		0.999998	3.61353e-28	131.75	121.95	131.75	RRGQELSATRQAHDLSPAAESSSTFSFSGRD
O95425	Supervillin	SVIL	S	547		1825.1	13812	28637	37856	28262	8874.9	36584	14217	22786	22399		0.973286	5.31155e-61	177.03	163.93	161.08	GHNREASKKRKVRTRSLSDFTGPPQLQALKY
O95425	Supervillin	SVIL	S	549		65.724	8425.9	9889.6	10671	14552	8613.9	20197	12600	8547	17872		0.878625	7.25857e-59	169.64	150.4	146.3	NREASKKRKVRTRSLSDFTGPPQLQALKYKD
O95425	Supervillin	SVIL	S	63		3969.2	3489	5583.6	5318	7142	2214.3	4599.5	2469.9	2241.5	4351		0.86125	3.2217e-06	82.755	69.394	82.755	PASPHIGRSNEEEETSDSSLEKQTRSKYCTE
O95425	Supervillin	SVIL	S	66		4905.9	4886.2	7647.9	7437.4	10884	2081.5	4549.5	3451.9	4136.8	5824.8		0.961365	7.21025e-20	125.73	118.36	125.73	PHIGRSNEEEETSDSSLEKQTRSKYCTETSG
O95425	Supervillin	SVIL	S	261		1406.3	1302.3	2511.6	2037.5	2836.6	1565.7	1658.2	1051.7	1492.8	1798.2		0.885247	9.19759e-05	58.98	45.58	43.306	PKHAHSSSLQQAASRSPSFGDPQLSPEARPS
O95425	Supervillin	SVIL	S	263		0	0	0	0	0	0	0	0	0	0		0.544594	6.69108e-06	65.231	51.831	65.231	HAHSSSLQQAASRSPSFGDPQLSPEARPSTG
O95425	Supervillin	SVIL	S	270		36604	35452	55112	61751	71288	18994	42316	21611	30432	41822		1	6.81113e-16	107.75	97.601	99.044	QQAASRSPSFGDPQLSPEARPSTGKPKHEWF
O95453	Poly(A)-specific ribonuclease PARN	PARN	S	619		32637	29511	93941	34435	63039	31583	46158	25082	27038	46085		0.999979	2.07938e-06	107.93	75.067	86.497	GRKKAKKLKRMKKELSPAGSISKNSPATLFE
O95453	Poly(A)-specific ribonuclease PARN	PARN	S	623		4683.2	4179.5	11307	5733.6	8769.8	4087.2	7071.6	3360.2	4712.4	7993.4		0.567736	0.000125147	85.536	45.751	85.536	AKKLKRMKKELSPAGSISKNSPATLFEVPDT
O95453	Poly(A)-specific ribonuclease PARN	PARN	S	570		0	109.06	2475.6	1569.5	2166.1	1799.2	1702.3	689.07	878.83	1861.6		0.886983	6.84209e-85	173.81	170.47	173.81	NNSFTAPSTVGKRNLSPSQEEAGLEDGVSGE
O95453	Poly(A)-specific ribonuclease PARN	PARN	S	583		0	0	0	0	0	0	0	0	0	0		0.332731	5.08783e-15	65.058	63.542	65.058	NLSPSQEEAGLEDGVSGEISDTELEQTDSCA
O95453	Poly(A)-specific ribonuclease PARN	PARN	S	587		0	109.06	2475.6	1569.5	2166.1	1799.2	1702.3	689.07	878.83	1861.6		0.755969	6.84209e-85	173.81	170.47	173.81	SQEEAGLEDGVSGEISDTELEQTDSCAEPLS
O95453	Poly(A)-specific ribonuclease PARN	PARN	S	557		0	0	0	0	0	0	0	0	0	0		0.951699	2.25446e-05	66.246	53.615	66.246	QCIPYTLQNHYYRNNSFTAPSTVGKRNLSPS
O95466	Formin-like protein 1	FMNL1	S	1031		61411	38100	37842	76465	127750	18391	44743	12633	20423	55240		1	1.94542e-20	104.24	98.531	43.592	AGADTPGKGEPPAPKSPPKARRPQMDLISEL
O95466	Formin-like protein 1	FMNL1	S	184		69286	47239	61246	89970	216950	30585	80075	28177	28512	123640		0.999998	2.96049e-93	237.86	171.86	112.82	DNGASNSEKNKPLEQSVEDLSKGPPSSVPKS
O95466	Formin-like protein 1	FMNL1	S	624		33454	16497	26715	54801	65917	5574.2	25184	11665	21167	25324		1	9.33193e-09	115.68	51.457	79.614	PPPPGGPPDALGRRDSELGPGVKAKKPIQTK
O95471	Claudin-7	CLDN7	S	206		9401.3	4006.1	10148	6661.5	3953.8	956.96	1828.3	2398.6	1996.5	8161.8		0.772491	0.0594417	41.164	25.724	41.164	SKAGYRVPRSYPKSNSSKEYV__________
O95471	Claudin-7	CLDN7	S	207		0	0	0	0	0	0	0	0	0	0		0.928593	0.0311349	48.568	40.227	48.568	KAGYRVPRSYPKSNSSKEYV___________
O95477	ATP-binding cassette sub-family A member 1	ABCA1	S	2234		1875.4	2196	4563.1	6262.3	4567.7	967.55	4073	1010.3	1581.3	2145.1		1	3.37547e-06	80.236	75.478	80.236	NFAKDQSDDDHLKDLSLHKNQTVVDVAVLTS
O95487	Protein transport protein Sec24B	SEC24B	S	1224		282.01	8883.9	11563	10265	14090	10451	18394	7990.7	10249	8920.7		0.937666	3.5916e-11	88.573	78.882	88.573	RARSFITWLRDSRPLSPILHIVKDESPAKAE
O95490	Latrophilin-2	LPHN2	S	1430		3204.7	4035.8	5715.1	8422.3	14452	3952.9	8973.3	4369.7	8080.2	9134.4		0.999807	6.19807e-05	74.147	62.912	70.41	AGHQLQMCYQISRGNSDGYIIPINKEGCIPE
O95544	NAD kinase	NADK	S	64		5990.4	5625.1	6894.1	7795.9	18219	9803.5	8063.3	5007.5	4512.5	10891		0.999774	6.24024e-05	62.94	46.591	62.94	ASPALGSTKEFRRTRSLHGPCPVTTFGPKAC
O95544	NAD kinase	NADK	S	46		0	0	0	0	0	0	0	0	0	0		0.493737	0.000228675	54.764	43.818	54.764	TWSYNHPIRGRAKSRSLSASPALGSTKEFRR
O95544	NAD kinase	NADK	S	50		0	0	0	0	0	0	0	0	0	0		0.790877	0.00269504	46.318	37.036	46.318	NHPIRGRAKSRSLSASPALGSTKEFRRTRSL
O95544	NAD kinase	NADK	S	55		7869.3	5307.6	10527	11918	23386	9193.8	14645	7280.3	8133	14282		0.926841	6.80478e-05	76.341	59.13	46.89	GRAKSRSLSASPALGSTKEFRRTRSLHGPCP
O95544	NAD kinase	NADK	S	44		5582.2	3641.4	5413.8	9308.8	11372	3361.9	5797.7	2577.7	4374.7	5807.5		0.611608	4.99778e-09	98.292	80.746	98.292	DETWSYNHPIRGRAKSRSLSASPALGSTKEF
O95571	Persulfide dioxygenase ETHE1, mitochondrial	ETHE1	S	19		0	0	0	0	0	0	0	0	0	0		1	0.00629196	52.79	37.148	52.79	AVLRVARRQLSQRGGSGAPILLRQMFEPVSC
O95571	Persulfide dioxygenase ETHE1, mitochondrial	ETHE1	S	218		94.921	471.97	2362.3	592.21	738.48	632.65	685.23	465.21	662.02	699.71		0.949922	0.0053537	42.083	31.158	42.083	STVEEERTLNPRLTLSCEEFVKIMGNLNLPK
O95613	Pericentrin	PCNT	S	1632		1053.7	1218.1	1738.6	1335.9	1606.8	1023.4	1145.9	1004.4	1176.5	1298.3		0.825569	2.41659e-07	73.676	62.25	73.676	QSTLDAGRCPEPPSGSPPEGPEIQLEVTQRA
O95613	Pericentrin	PCNT	S	44		0	0	0	0	0	0	0	0	0	0		0.999899	5.27954e-36	142.41	136.14	142.41	GDSSHSEKKTAKRKGSAVDASVQEESPVTKE
O95613	Pericentrin	PCNT	S	2352		0	0	0	0	0	0	0	0	0	0		0.91758	1.27803e-09	80.176	68.804	76.781	DRSEKSDGSGFGARLSPGSGGPEAQTAGPVT
O95613	Pericentrin	PCNT	S	1653		0	0	0	0	0	0	0	0	0	0		1	8.49804e-09	95.5	78.359	95.5	EIQLEVTQRALLRRESEVLDLKEQLEKMKGD
O95622	Adenylate cyclase type 5	ADCY5	S	155		0	0	0	0	0	0	0	0	0	0		1	1.76732e-10	115.57	79.254	115.57	AAAAASAGGTEVRPRSVEVGLEERRGKGRAA
O95639	Cleavage and polyadenylation specificity factor subunit 4	CPSF4	S	200		0	0	0	0	0	0	0	0	0	0		0.356247	5.97456e-27	127.1	116.75	100.53	TQPPAKQSNNPPLQRSSSLIQLTSQNSSPNQ
O95639	Cleavage and polyadenylation specificity factor subunit 4	CPSF4	S	201		0	0	0	0	0	0	0	0	0	0		0.356247	5.97456e-27	127.1	116.75	100.53	QPPAKQSNNPPLQRSSSLIQLTSQNSSPNQQ
O95639	Cleavage and polyadenylation specificity factor subunit 4	CPSF4	S	202		1810.7	1739.5	2502.3	3292.9	3582.6	1461.8	2785.6	1900.6	2062.8	2576.7		0.721665	7.61434e-44	155.16	143.01	155.16	PPAKQSNNPPLQRSSSLIQLTSQNSSPNQQR
O95644	Nuclear factor of activated T-cells, cytoplasmic 1	NFATC1	S	233		0	0	0	0	0	0	0	0	0	0		0.995023	0.00059347	62.077	39.192	62.077	EEGFPRGLGACTLLGSPRHSPSTSPRASVTE
O95671	N-acetylserotonin O-methyltransferase-like protein	ASMTL	S	21		1664	2749.2	7501.9	8511.7	11511	3265	6629.3	8592.8	6079.5	7263.9		0.999985	7.78185e-05	100.69	88.071	100.69	VIGKLLHKRVVLASASPRRQEILSNAGLRFE
O95674	Phosphatidate cytidylyltransferase 2	CDS2	S	33		5443.2	7566.9	19055	18754	24943	9097.7	14867	6763.8	8831.4	13708		0.892434	1.05313e-15	83.159	78.654	73.128	DKESESEAKVDGETASDSESRAESAPLPVSA
O95674	Phosphatidate cytidylyltransferase 2	CDS2	S	41		394.55	739.21	1966.9	1295.6	2219.8	707.45	865.64	698.97	822.01	1381.5		0.540002	7.07354e-10	62.57	57.106	62.57	KVDGETASDSESRAESAPLPVSADDTPEVLN
O95684	FGFR1 oncogene partner	FGFR1OP	S	156		18041	20268	47263	40133	54906	23586	29445	15265	23000	38003		0.999996	2.39124e-63	173.4	154	151.36	GPTTGEGALDLSDVHSPPKSPEGKTSAQTTP
O95684	FGFR1 oncogene partner	FGFR1OP	S	160		11971	14480	29649	28563	38284	16532	19081	9614.3	14453	26466		1	1.14252e-53	151.36	139.56	151.36	GEGALDLSDVHSPPKSPEGKTSAQTTPSKIP
O95685	Protein phosphatase 1 regulatory subunit 3D	PPP1R3D	S	46		6006	4896.9	10709	8731.4	11199	5942.5	8460.3	8617	5553.9	6745.6		1	3.68809e-19	107.3	88.942	52.071	DGGVALEPRACRPPGSPGRAPPPTPAPSGCD
O95685	Protein phosphatase 1 regulatory subunit 3D	PPP1R3D	S	74		17032	14238	22714	20289	27341	13610	19634	13995	14334	16167		0.999966	0.000135465	100.82	64.502	92.611	GCDPRLRPIILRRARSLPSSPERRQKAAGAP
O95685	Protein phosphatase 1 regulatory subunit 3D	PPP1R3D	S	77		2760.3	2180.5	3685.6	4354.8	4681.6	2342.9	3403.2	2099.6	2851.1	3330.3		0.576986	0.00561859	62.861	37.038	50.275	PRLRPIILRRARSLPSSPERRQKAAGAPGAA
O95685	Protein phosphatase 1 regulatory subunit 3D	PPP1R3D	S	78		8826.2	7449.1	12972	11775	15902	7382.9	12013	7858	8007	9662.1		0.944362	0.000780154	78.964	63.864	46.844	RLRPIILRRARSLPSSPERRQKAAGAPGAAC
O95685	Protein phosphatase 1 regulatory subunit 3D	PPP1R3D	S	23		71.423	209.72	1108.3	742.58	1130.4	655.73	1308.4	725.61	1252.3	906.14		0.617042	7.13938e-07	78.708	63.194	66.536	AVLPSALGSRKLGPRSLSCLSDLDGGVALEP
O95685	Protein phosphatase 1 regulatory subunit 3D	PPP1R3D	S	25		0	974.05	3308.4	2773.3	3812.3	2347.8	3340.2	1607.8	2587.9	2594		0.979777	2.04616e-76	195.46	180.19	189.82	LPSALGSRKLGPRSLSCLSDLDGGVALEPRA
O95685	Protein phosphatase 1 regulatory subunit 3D	PPP1R3D	S	133		516.43	2440	5104.4	5435.6	7756.7	3180.6	5214.2	3291.9	3527	4136.7		0.999762	1.01927e-05	66.041	53.678	66.041	VFNAGDDPSVPLHVLSRLAINSDLCCSSQDL
O95696	Bromodomain-containing protein 1	BRD1	S	128		0	0	0	0	0	0	0	0	0	0		0.891649	0.000325608	60.364	49.294	60.364	SASALPEPKVRIVEYSPPSAPRRPPVYYKFI
O95696	Bromodomain-containing protein 1	BRD1	S	131		0	0	0	0	0	0	0	0	0	0		0.780952	0.00268638	52.576	33.472	52.576	ALPEPKVRIVEYSPPSAPRRPPVYYKFIEKS
O95696	Bromodomain-containing protein 1	BRD1	S	801		976.23	942.09	2800.3	2001.2	2705.9	1404.9	2072.8	1496.5	1472.4	1906.4		0.604765	7.24989e-36	139.69	122.82	139.69	EVLPRLETLLQPRKRSRSTCGDSEVEEESPG
O95696	Bromodomain-containing protein 1	BRD1	S	803		2413.6	1298.9	3359.3	2997.4	3772.2	1227.7	2301	1493.1	1871.5	2345.9		0.828501	4.23147e-52	167.99	157.56	167.99	LPRLETLLQPRKRSRSTCGDSEVEEESPGKR
O95721	Synaptosomal-associated protein 29	SNAP29	S	77		4206.4	3830.1	6427.1	4592.8	8808.4	8584.4	7626.6	5487.9	4544.5	8319.2		0.819665	3.59208e-06	88.78	74.095	70.889	RSLALMYESEKVGVASSEELARQRGVLERTE
O95721	Synaptosomal-associated protein 29	SNAP29	S	78		4206.4	3830.1	6427.1	4592.8	8808.4	8584.4	7626.6	5487.9	4544.5	8319.2		0.5	3.59208e-06	88.78	74.095	88.78	SLALMYESEKVGVASSEELARQRGVLERTEK
O95747	Serine/threonine-protein kinase OSR1	OXSR1	S	359		0	0	0	0	0	0	0	0	0	0		0.992116	0.00543762	44.318	25.223	44.318	DEESEEGKAAISQLRSPRVKESISNSELFPT
O95747	Serine/threonine-protein kinase OSR1	OXSR1	S	427		2624.7	1753.1	4789.4	3576.4	3437.6	2267.8	2913.7	1629.8	1789.8	2677.9		0.997625	6.48353e-40	146.53	138.8	146.53	AEPAKTAQALSSGSGSQETKIPISLVLRLRN
O95759	TBC1 domain family member 8	TBC1D8	S	1054		4790.9	3652.1	6540.8	5761.2	7478.7	5163.9	4708.3	4233.8	4524.2	6604.6		0.955751	4.65225e-09	94.281	85.484	94.281	SCSQECGEELRASAPSPEDSVFADTGKTPQD
O95772	MLN64 N-terminal domain homolog	STARD3NL	S	39		5745.8	4136.2	7095.8	8845.3	6228	4932.3	11417	4303.4	5980.9	4902		0.999844	0.0515081	50.034	31.771	46.001	NIHSINPTQLMARIESYEGREKKGISDVRRT
O95772	MLN64 N-terminal domain homolog	STARD3NL	S	193		1253.4	3421.5	3265	3676.8	4877.8	1582.5	4083.6	2148.5	2077.4	4112.1		1	7.48928e-07	98.156	76.61	65.179	QEAEEENRLLIVQDASERAALIPGGLSDGQF
O95785	Protein Wiz	WIZ	S	1480		0	0	0	0	0	0	0	0	0	0		0.943204	6.76474e-09	84.602	74.149	84.602	KFRSAGHGRDSDKRPSLGLAPGGLAVVGRSA
O95785	Protein Wiz	WIZ	S	982		1628.4	2635.5	5979.9	5324.9	5982.5	1659.2	2372.7	1437.3	2951.2	2476		0.631573	1.87243e-06	83.087	74.387	83.087	KSPPGFSAKGLGHPPSSPLLKKTPLALAGSP
O95785	Protein Wiz	WIZ	S	983		0	0	0	0	0	0	0	0	0	0		0.804642	0.0020766	43.761	32.597	43.761	SPPGFSAKGLGHPPSSPLLKKTPLALAGSPT
O95785	Protein Wiz	WIZ	S	996		6366.7	7581.3	12079	14995	20866	5832.4	7375.1	4044.7	5190.4	8978.5		0.984014	2.97932e-06	82.877	74.08	46.318	PSSPLLKKTPLALAGSPTPKNPEDKSPQLSL
O95785	Protein Wiz	WIZ	S	1012		16111	16469	25756	30671	42563	15485	20500	7263.2	12760	22219		0.925788	0.000204671	54.521	48.08	54.521	PTPKNPEDKSPQLSLSPRPASPKAQWPQSED
O95785	Protein Wiz	WIZ	S	1017		42184	43844	78714	75435	97951	38403	52602	21481	39527	45011		0.999962	2.51801e-11	92.147	83.126	90.464	PEDKSPQLSLSPRPASPKAQWPQSEDEGPLN
O95801	Tetratricopeptide repeat protein 4	TTC4	S	51		2376	1519.5	3414.5	2978.8	2514.4	3434.6	5053.2	3818.3	3068.2	3649.5		1	0.0049145	71.614	16.469	40.994	EKEFEKVPLFMSRAPSEIDPRENPDLACLQS
O95810	Serum deprivation-response protein	SDPR	S	247		6997.5	2156.7	5496.2	3471.4	3749.2	5372.1	7811.3	4279.4	5456.6	4847.2		1	0.00957371	43.604	18.045	43.604	KRSSLKKVDSLKKAFSRQNIEKKMNKLGTKI
O95810	Serum deprivation-response protein	SDPR	S	361		0	0	0	0	0	0	0	0	0	0		0.357052	4.63357e-29	105.03	100.87	105.03	LVEGEIAEEAAEKATSRGSNSGMDSNIDLTI
O95810	Serum deprivation-response protein	SDPR	S	366		0	0	1349.1	800.17	1030.8	1385.1	1933.3	1393.9	982.31	1168.8		0.56668	4.74457e-15	76.899	69.955	76.899	IAEEAAEKATSRGSNSGMDSNIDLTIVEDEE
O95810	Serum deprivation-response protein	SDPR	S	370		0	0	0	0	0	0	0	0	0	0		0.962927	4.76451e-40	133.46	130.41	89.742	AAEKATSRGSNSGMDSNIDLTIVEDEEEESV
O95810	Serum deprivation-response protein	SDPR	S	27		4819.2	4033.9	9397.2	6346.5	10844	8578.8	8577	5509.1	5586	9787.3		0.787472	2.0062e-39	125.73	112.28	125.73	QHPGSDMRQEKPSSPSPMPSSTPSPSLNLGN
O95810	Serum deprivation-response protein	SDPR	S	287		0	0	0	0	0	0	0	0	0	0		0.487195	0.00114818	48.372	25.834	48.372	KKSLTSNHQKISSGKSSPFKVSPLTFGRKKV
O95810	Serum deprivation-response protein	SDPR	S	288		185.72	4817.8	11982	8769.2	11455	10356	17630	6190.8	7636.5	16099		0.515049	0.000238964	58.712	35.721	48.372	KSLTSNHQKISSGKSSPFKVSPLTFGRKKVR
O95810	Serum deprivation-response protein	SDPR	S	293		4002	6902.8	18081	13508	15336	13335	21778	8712.7	11548	19316		0.998905	0.000238964	76.85	40.149	68.485	NHQKISSGKSSPFKVSPLTFGRKKVREGESH
O95817	BAG family molecular chaperone regulator 3	BAG3	S	264		0	0	0	0	0	0	0	0	0	0		1	0.0625243	58.679	31.717	58.679	KIQGDDWEPRPLRAASPFRSSVQGASSREGS
O95817	BAG family molecular chaperone regulator 3	BAG3	S	269		0	0	0	0	0	0	0	0	0	0		0.734487	6.50108e-05	62.556	50.497	62.556	DWEPRPLRAASPFRSSVQGASSREGSPARSS
O95817	BAG family molecular chaperone regulator 3	BAG3	S	274		8156	5983	11598	8784.8	8570.9	10499	13656	11294	4474.7	13949		0.578147	4.98497e-05	65.423	43.648	65.423	PLRAASPFRSSVQGASSREGSPARSSTPLHS
O95817	BAG family molecular chaperone regulator 3	BAG3	S	275		2375	1629.4	2385.8	1769.6	2156.1	3518.8	4077.1	2391.2	874.7	4406.8		0.776339	9.50313e-05	76.807	56.074	76.807	LRAASPFRSSVQGASSREGSPARSSTPLHSP
O95817	BAG family molecular chaperone regulator 3	BAG3	S	171		0	0	0	0	0	0	0	0	0	0		0.526282	1.36881e-06	61.03	55.903	61.03	AAAAAQPPASHGPERSQSPAASDCSSSSSSA
O95817	BAG family molecular chaperone regulator 3	BAG3	S	173		5646.6	4274.6	9691.9	7648	9676.6	7797.2	12312	7900.9	6096	9757		0.990417	2.33934e-89	196.41	184.05	196.41	AAAQPPASHGPERSQSPAASDCSSSSSSASL
O95817	BAG family molecular chaperone regulator 3	BAG3	S	180		0	0	0	0	0	0	0	0	0	0		0.315605	0.000331152	42.813	37.931	42.813	SHGPERSQSPAASDCSSSSSSASLPSSGRSS
O95817	BAG family molecular chaperone regulator 3	BAG3	S	181		0	0	0	0	0	0	0	0	0	0		0.315605	0.000331152	42.813	37.931	42.813	HGPERSQSPAASDCSSSSSSASLPSSGRSSL
O95817	BAG family molecular chaperone regulator 3	BAG3	S	134		2362.1	2046.7	3775.7	3648.5	3576.6	2474.8	3256.6	9435	3648.7	3146.5		0.54865	1.95566e-19	77.026	67.552	77.026	MQRFRTEAAAAAPQRSQSPLRGMPETTQPDK
O95817	BAG family molecular chaperone regulator 3	BAG3	S	136		3994.3	3003	5611.8	5110.8	5610	4629.3	6164.2	3785.5	4099.7	6137.5		0.791958	6.23665e-05	62.099	51.237	62.099	RFRTEAAAAAPQRSQSPLRGMPETTQPDKQC
O95817	BAG family molecular chaperone regulator 3	BAG3	S	283		0	0	0	0	0	0	0	0	0	0		0.332639	0.00198704	44.132	35.128	44.132	SSVQGASSREGSPARSSTPLHSPSPIRVHTV
O95817	BAG family molecular chaperone regulator 3	BAG3	S	284		0	0	0	0	0	0	0	0	0	0		0.332639	0.00198704	44.132	35.128	44.132	SVQGASSREGSPARSSTPLHSPSPIRVHTVV
O95817	BAG family molecular chaperone regulator 3	BAG3	S	289		0	0	0	0	0	0	0	0	0	0		0.981641	1.87638e-06	84.046	61.36	84.046	SSREGSPARSSTPLHSPSPIRVHTVVDRPQQ
O95817	BAG family molecular chaperone regulator 3	BAG3	S	279		4603.8	3169.1	5936.3	3907.6	5189	6989	7750.3	6669.3	2098.5	8344.3		0.99528	0.000684954	76.807	56.074	76.807	SPFRSSVQGASSREGSPARSSTPLHSPSPIR
O95817	BAG family molecular chaperone regulator 3	BAG3	S	377		14463	17150	34916	36111	33082	20731	26259	16302	21124	29446		0.998166	3.56635e-09	78.128	70.111	72.474	VEVKVPPAPVPCPPPSPGPSAVPSSPKSVAT
O95817	BAG family molecular chaperone regulator 3	BAG3	S	381		9540.2	11317	25721	27173	22011	13848	19311	10321	13579	17733		0.700701	9.5048e-14	97.295	89.784	43.103	VPPAPVPCPPPSPGPSAVPSSPKSVATEERA
O95817	BAG family molecular chaperone regulator 3	BAG3	S	385		1189.4	1710.7	3735.1	3713.7	3536.9	1994.2	2962.6	1644	2127.5	3059.6		0.556945	7.31663e-07	67.095	61.499	67.095	PVPCPPPSPGPSAVPSSPKSVATEERAAPST
O95817	BAG family molecular chaperone regulator 3	BAG3	S	386		6809.7	9475.1	18532	23842	16320	9775.3	11098	6046.2	9070	11456		0.695417	3.26785e-09	78.95	72.808	43.103	VPCPPPSPGPSAVPSSPKSVATEERAAPSTA
O95819	Mitogen-activated protein kinase kinase kinase kinase 4	MAP4K4	S	800		0	0	0	0	0	0	0	0	0	0		0.802554	4.78207e-05	61.345	45.904	61.345	GADESTSGPEDTRAASSLNLSNGETESVKTM
O95819	Mitogen-activated protein kinase kinase kinase kinase 4	MAP4K4	S	900		13449	10021	21877	25399	25008	13920	20392	8156.1	15461	17459		0.999999	1.39836e-30	127.92	112.12	127.92	GMRPEAIRQDPTRKGSVVNVNPTNTRPQSDT
O95819	Mitogen-activated protein kinase kinase kinase kinase 4	MAP4K4	S	639		2431.5	1767.3	1670.3	3828.1	5879.5	1048.1	2212.7	1848.1	1576	2524.4		1	2.79781e-83	202.02	179.43	202.02	PVRTTSRSPVLSRRDSPLQGSGQQNSQAGQR
O95819	Mitogen-activated protein kinase kinase kinase kinase 4	MAP4K4	S	547		0	0	0	0	0	0	0	0	0	0		0.580417	0.00255607	43.03	28.598	43.03	HPQHSQQPPPPQQERSKPSFHAPEPKAHYEP
O95819	Mitogen-activated protein kinase kinase kinase kinase 4	MAP4K4	S	629		0	0	0	0	0	0	0	0	0	0		0.564328	0.00335576	55.04	40.361	43.958	ALQRPAEPQVPVRTTSRSPVLSRRDSPLQGS
O95819	Mitogen-activated protein kinase kinase kinase kinase 4	MAP4K4	S	631		18705	14799	18182	21964	29266	12300	17848	15500	10649	17190		0.919983	0.0010891	69.345	45.634	69.345	QRPAEPQVPVRTTSRSPVLSRRDSPLQGSGQ
O95831	Apoptosis-inducing factor 1, mitochondrial	AIFM1	S	268		2995.7	2493.5	4229.3	4806.4	5723.7	4181	6132.3	4055	4648.6	4401.8		0.990331	0.0189487	70.908	15.845	70.908	YEKCLIATGGTPRSLSAIDRAGAEVKSRTTL
O95835	Serine/threonine-protein kinase LATS1	LATS1	S	613		0	0	0	0	0	0	0	0	0	0		0.464263	0.00208108	67.118	46.988	67.118	ENVDSGDKEKKQITTSPITVRKNKKDEERRE
O95835	Serine/threonine-protein kinase LATS1	LATS1	S	464		13065	10986	20151	21898	27177	13668	19705	10563	11218	23293		0.999731	4.05743e-15	134.37	114.25	134.37	HEIPTWQPNIPVRSNSFNNPLGNRASHSANS
O95861	3'(2'),5'-bisphosphate nucleotidase 1	BPNT1	S	240		765.61	307.2	2530.5	1310.6	1643.6	968.51	1130.9	817.77	1047.6	1344.9		0.999059	0.000421203	53.3	42.079	53.3	IIQLIEGKASAYVFASPGCKKWDTCAPEVIL
O95931	Chromobox protein homolog 7	CBX7	S	113		0	156.92	1637.8	834.57	1326.8	770.53	1370.2	599.46	606.22	1135.1		0.875231	3.8832e-06	72.916	66.142	72.916	KEKLCFSLTCPLGSGSPEGVVKAGAPELVDK
O95936	Eomesodermin homolog	EOMES	S	596		0	0	0	0	0	0	0	0	0	0		0.478354	9.80573e-06	74.987	62.495	56.514	YQRKMAAGLPWTSRTSPTVFSEDQLSKEKVK
O95983	Methyl-CpG-binding domain protein 3	MBD3	S	85		0	0	0	0	0	0	0	0	0	0		0.76182	0.0109142	40.767	30.459	40.767	LMSKMNKSRQRVRYDSSNQVKGKPDLNTALP
O95983	Methyl-CpG-binding domain protein 3	MBD3	S	56		0	0	0	0	0	0	0	0	0	0		0.999448	1.53967e-05	73.593	66.907	73.593	KKFRSKPQLARYLGGSMDLSTFDFRTGKMLM
Q9NZH5	Securin-2;Securin	PTTG2;PTTG1	S	165		100.55	654.23	2121.3	1127.8	2496.8	563.42	774.42	498.08	291.99	778.13		1	0.00257161	43.594	33.59	43.594	DEEGELEKLFQLGPPSPVKMPSPPWECNLLQ
O95999	B-cell lymphoma/leukemia 10	BCL10	S	138		5025.1	5559.7	7344.2	6112.9	7212.4	4422	5565.6	1784.8	2889.2	6220.3		0.879728	1.9761e-09	104.95	93.372	65.105	EPFPDGATNNLSRSNSDESNFSEKLRASTVM
O96007	Molybdopterin synthase catalytic subunit	MOCS2	S	20		0	3743.6	8087.7	5473.5	12673	6033.4	5189	3704.2	4919.9	6545.6		1	5.10289e-14	110.4	96.457	110.4	EISSSCFSLETKLPLSPPLVEDSAFEPSRKD
O96013	Serine/threonine-protein kinase PAK 4	PAK4	S	181		20239	12757	46891	30121	36570	19592	22422	16716	19696	24982		0.999964	1.14193e-24	124.13	110.77	124.13	GSGGPQESSRDKRPLSGPDVGTPQPAGLASG
O96013	Serine/threonine-protein kinase PAK 4	PAK4	S	267		497.23	871.91	2583.3	2048	2277.3	1245.2	1566.7	1574.1	1644.9	1455.7		0.997096	3.17406e-14	72.051	69.674	72.051	RARGAPSPGVLGPHASEPQLAPPACTPAAPA
O96013	Serine/threonine-protein kinase PAK 4	PAK4	S	104		1615.5	2081.8	6308	4801.2	5405.6	4511.3	6639.6	5483.2	3073	4125.1		1	0.000440192	66.19	45.49	49.466	FENMSVTRSNSLRRDSPPPPARARQENGMPE
O96013	Serine/threonine-protein kinase PAK 4	PAK4	S	474		0	483.52	1229.1	876.59	1487.8	786.44	863.48	569.18	487.62	913.28		0.990514	2.395e-09	97.271	80.921	97.271	FGFCAQVSKEVPRRKSLVGTPYWMAPELISR
O96013	Serine/threonine-protein kinase PAK 4	PAK4	S	97		708.93	1303.1	4579.4	3211.8	4266.4	2530	3675.6	3232.1	2572.2	3778.6		0.961655	0.000440192	55.337	36.403	53.034	LTLLLDEFENMSVTRSNSLRRDSPPPPARAR
O96013	Serine/threonine-protein kinase PAK 4	PAK4	S	99		708.93	607.99	1862.9	1104.2	1822	990.04	1136.1	1148.1	776.73	1507.6		0.98264	0.000527569	53.034	38.46	53.034	LLLDEFENMSVTRSNSLRRDSPPPPARARQE
O96017	Serine/threonine-protein kinase Chk2	CHEK2	S	260		5521.1	6563.1	35497	16916	24517	2576.4	12005	3736.9	3646.9	8237.5		1	0.0108922	84.743	46.325	58.23	KVAIKIISKRKFAIGSAREADPALNVETEIE
O96019	Actin-like protein 6A	ACTL6A	S	233		0	0	0	0	0	0	0	0	0	0		1	0.00354134	40.477	32.345	40.015	VPPYMIASKEAVREGSPANWKRKEKLPQVTR
P00338	L-lactate dehydrogenase A chain	LDHA	S	310		5283.9	5600.8	7426.8	5133	6785.1	4719.2	6716.6	4513.5	5507.6	6550.8		0.955628	1.65441e-06	109	81.899	109	LGQNGISDLVKVTLTSEEEARLKKSADTLWG
P00367	Glutamate dehydrogenase 1, mitochondrial;Glutamate dehydrogenase 2, mitochondrial	GLUD1;GLUD2	S	450		0	0	0	0	0	0	0	0	0	0		0.975596	0.00309681	53.567	30.213	53.567	VTVSYFEWLKNLNHVSYGRLTFKYERDSNYH
P00387	NADH-cytochrome b5 reductase 3;NADH-cytochrome b5 reductase 3 membrane-bound form;NADH-cytochrome b5 reductase 3 soluble form	CYB5R3	S	146		1007.6	1108.8	2281.1	1723.7	2051.2	2037.6	2067.7	1213	1602.2	1397.3		0.999999	1.28201e-05	84.365	73.655	84.365	LESMQIGDTIEFRGPSGLLVYQGKGKFAIRP
P00519	Tyrosine-protein kinase ABL1	ABL1	S	917		0	0	0	0	0	0	0	0	0	0		0.619608	2.34958e-05	55.158	42.71	55.158	PPAASAGKAGGKPSQSPSQEAAGEAVLGAKT
P00519	Tyrosine-protein kinase ABL1	ABL1	S	919		0	0	0	0	0	0	0	0	0	0		0.777752	2.9891e-14	99.836	84.395	99.836	AASAGKAGGKPSQSPSQEAAGEAVLGAKTKA
P00519	Tyrosine-protein kinase ABL1	ABL1	S	683		1939	3122	2432	2252.4	6516.7	1950.1	1690.3	958.11	721.57	2925.5		0.980931	0.00154339	42.317	26.688	42.317	VPNGALRESGGSGFRSPHLWKKSSTLTSSRL
P00519	Tyrosine-protein kinase ABL1	ABL1	S	569		2519.8	9352.1	17579	15539	20399	12223	14164	14405	10876	16630		1	1.14345e-20	115.55	108.95	105.77	KGQGESDPLDHEPAVSPLLPRKERGPPEGGL
P00519	Tyrosine-protein kinase ABL1	ABL1	S	180		0	0	0	0	0	0	0	0	0	0		0.921284	8.39554e-07	85.062	55.15	85.062	LRYEGRVYHYRINTASDGKLYVSSESRFNTL
P00519	Tyrosine-protein kinase ABL1	ABL1	S	716		1942.7	1115.7	4296.8	2773.7	2783.1	2417.6	4399.8	3854	2948.9	2801.9		0.547551	3.17498e-05	73.877	67.982	68.277	GEEEGGGSSSKRFLRSCSASCVPHGAKDTEW
P00519	Tyrosine-protein kinase ABL1	ABL1	S	718		0	0	0	0	0	0	0	0	0	0		0.489155	3.17498e-05	73.877	67.982	73.877	EEGGGSSSKRFLRSCSASCVPHGAKDTEWRS
P00519	Tyrosine-protein kinase ABL1	ABL1	S	618		0	0	0	0	0	0	0	0	0	0		0.350143	0.00212031	44.045	27.298	44.045	LIKKKKKTAPTPPKRSSSFREMDGQPERRGA
P00519	Tyrosine-protein kinase ABL1	ABL1	S	619		0	0	0	0	0	0	0	0	0	0		0.350143	0.00212031	44.045	27.298	44.045	IKKKKKTAPTPPKRSSSFREMDGQPERRGAG
P00519	Tyrosine-protein kinase ABL1	ABL1	S	620		1459.1	1895.5	4021.4	3455.7	4364.1	2041.1	2511.7	2180.1	2476.7	2471.1		0.641022	6.82642e-05	67.646	57.515	43.946	KKKKKTAPTPPKRSSSFREMDGQPERRGAGE
P00558	Phosphoglycerate kinase 1	PGK1	S	203		260.95	912.37	98643	39164	51395	25748	46809	26736	5984.3	5317.6		1	2.71997e-95	216.38	191.04	56.017	FLMKKELNYFAKALESPERPFLAILGGAKVA
P00918	Carbonic anhydrase 2	CA2	S	216		5304.8	3254.4	7834.5	4188.1	9369.3	14711	20318	9634.2	15379	7881.6		0.992737	7.08838e-10	105.03	78.497	67.326	PLLECVTWIVLKEPISVSSEQVLKFRKLNFN
P00918	Carbonic anhydrase 2	CA2	S	219		794.26	413.58	1257.3	1110.6	1282.4	2258.8	2056.9	1101.5	2513.3	1149.2		0.869064	5.59233e-06	84.365	57.653	84.365	ECVTWIVLKEPISVSSEQVLKFRKLNFNGEG
P00918	Carbonic anhydrase 2	CA2	S	151		7605.9	3006.6	5812.8	5692.1	8244.8	12471	17649	3856.6	5754.6	4137.8		1	1.14643e-05	89.301	54.34	89.301	QPDGLAVLGIFLKVGSAKPGLQKVVDVLDSI
P00918	Carbonic anhydrase 2	CA2	S	50		0	0	0	0	0	0	0	0	0	0		0.554813	0.00169612	40.208	33.076	40.208	THTAKYDPSLKPLSVSYDQATSLRILNNGHA
P00973	2'-5'-oligoadenylate synthase 1	OAS1	S	50		5026.8	4554.2	6198.4	51866	6625.1	2655.2	5206.3	2797	11199	4304.1		0.996979	1.25015e-09	125.03	93.436	125.03	DIICGFLKERCFRGSSYPVCVSKVVKGGSSG
P01008	Antithrombin-III	SERPINC1	S	68		28674	35439	32109	22717	33188	30247	27485	13930	28242	31179		0.999995	5.94198e-36	141.7	129.81	135.64	CIYRSPEKKATEDEGSEQKIPEATNRRVWEL
P01034	Cystatin-C	CST3	S	43		26674	18783	40472	34175	44167	81131	43222	39758	48900	30528		1	1.45639e-19	122.94	113.03	85.087	SPGKPPRLVGGPMDASVEEEGVRRALDFAVG
P01042	Kininogen-1;Kininogen-1 heavy chain;T-kinin;Bradykinin;Lysyl-bradykinin;Kininogen-1 light chain;Low molecular weight growth-promoting factor	KNG1	S	275		0	1173.9	2371.2	2261.9	2509	1695.8	1638.7	1450.6	2086.9	2406		0.957684	6.70914e-48	155.87	137.32	155.87	PTKICVGCPRDIPTNSPELEETLTHTITKLN
P01042	Kininogen-1;Kininogen-1 heavy chain;T-kinin;Bradykinin;Lysyl-bradykinin;Kininogen-1 light chain;Low molecular weight growth-promoting factor	KNG1	S	332		196030	272200	253520	188440	340570	214300	188280	84730	235770	274060		0.999987	1.00127e-105	223.89	195.6	94.203	YFIDFVARETTCSKESNEELTESCETKKLGQ
P01106	Myc proto-oncogene protein;N-myc proto-oncogene protein	MYC;MYCN	S	62		338.77	2405.6	7307.2	4548.5	6511.8	2996.2	3770	3024.9	3680.1	3461.1		0.791658	6.87076e-05	63.998	48.154	57.366	EDIWKKFELLPTPPLSPSRRSGLCSPSYVAV
P01106	Myc proto-oncogene protein	MYC	S	71		0	0	0	0	0	0	0	0	0	0		0.616061	8.01895e-05	53.454	45.671	53.454	LPTPPLSPSRRSGLCSPSYVAVTPFSLRGDN
P01833	Polymeric immunoglobulin receptor;Secretory component	PIGR	S	673		14057	9081.4	11265	22970	14240	6992.6	20520	13766	10411	23943		1	0.00131036	74.841	43.244	62.466	VGVARARHRKNVDRVSIRSYRTDISMSDFEN
P01833	Polymeric immunoglobulin receptor;Secretory component	PIGR	S	274		406.19	797.3	627.25	6454.7	946.92	254.13	1148.9	755.75	919.52	694.96		0.605097	6.19342e-06	73.448	62.073	64.266	LGPEVANVAKFLCRQSSGENCDVVVNTLGKR
P01833	Polymeric immunoglobulin receptor;Secretory component	PIGR	S	734		0	0	0	0	0	0	0	0	0	0		0.585685	0.000508894	56.514	45.195	56.514	TESTTETKEPKKAKRSSKEEAEMAYKDFLLQ
P01833	Polymeric immunoglobulin receptor;Secretory component	PIGR	S	735		0	0	0	0	0	0	0	0	0	0		0.790699	1.67152e-09	101.01	87.972	101.01	ESTTETKEPKKAKRSSKEEAEMAYKDFLLQS
P01833	Polymeric immunoglobulin receptor;Secretory component	PIGR	S	682		17302	10281	16375	48043	23974	8623.2	38001	16520	27690	46297		0.966907	4.78122e-07	96.435	83.287	85.006	KNVDRVSIRSYRTDISMSDFENSREFGANDN
P01857	Ig gamma-1 chain C region;Ig gamma-2 chain C region;Ig gamma-3 chain C region	IGHG1;IGHG2;IGHG3	S	327		7141	2029.1	4169.4	5807.9	11031	2577.3	5669.7	3530.9	3475.1	4445.7		0.937752	0.0056527	68.355	18.248	68.355	HEALHNHYTQKSLSLSPGK____________;HEALHNRFTQKSLSLSPGK____________
Q31610	HLA class I histocompatibility antigen, B-81 alpha chain;HLA class I histocompatibility antigen, B-48 alpha chain;HLA class I histocompatibility antigen, B-42 alpha chain;HLA class I histocompatibility antigen, B-8 alpha chain;HLA class I histocompatibility antigen, B-57 alpha chain;HLA class I histocompatibility antigen, B-27 alpha chain;HLA class I histocompatibility antigen, B-7 alpha chain;HL…	HLA-B	S	352		391.99	307.13	1070.7	1773.5	853.96	488.81	691.22	587.9	923.91	741.12		0.816126	0.000486585	44.164	40.925	44.164	SGGKGGSYSQAACSDSAQGSDVSLTA_____
Q31610	HLA class I histocompatibility antigen, B-81 alpha chain;HLA class I histocompatibility antigen, B-48 alpha chain;HLA class I histocompatibility antigen, B-42 alpha chain;HLA class I histocompatibility antigen, B-8 alpha chain;HLA class I histocompatibility antigen, B-57 alpha chain;HLA class I histocompatibility antigen, B-27 alpha chain;HLA class I histocompatibility antigen, B-7 alpha chain;HL…	HLA-B	S	356		0	0	454.51	4559.7	309.56	0	0	861.81	1684	46.927		0.955579	3.85495e-13	93.596	89.846	93.596	GGSYSQAACSDSAQGSDVSLTA_________
Q31610	HLA class I histocompatibility antigen, B-81 alpha chain;HLA class I histocompatibility antigen, B-48 alpha chain;HLA class I histocompatibility antigen, B-42 alpha chain;HLA class I histocompatibility antigen, B-8 alpha chain;HLA class I histocompatibility antigen, B-57 alpha chain;HLA class I histocompatibility antigen, B-27 alpha chain;HLA class I histocompatibility antigen, B-7 alpha chain;HL…	HLA-B	S	359		391.99	307.13	1525.2	6333.2	1163.5	488.81	691.22	1449.7	2607.9	788.05		0.844774	3.85495e-13	93.596	89.846	93.596	YSQAACSDSAQGSDVSLTA____________
P30447	HLA class I histocompatibility antigen, A-23 alpha chain;HLA class I histocompatibility antigen, A-69 alpha chain;HLA class I histocompatibility antigen, A-24 alpha chain;HLA class I histocompatibility antigen, A-2 alpha chain;HLA class I histocompatibility antigen, A-68 alpha chain;HLA class I histocompatibility antigen, A-80 alpha chain	HLA-A	S	343		8312.4	20071	31492	10701	25872	4637.9	12689	6106.8	8035.2	14067		0.938333	6.44645e-95	191.72	181.13	191.72	AAVMWRRNSSDRKGGSYSQAASSDSAQGSDV
P30447	HLA class I histocompatibility antigen, A-23 alpha chain;HLA class I histocompatibility antigen, A-69 alpha chain;HLA class I histocompatibility antigen, A-24 alpha chain;HLA class I histocompatibility antigen, A-2 alpha chain;HLA class I histocompatibility antigen, A-68 alpha chain;HLA class I histocompatibility antigen, A-80 alpha chain	HLA-A	S	345		12666	27766	44575	19417	36550	9133.8	18757	8715.8	12979	19775		0.603991	1.64063e-79	182.6	167.77	182.6	VMWRRNSSDRKGGSYSQAASSDSAQGSDVSL
P30447	HLA class I histocompatibility antigen, A-23 alpha chain;HLA class I histocompatibility antigen, A-69 alpha chain;HLA class I histocompatibility antigen, A-24 alpha chain;HLA class I histocompatibility antigen, A-2 alpha chain;HLA class I histocompatibility antigen, A-68 alpha chain;HLA class I histocompatibility antigen, A-80 alpha chain	HLA-A	S	350		10677	14112	22746	16939	30632	7303	13782	6583.4	8690.5	17316		0.817073	6.68948e-54	155.25	139.5	155.25	NSSDRKGGSYSQAASSDSAQGSDVSLTACKV
P30447	HLA class I histocompatibility antigen, A-23 alpha chain;HLA class I histocompatibility antigen, A-69 alpha chain;HLA class I histocompatibility antigen, A-24 alpha chain;HLA class I histocompatibility antigen, A-2 alpha chain;HLA class I histocompatibility antigen, A-68 alpha chain;HLA class I histocompatibility antigen, A-80 alpha chain	HLA-A	S	352		59547	96667	174130	90658	195950	64160	118540	57871	81592	125710		0.999542	6.19475e-95	192.09	170.05	192.09	SDRKGGSYSQAASSDSAQGSDVSLTACKV__
P30447	HLA class I histocompatibility antigen, A-23 alpha chain;HLA class I histocompatibility antigen, A-69 alpha chain;HLA class I histocompatibility antigen, A-24 alpha chain;HLA class I histocompatibility antigen, A-2 alpha chain;HLA class I histocompatibility antigen, A-68 alpha chain;HLA class I histocompatibility antigen, A-80 alpha chain	HLA-A	S	356		67190	135150	225500	107140	236900	84124	138410	70480	102830	174530		0.999991	1.40816e-66	175.44	165.01	114.75	GGSYSQAASSDSAQGSDVSLTACKV______
P30447	HLA class I histocompatibility antigen, A-23 alpha chain;HLA class I histocompatibility antigen, A-69 alpha chain;HLA class I histocompatibility antigen, A-24 alpha chain;HLA class I histocompatibility antigen, A-2 alpha chain;HLA class I histocompatibility antigen, A-68 alpha chain;HLA class I histocompatibility antigen, A-80 alpha chain	HLA-A	S	359		66544	131730	216930	106130	232750	80368	134040	68359	104080	170590		0.998856	1.40816e-66	175.44	165.01	175.44	YSQAASSDSAQGSDVSLTACKV_________
P02545	Prelamin-A/C;Lamin-A/C	LMNA	S	599		0	0	0	0	0	0	0	0	0	0		0.445474	4.7394e-36	108.81	102.52	71.874	RTVLCGTCGQPADKASASGSGAQVGGPISSG
P02545	Prelamin-A/C;Lamin-A/C	LMNA	S	601		0	0	0	0	0	0	0	0	0	0		0.333286	4.7394e-36	108.81	102.52	108.81	VLCGTCGQPADKASASGSGAQVGGPISSGSS
P02545	Prelamin-A/C;Lamin-A/C	LMNA	S	603		410.61	494.39	1097.2	1092.5	1309.2	751.3	871.41	708.14	410.32	1088.5		0.890475	4.7394e-36	112.74	101.74	112.74	CGTCGQPADKASASGSGAQVGGPISSGSSAS
P02545	Prelamin-A/C;Lamin-A/C	LMNA	S	613		1130	499.4	1671.2	1322	1037.1	534.4	816.82	877.25	1174.9	947.34		0.749722	4.92626e-55	162.45	147.31	162.45	ASASGSGAQVGGPISSGSSASSVTVTRSYRS
P02545	Prelamin-A/C;Lamin-A/C	LMNA	S	615		1021.8	349.6	4208.5	1312.9	1396.7	1632.8	1822.7	1855.8	1644.7	1099.6		0.871694	6.09262e-96	198.73	179.86	198.73	ASGSGAQVGGPISSGSSASSVTVTRSYRSVG
P02545	Prelamin-A/C;Lamin-A/C	LMNA	S	616		4189.5	3263.1	18294	6783	8908.7	6852.2	10435	5762.2	7724.4	7034.4		0.901659	8.72778e-81	187.85	169.56	187.85	SGSGAQVGGPISSGSSASSVTVTRSYRSVGG
P02545	Prelamin-A/C;Lamin-A/C	LMNA	S	618		616.03	805.08	1707.3	1114.3	1306.9	735.5	1017.4	874.15	1049.9	980.39		0.516298	1.84819e-09	71.727	61.021	71.727	SGAQVGGPISSGSSASSVTVTRSYRSVGGSG
P02545	Prelamin-A/C;Lamin-A/C	LMNA	S	619		2188.6	1536.9	9411.8	3639.1	3643.7	4697.7	6642.5	3741.7	4809.5	4817.2		0.872116	3.16165e-127	221.37	204.54	221.37	GAQVGGPISSGSSASSVTVTRSYRSVGGSGG
P02545	Prelamin-A/C;Lamin-A/C	LMNA	S	403		2045.7	2603.5	5309.9	2039.2	1933.2	2871.9	2636.3	9660.1	2825.8	1078.9		0.503254	1.02031e-36	147.02	127.11	59.55	RLSPSPTSQRSRGRASSHSSQTQGGGSVTKK
P02545	Prelamin-A/C;Lamin-A/C	LMNA	S	404		3764.9	6409.7	14479	4441.5	5142.4	7561.2	7617.7	25105	5984.2	3335.6		0.847229	1.02031e-36	147.02	127.11	105.35	LSPSPTSQRSRGRASSHSSQTQGGGSVTKKR
P02545	Prelamin-A/C;Lamin-A/C	LMNA	S	406		3433.5	3777.1	10948	4071.2	3733	5693.5	5755.1	37081	10714	2445.4		0.827873	2.44927e-54	185.23	156.8	185.23	PSPTSQRSRGRASSHSSQTQGGGSVTKKRKL
P02545	Prelamin-A/C;Lamin-A/C	LMNA	S	407		3161.7	5706.5	15788	5083.1	5484.1	7455	8873.7	37199	10377	4478.1		0.941011	6.71837e-46	174.04	167.26	105.35	SPTSQRSRGRASSHSSQTQGGGSVTKKRKLE
P02545	Prelamin-A/C;Lamin-A/C	LMNA	S	301		875.48	11507	26835	20280	21335	12830	18357	11603	14931	15795		0.990941	1.1501e-74	211.06	155.3	131.48	GAAHEELQQSRIRIDSLSAQLSQLQKQLAAK
P02545	Prelamin-A/C;Lamin-A/C	LMNA	S	303		95.331	1501.4	4664.1	2699.3	2364.2	2088.1	2601.4	1712.3	2133.7	1928.8		0.852638	1.0431e-08	91.518	77.283	91.518	AHEELQQSRIRIDSLSAQLSQLQKQLAAKEA
P02545	Prelamin-A/C;Lamin-A/C	LMNA	S	307		0	0	0	0	0	0	0	0	0	0		0.995472	0.000871367	47.712	32.921	47.712	LQQSRIRIDSLSAQLSQLQKQLAAKEAKLRD
P02545	Prelamin-A/C;Lamin-A/C	LMNA	S	66		3784.4	2884.6	5612.6	4345.6	5793.9	2570.5	3430	2866.3	3273.5	3380.1		0.994264	1.73817e-08	116.51	97.379	116.51	SLETENAGLRLRITESEEVVSREVSGIKAAY
P02545	Prelamin-A/C;Lamin-A/C	LMNA	S	390		29805	39501	61800	41062	61325	15702	28376	23557	25789	26278		0.999508	2.82462e-19	140.61	118.5	46.68	AYRKLLEGEEERLRLSPSPTSQRSRGRASSH
P02545	Prelamin-A/C;Lamin-A/C	LMNA	S	392		25869	34826	61868	26816	38214	13215	17676	21381	9588.6	18212		0.999901	1.91441e-16	154.29	119.6	154.29	RKLLEGEEERLRLSPSPTSQRSRGRASSHSS
P02545	Prelamin-A/C;Lamin-A/C	LMNA	S	212		6149.5	7487.1	15461	7156.6	10527	5943.2	7225.8	4553.6	5406.7	6587.5		0.999994	0.00264443	85.813	52.724	85.813	LQTMKEELDFQKNIYSEELRETKRRHETRLV
P02545	Prelamin-A/C;Lamin-A/C	LMNA	S	458		11188	12558	14952	12914	22046	5840.3	8093.5	5074.4	11586	10760		0.998222	0.000179305	54.764	43.034	54.764	EEVDEEGKFVRLRNKSNEDQSMGNWQIKRQN
P02545	Prelamin-A/C;Lamin-A/C	LMNA	S	463		10474	12547	8805	8302.6	22214	4128	5072.5	2898.3	4037.1	7031.4		0.541361	8.29195e-05	63.46	53.923	63.46	EGKFVRLRNKSNEDQSMGNWQIKRQNGDDPL
P02545	Prelamin-A/C;Lamin-A/C	LMNA	S	12		5818.9	5720	15808	8766.8	13232	4289.9	5840.9	5648.4	6023.3	7492.2		0.999984	2.71903e-19	126.26	106.99	81.016	____METPSQRRATRSGAQASSTPLSPTRIT
P02545	Prelamin-A/C;Lamin-A/C	LMNA	S	17		0	0	0	0	0	0	0	0	0	0		0.87608	6.13017e-07	73.057	59.048	72.359	ETPSQRRATRSGAQASSTPLSPTRITRLQEK
P02545	Prelamin-A/C;Lamin-A/C	LMNA	S	18		415.6	669.53	2644.7	910.58	1123.2	310.76	499.38	417.68	480.71	607.3		0.815514	1.23947e-09	85.563	73.036	85.563	TPSQRRATRSGAQASSTPLSPTRITRLQEKE
P02545	Prelamin-A/C;Lamin-A/C	LMNA	S	22		14163	19156	50496	23533	25607	10786	10519	9214.5	7899.5	14376		0.998263	1.09232e-18	132.52	110.2	108.14	RRATRSGAQASSTPLSPTRITRLQEKEDLQE
P02545	Prelamin-A/C;Lamin-A/C	LMNA	S	632		4854.5	5163.5	12565	5420.3	8268.1	5421.9	5244.3	6759.8	5140.4	5576.3		0.995548	4.05564e-19	116.6	101.23	79.172	ASSVTVTRSYRSVGGSGGGSFGDNLVTRSYL
P02545	Prelamin-A/C;Lamin-A/C	LMNA	S	636		12255	10994	63481	19290	27409	8500.7	14430	9148.7	9826.7	17536		0.999999	3.16896e-36	144.82	129.44	144.82	TVTRSYRSVGGSGGGSFGDNLVTRSYLLGNS
P02545	Prelamin-A/C;Lamin-A/C	LMNA	S	652		4753.6	7140.5	14378	10279	8819.2	3333.3	6458.5	4179	4411.5	6150.3		0.877047	0.0139495	46.358	26.071	46.358	FGDNLVTRSYLLGNSSPRTQSPQNCSIM___
P02545	Prelamin-A/C;Lamin-A/C	LMNA	S	533		931.46	769.54	1990.8	1629.1	2242.2	1273.1	2505.5	5489.8	3341	1770.8		0.936145	4.60465e-06	80.508	63.939	56.121	NTWGCGNSLRTALINSTGEEVAMRKLVRSVT
P02545	Prelamin-A/C;Lamin-A/C	LMNA	S	51		0	0	0	0	0	0	0	0	0	0		0.999818	3.5742e-07	90.707	77.785	90.707	QELNDRLAVYIDRVRSLETENAGLRLRITES
P02649	Apolipoprotein E	APOE	S	147		2144.1	2253.9	6689.4	4933.2	5367.8	2514.1	4136.3	2487.8	5480.3	2713.1		0.747033	0.00540156	42.908	25.124	42.908	RLVQYRGEVQAMLGQSTEELRVRLASHLRKL
P02671	Fibrinogen alpha chain;Fibrinopeptide A;Fibrinogen alpha chain	FGA	S	485		140.92	5140.9	15124	11702	16792	8315.2	11250	7015	7230.7	9281.9		0.86703	2.35114e-84	180.9	175.04	174.46	IGPDGHKEVTKEVVTSEDGSDCPEAMDLGTL
P02671	Fibrinogen alpha chain;Fibrinopeptide A;Fibrinogen alpha chain	FGA	S	274		2275.1	2971.9	669.46	2504.2	1779.3	137.99	872.89	769.89	694.8	626.27		0.967437	1.12581e-30	140.28	119.54	140.28	MELERPGGNEITRGGSTSYGTGSETESPRNP
P02671	Fibrinogen alpha chain;Fibrinopeptide A;Fibrinogen alpha chain	FGA	S	276		0	0	0	0	0	0	0	0	0	0		0.493678	4.21336e-11	87.676	66.943	72.359	LERPGGNEITRGGSTSYGTGSETESPRNPSS
P02671	Fibrinogen alpha chain;Fibrinopeptide A;Fibrinogen alpha chain	FGA	S	281		2128.8	2556.6	406.54	1067.4	824.76	145.43	275.98	292.95	399.04	200.11		0.981355	2.17678e-25	130.56	119.18	130.56	GNEITRGGSTSYGTGSETESPRNPSSAGSWN
P02671	Fibrinogen alpha chain;Fibrinopeptide A;Fibrinogen alpha chain	FGA	S	551		0	0	0	0	0	0	0	0	0	0		0.894923	0.000652427	52.712	38.032	52.712	MLGEFVSETESRGSESGIFTNTKESSSHHPG
P02671	Fibrinogen alpha chain;Fibrinopeptide A;Fibrinogen alpha chain	FGA	S	524		0	0	0	0	0	0	0	0	0	0		0.823461	0.000125736	56.081	49.394	56.081	FRHRHPDEAAFFDTASTGKTFPGFFSPMLGE
P02671	Fibrinogen alpha chain;Fibrinopeptide A;Fibrinogen alpha chain	FGA	S	609		1469	761.56	1237.9	1874.2	1350.3	745.88	1952.6	2248.1	3879.8	1050.5		0.999967	3.75706e-07	75.773	69.959	75.773	STFESKSYKMADEAGSEADHEGTHSTKRGHA
P02671	Fibrinogen alpha chain;Fibrinopeptide A;Fibrinogen alpha chain	FGA	S	291		1588.7	2338.6	2062.3	1711.7	2441.8	1148.2	1093.5	1167	1222.2	1314.2		0.753359	8.7535e-12	89.891	73.901	89.891	SYGTGSETESPRNPSSAGSWNSGSSGPGSTG
P02671	Fibrinogen alpha chain;Fibrinopeptide A;Fibrinogen alpha chain	FGA	S	364		17281	76248	2117.7	3031.2	18470	1168.6	1575.3	943.89	1026.5	2816		0.96554	1.0149e-24	142.58	113.22	142.58	PGSPRPGSTGTWNPGSSERGSAGHWTSESSV
P02671	Fibrinogen alpha chain;Fibrinopeptide A;Fibrinogen alpha chain	FGA	S	594		18335	16488	13363	26943	20202	10345	16121	6155.3	10803	12838		0.827615	1.29171e-43	152.07	134.6	152.07	YSKQFTSSTSYNRGDSTFESKSYKMADEAGS
P02675	Fibrinogen beta chain;Fibrinopeptide B;Fibrinogen beta chain	FGB	S	173		0	0	0	0	0	0	0	0	0	0		0.815117	2.13523e-13	109.28	94.853	98.175	RQKQVKDNENVVNEYSSELEKHQLYIDETVN
P02675	Fibrinogen beta chain;Fibrinopeptide B;Fibrinogen beta chain	FGB	S	67		3660	4780.6	4566.4	5354.2	7359.5	2345.3	3465.3	3173.4	2901.2	4753.5		0.994381	0.000970155	45.579	28.367	45.579	KREEAPSLRPAPPPISGGGYRARPAKAAATQ
P02686	Myelin basic protein	MBP	S	19		5030.4	5717.1	8039.9	7841.4	6395.3	7259.3	7410.3	3787.2	2339.3	5626.1		0.991266	6.18883e-12	102.89	92.28	102.89	HAGKRELNAEKASTNSETNRGESEKKRNLGE
P02686	Myelin basic protein	MBP	S	96		6300.9	4583.3	8551.9	10057	9086.9	7729.1	9760.8	4192.1	6010.7	9368		1	0.000490063	48.288	34.863	48.284	HPADPGSRPHLIRLFSRDAPGREDNTFKDRP
P02724	Glycophorin-A	GYPA	S	138		0	0	0	0	0	0	0	0	0	0		0.480726	2.28116e-05	41.247	38.752	41.247	SDVKPLPSPDTDVPLSSVEIENPETSDQ___
P02724	Glycophorin-A	GYPA	S	139		0	0	0	0	0	0	0	0	0	0		0.480726	2.28116e-05	41.247	38.752	41.247	DVKPLPSPDTDVPLSSVEIENPETSDQ____
P02730	Band 3 anion transport protein	SLC4A1	S	349		0	0	0	0	0	0	0	0	0	0		0.499509	8.54854e-05	60.949	49.834	60.949	SLVPVQRELLRRRYQSSPAKPDSSFYKGLDL
P02730	Band 3 anion transport protein	SLC4A1	S	350		0	0	0	0	0	0	0	0	0	0		0.726044	8.54854e-05	60.949	49.834	43.946	LVPVQRELLRRRYQSSPAKPDSSFYKGLDLN
P02730	Band 3 anion transport protein	SLC4A1	S	356		100640	46795	62178	50692	55838	20997	26639	11470	31132	29632		0.961895	8.27403e-31	152.01	138	126.84	ELLRRRYQSSPAKPDSSFYKGLDLNGGPDDP
P02730	Band 3 anion transport protein	SLC4A1	S	357		93749	37325	47078	33595	38105	12043	14046	7039.5	21044	14903		0.638849	1.30102e-20	136.43	123.93	136.43	LLRRRYQSSPAKPDSSFYKGLDLNGGPDDPL
P02751	Fibronectin;Anastellin;Ugl-Y1;Ugl-Y2;Ugl-Y3	FN1	S	2384		13719	107150	222100	175450	351520	54268	92230	52335	73822	100800		1	2.35091e-141	227.4	220.99	168.87	IECFMPLDVQADREDSRE_____________
P02765	Alpha-2-HS-glycoprotein;Alpha-2-HS-glycoprotein chain A;Alpha-2-HS-glycoprotein chain B	AHSG	S	325		0	0	0	0	0	0	0	0	0	0		0.362209	0.000104638	54.764	48.801	54.764	HRAHYDLRHTFMGVVSLGSPSGEVSHPRKTR
P02765	Alpha-2-HS-glycoprotein;Alpha-2-HS-glycoprotein chain A;Alpha-2-HS-glycoprotein chain B	AHSG	S	328		0	0	0	0	0	0	0	0	0	0		0.362209	0.000104638	54.764	48.801	54.764	HYDLRHTFMGVVSLGSPSGEVSHPRKTRTVV
P02765	Alpha-2-HS-glycoprotein;Alpha-2-HS-glycoprotein chain A;Alpha-2-HS-glycoprotein chain B	AHSG	S	330		8698.1	8064	20367	17988	20123	12050	15265	10074	20831	15117		0.981388	2.23745e-37	145.61	127.29	78.428	DLRHTFMGVVSLGSPSGEVSHPRKTRTVVQP
P02794	Ferritin heavy chain	FTH1	S	179		1515.5	15953	37758	32085	65761	13949	23867	11448	12273	15878		0.998107	2.32672e-28	123.35	109.54	67.385	SGLAEYLFDKHTLGDSDNES___________
P02794	Ferritin heavy chain	FTH1	S	183		0	0	0	0	0	0	0	0	0	0		0.53664	2.936e-16	99.987	94.596	99.987	EYLFDKHTLGDSDNES_______________
P02794	Ferritin heavy chain	FTH1	S	114		0	0	0	0	0	0	0	0	0	0		1	0.00162562	47.037	35.444	47.037	NAMECALHLEKNVNQSLLELHKLATDKNDPH
P04004	Vitronectin;Vitronectin V65 subunit;Vitronectin V10 subunit;Somatomedin-B	VTN	S	364		6630.3	8468.6	12013	19906	16331	4956.6	9562.2	5408.3	7030.7	10580		0.999783	7.97872e-05	66.826	55.568	66.826	AMAGRIYISGMAPRPSLAKKQRFRHRNRKGY
P04035	3-hydroxy-3-methylglutaryl-coenzyme A reductase	HMGCR	S	872		1172.2	1719.7	4723.3	4777.5	3368.6	2315.2	2970.5	3214.9	4035.7	2326.5		1	3.59687e-05	68.41	57.035	68.41	LAAGHLVKSHMIHNRSKINLQDLQGACTKKT
P04049	RAF proto-oncogene serine/threonine-protein kinase	RAF1	S	29		0	0	0	0	0	0	0	0	0	0		0.96892	6.74387e-19	99.838	93.702	99.838	GFGFKDAVFDGSSCISPTIVQQFGYQRRASD
P04049	RAF proto-oncogene serine/threonine-protein kinase	RAF1	S	43		7974.7	3307.3	9874.5	11669	8904	6464.5	7907.2	2468.3	5385.3	5872.7		0.996135	4.95245e-09	98.408	84.819	98.408	ISPTIVQQFGYQRRASDDGKLTDPSKTSNTI
P10398	RAF proto-oncogene serine/threonine-protein kinase;Serine/threonine-protein kinase A-Raf	RAF1;ARAF	S	582		8160.4	5972.8	14953	13817	11229	13771	18213	35537	18884	10407		0.991147	4.02218e-07	118.03	94.889	118.03	IELLQHSLPKINRSASEPSLHRAAHTEDINA;IELLQRSLPKIERSASEPSLHRTQADELPAC
P04049	RAF proto-oncogene serine/threonine-protein kinase	RAF1	S	259		6578.3	4421.9	14073	10554	11553	7921	13730	10544	16277	10130		0.712341	8.57165e-37	138.54	128.39	138.54	SPSSEGSLSQRQRSTSTPNVHMVSTTLPVDS
P04075	Fructose-bisphosphate aldolase A	ALDOA	S	36		25486	28608	44877	30479	45427	36004	50480	23796	39267	33424		0.979808	6.12899e-31	154.46	134.78	114.31	HRIVAPGKGILAADESTGSIAKRLQSIGTEN
P04075	Fructose-bisphosphate aldolase A	ALDOA	S	39		26049	33337	42899	35622	44254	34380	50656	22848	37120	33285		0.999263	5.63322e-31	149.73	124.82	149.73	VAPGKGILAADESTGSIAKRLQSIGTENTEE
P04075	Fructose-bisphosphate aldolase A	ALDOA	S	46		1507.5	2339.6	2857.1	3509.3	2390.7	1646.9	1651.9	2201.8	1939.1	1770.7		0.995186	4.80494e-12	107.5	94.704	76.341	LAADESTGSIAKRLQSIGTENTEENRRFYRQ
P04075	Fructose-bisphosphate aldolase A	ALDOA	S	272		0	0	0	0	0	0	0	0	0	0		0.459173	3.10278e-08	55.158	52.26	55.158	LRRTVPPAVTGITFLSGGQSEEEASINLNAI
P04075	Fructose-bisphosphate aldolase A	ALDOA	S	276		0	0	0	0	0	0	0	0	0	0		0.459173	3.10278e-08	55.158	52.26	55.158	VPPAVTGITFLSGGQSEEEASINLNAINKCP
P04083	Annexin A1	ANXA1	S	34		77.378	1061.5	2146.3	0	2671.4	1303.7	1604.3	1422.5	1426.9	2054.8		0.990614	4.13312e-06	58.349	49.086	58.349	QEYVQTVKSSKGGPGSAVSPYPTFNPSSDVA
P04083	Annexin A1	ANXA1	S	37		2083.2	6004.2	11931	12260	16761	6704.5	10027	7132.1	8814.4	8531.9		0.986222	3.62749e-24	115.45	108.81	115.45	VQTVKSSKGGPGSAVSPYPTFNPSSDVAALH
P04150	Glucocorticoid receptor	NR3C1	S	134		1735.3	1591.3	3261.6	3817.9	3355.8	935.88	2066.8	1071.5	2606.9	1831.1		0.998545	1.0701e-20	142.1	89.607	142.1	LKLLEESIANLNRSTSVPENPKSSASTAVSA
P04150	Glucocorticoid receptor	NR3C1	S	45		0	0	0	0	0	0	0	0	0	0		0.867338	1.29802e-52	164.5	153.13	164.5	YKTLRGGATVKVSASSPSLAVASQSDSKQRR
P04183	Thymidine kinase, cytosolic	TK1	S	231		72.251	1256.2	6668.8	2912.3	3827.7	1906.6	1957.9	1875.4	2438.2	1943.1		1	2.62402e-05	70.783	62.917	70.783	VAARKLFAPQQILQCSPAN____________
P04183	Thymidine kinase, cytosolic	TK1	S	13		289.1	8487.9	6694.7	6910.4	13292	2488	3214.6	2839.2	2629.8	3928.7		0.961143	3.35731e-05	71.376	63.51	71.376	___MSCINLPTVLPGSPSKTRGQIQVILGPM
Q29963	HLA class I histocompatibility antigen, Cw-6 alpha chain;HLA class I histocompatibility antigen, Cw-16 alpha chain;HLA class I histocompatibility antigen, Cw-18 alpha chain;HLA class I histocompatibility antigen, Cw-15 alpha chain;HLA class I histocompatibility antigen, Cw-14 alpha chain;HLA class I histocompatibility antigen, Cw-12 alpha chain;HLA class I histocompatibility antigen, Cw-4 alpha c…	HLA-C	S	344		3694.8	2009.6	7039.4	15238	8338.5	1089.9	3217.3	2125	4642.3	4929.1		0.985176	1.44478e-66	175.17	170.82	175.17	AVVMCRRKSSGGKGGSCSQAASSNSAQGSDE
Q29963	HLA class I histocompatibility antigen, Cw-6 alpha chain;HLA class I histocompatibility antigen, Cw-16 alpha chain;HLA class I histocompatibility antigen, Cw-18 alpha chain;HLA class I histocompatibility antigen, Cw-15 alpha chain;HLA class I histocompatibility antigen, Cw-14 alpha chain;HLA class I histocompatibility antigen, Cw-12 alpha chain;HLA class I histocompatibility antigen, Cw-4 alpha c…	HLA-C	S	353		19487	14317	28473	29415	46215	12503	23852	10907	22140	34872		0.995203	1.56617e-35	135.91	129.42	135.91	SGGKGGSCSQAASSNSAQGSDESLIACKA__
Q29963	HLA class I histocompatibility antigen, Cw-6 alpha chain;HLA class I histocompatibility antigen, Cw-16 alpha chain;HLA class I histocompatibility antigen, Cw-18 alpha chain;HLA class I histocompatibility antigen, Cw-15 alpha chain;HLA class I histocompatibility antigen, Cw-14 alpha chain;HLA class I histocompatibility antigen, Cw-12 alpha chain;HLA class I histocompatibility antigen, Cw-4 alpha c…	HLA-C	S	357		39333	36053	63069	67329	96398	22945	41193	17984	37263	69597		1	2.44189e-65	163.48	155.07	163.48	GGSCSQAASSNSAQGSDESLIACKA______
Q29963	HLA class I histocompatibility antigen, Cw-6 alpha chain;HLA class I histocompatibility antigen, Cw-16 alpha chain;HLA class I histocompatibility antigen, Cw-18 alpha chain;HLA class I histocompatibility antigen, Cw-15 alpha chain;HLA class I histocompatibility antigen, Cw-14 alpha chain;HLA class I histocompatibility antigen, Cw-12 alpha chain;HLA class I histocompatibility antigen, Cw-4 alpha c…	HLA-C	S	360		29979	28881	56343	58570	86786	18663	38313	14133	37132	67364		1	2.44189e-65	163.48	155.07	163.48	CSQAASSNSAQGSDESLIACKA_________
P04233	HLA class II histocompatibility antigen gamma chain	CD74	S	25		255.63	1274.5	2960.8	2820.2	3175.6	1408.9	2256.8	1677.4	2119.5	2932.9		1	1.53649e-06	85.493	64.908	76.341	REDQKPVMDDQRDLISNNEQLPMLGRRPGAP
P04233	HLA class II histocompatibility antigen gamma chain	CD74	S	8		16989	13714	36598	18746	33360	6282.7	33856	12026	16143	35708		1	6.54782e-07	87.767	69.871	44.539	________MHRRRSRSCREDQKPVMDDQRDL
P04406	Glyceraldehyde-3-phosphate dehydrogenase	GAPDH	S	210		4221.6	7077.1	13357	10623	13200	11731	14707	10596	8918.2	9986.5		0.960342	4.90983e-18	113.88	93.679	113.88	LWRDGRGALQNIIPASTGAAKAVGKVIPELN
P04406	Glyceraldehyde-3-phosphate dehydrogenase	GAPDH	S	148		5161.4	7037.6	15555	12035	15586	6787.3	10621	6476.2	8497.5	10128		0.577356	1.55821e-19	122.19	95.186	98.543	MGVNHEKYDNSLKIISNASCTTNCLAPLAKV
P04406	Glyceraldehyde-3-phosphate dehydrogenase	GAPDH	S	151		0	0	0	0	0	0	0	0	0	0		0.471292	0.000982869	43.164	34.598	43.164	NHEKYDNSLKIISNASCTTNCLAPLAKVIHD
P16188	HLA class I histocompatibility antigen, A-30 alpha chain;HLA class I histocompatibility antigen, A-11 alpha chain;HLA class I histocompatibility antigen, A-3 alpha chain;HLA class I histocompatibility antigen, A-36 alpha chain;HLA class I histocompatibility antigen, A-1 alpha chain	HLA-A	S	343		18581	20612	40328	187390	158700	16038	33697	19159	67377	105190		0.990798	2.41002e-141	227.11	216.35	142.45	AAVMWRRKSSDRKGGSYTQAASSDSAQGSDV
P16188	HLA class I histocompatibility antigen, A-30 alpha chain;HLA class I histocompatibility antigen, A-11 alpha chain;HLA class I histocompatibility antigen, A-3 alpha chain;HLA class I histocompatibility antigen, A-36 alpha chain;HLA class I histocompatibility antigen, A-1 alpha chain	HLA-A	S	350		0	0	0	0	0	0	0	0	0	0		0.461763	0.000332724	46.399	41.984	46.399	KSSDRKGGSYTQAASSDSAQGSDVSLTACKV
P16188	HLA class I histocompatibility antigen, A-30 alpha chain;HLA class I histocompatibility antigen, A-11 alpha chain;HLA class I histocompatibility antigen, A-3 alpha chain;HLA class I histocompatibility antigen, A-36 alpha chain;HLA class I histocompatibility antigen, A-1 alpha chain	HLA-A	S	352		34475	42697	78836	224560	225840	29619	57338	38310	122090	219520		0.996815	3.77823e-112	206.85	195.75	206.85	SDRKGGSYTQAASSDSAQGSDVSLTACKV__
P16188	HLA class I histocompatibility antigen, A-30 alpha chain;HLA class I histocompatibility antigen, A-11 alpha chain;HLA class I histocompatibility antigen, A-3 alpha chain;HLA class I histocompatibility antigen, A-36 alpha chain;HLA class I histocompatibility antigen, A-1 alpha chain	HLA-A	S	356		35072	36596	79510	263760	215690	36056	59162	40361	140820	247280		0.999992	1.18307e-43	147.27	139.86	142.33	GGSYTQAASSDSAQGSDVSLTACKV______
P16188	HLA class I histocompatibility antigen, A-30 alpha chain;HLA class I histocompatibility antigen, A-11 alpha chain;HLA class I histocompatibility antigen, A-3 alpha chain;HLA class I histocompatibility antigen, A-36 alpha chain;HLA class I histocompatibility antigen, A-1 alpha chain	HLA-A	S	359		33466	35516	79120	239080	204520	34505	61651	39994	137500	228180		0.989742	1.18307e-43	147.27	139.86	121.79	YTQAASSDSAQGSDVSLTACKV_________
P04626	Receptor tyrosine-protein kinase erbB-2	ERBB2	S	998		0	0	0	0	0	0	0	0	0	0		0.994978	1.6361e-12	83.992	77.279	83.992	PQRFVVIQNEDLGPASPLDSTFYRSLLEDDD
P04626	Receptor tyrosine-protein kinase erbB-2	ERBB2	S	1100		3270.5	5389.5	5476.4	4254.6	5248.6	3309.5	3927.2	2990.3	2438.1	3608.5		0.992872	0.00149529	42.118	34.988	42.118	VFDGDLGMGAAKGLQSLPTHDPSPLQRYSED
P04626	Receptor tyrosine-protein kinase erbB-2	ERBB2	S	1054		4371.5	26395	16414	7460	12040	8251.3	10833	8804.1	9224.8	10658		1	7.89428e-119	233.5	208.7	233.5	AGGMVHHRHRSSSTRSGGGDLTLGLEPSEEE
P04626	Receptor tyrosine-protein kinase erbB-2	ERBB2	S	1066		282.63	1597.7	716.54	434.97	657.54	235.04	476	565.89	445.87	684.31		1	1.18598e-08	84.156	72.898	84.025	STRSGGGDLTLGLEPSEEEAPRSPLAPSEGA
P04626	Receptor tyrosine-protein kinase erbB-2	ERBB2	S	1078		648.05	43150	12222	2738	6091.6	5340.5	6827.6	4999.6	6987.2	5785.9		0.956562	7.38989e-16	103.18	97.347	103.18	LEPSEEEAPRSPLAPSEGAGSDVFDGDLGMG
P04626	Receptor tyrosine-protein kinase erbB-2	ERBB2	S	1083		648.05	49399	15438	4626.4	8573.8	6362.9	8764.5	6828.7	8675.2	7973.6		0.999923	7.38989e-16	103.18	97.347	103.18	EEAPRSPLAPSEGAGSDVFDGDLGMGAAKGL
P04626	Receptor tyrosine-protein kinase erbB-2	ERBB2	S	1049		0	0	0	0	0	0	0	0	0	0		0.389052	1.34734e-05	57.088	52.233	45.276	DPAPGAGGMVHHRHRSSSTRSGGGDLTLGLE
P04626	Receptor tyrosine-protein kinase erbB-2	ERBB2	S	1050		0	0	0	0	0	0	0	0	0	0		0.389053	1.34734e-05	57.088	52.233	45.276	PAPGAGGMVHHRHRSSSTRSGGGDLTLGLEP
P04626	Receptor tyrosine-protein kinase erbB-2	ERBB2	S	1051		0	0	0	0	0	0	0	0	0	0		0.389054	0.000222844	45.276	37.702	45.276	APGAGGMVHHRHRSSSTRSGGGDLTLGLEPS
P04637	Cellular tumor antigen p53	TP53	S	313		0	0	0	0	0	0	0	0	0	0		0.312028	0.000134447	58.172	38.514	58.172	ELPPGSTKRALPNNTSSSPQPKKKPLDGEYF
P04637	Cellular tumor antigen p53	TP53	S	314		0	0	0	0	0	0	0	0	0	0		0.550718	5.0674e-20	137.61	94.829	48.405	LPPGSTKRALPNNTSSSPQPKKKPLDGEYFT
P04637	Cellular tumor antigen p53	TP53	S	315		1195.9	1649.2	10043	4240.1	15814	798.52	1885.7	1339.7	1326.5	1689.7		0.979303	5.0674e-20	137.61	94.829	108.58	PPGSTKRALPNNTSSSPQPKKKPLDGEYFTL
P04792	Heat shock protein beta-1	HSPB1	S	199		10670	8317.2	18943	13870	10375	5291.2	10841	5117.9	6482.2	9155.2		0.997258	2.90641e-07	84.946	72.745	84.946	TFESRAQLGGPEAAKSDETAAK_________
P04792	Heat shock protein beta-1	HSPB1	S	15		1291.3	11955	20473	19655	34109	5618.3	10674	5557.9	6733.6	14421		1	0.000102234	76.228	65.47	67.207	_MTERRVPFSLLRGPSWDPFRDWYPHSRLFD
P04792	Heat shock protein beta-1	HSPB1	S	176		72.586	651.37	1617	1097.6	1241.5	482.35	1148.5	1106.8	847.94	1020.3		0.99043	4.59494e-19	115.39	105.86	82.635	GTLTVEAPMPKLATQSNEITIPVTFESRAQL
P04792	Heat shock protein beta-1	HSPB1	S	187		0	666.23	2059.5	1526.6	1747.2	841.07	1077.2	793	1390.8	1197.9		0.6532	1.03171e-05	65.915	56.848	65.915	LATQSNEITIPVTFESRAQLGGPEAAKSDET
P04792	Heat shock protein beta-1	HSPB1	S	82		21621	20523	29623	42891	25229	12494	27469	11724	23222	23298		0.986231	1.37878e-34	194.3	124.63	194.3	AVAAPAYSRALSRQLSSGVSEIRHTADRWRV
P04792	Heat shock protein beta-1	HSPB1	S	83		7148.8	5113.4	11075	14749	7640.2	2436.4	9968.2	2931.3	8852.4	7573.1		0.87092	1.71466e-08	116.63	70.572	77.644	VAAPAYSRALSRQLSSGVSEIRHTADRWRVS
P04792	Heat shock protein beta-1	HSPB1	S	98		426.68	9232.1	34577	22304	15143	7825.9	10946	7698.4	9616.9	9557.2		1	4.84699e-13	102.67	91.232	102.67	SGVSEIRHTADRWRVSLDVNHFAPDELTVKT
P04920	Anion exchange protein 2	SLC4A2	S	144		288.36	3941.3	14271	9172.7	15057	17450	10720	6360.5	8491.2	6328.5		0.984412	4.88354e-96	200.01	192.86	186.1	DEASEAEGARALTQPSPVSTPSSVQFFLQED
P04920	Anion exchange protein 2	SLC4A2	S	147		0	689.32	1833.9	948.43	1447.8	846.67	981.09	810.98	1040.2	1223.2		0.791507	1.64511e-22	96.707	89.945	96.707	SEAEGARALTQPSPVSTPSSVQFFLQEDDSA
P04920	Anion exchange protein 2	SLC4A2	S	243		401.52	1579.8	4527.6	3636.5	5010.7	4798.2	6949.1	2115.6	2864.2	3693.2		0.997808	1.60653e-20	135.47	123.55	78.078	PGHRSYNLQERRRIGSMTGAEQALLPRVPTD
P04920	Anion exchange protein 2	SLC4A2	S	170		0	0	0	0	0	0	0	0	0	0		0.496157	2.35626e-19	121.48	104.87	99.313	FLQEDDSADRKAERTSPSSPAPLPHQEATPR
P04920	Anion exchange protein 2	SLC4A2	S	173		7027.7	6600.6	12564	11514	13826	25168	11083	7422.4	22005	9022		0.913888	1.39623e-82	205.45	182.87	128.2	EDDSADRKAERTSPSSPAPLPHQEATPRASK
P04921	Glycophorin-C	GYPC	S	104		588.99	679.89	1483.8	1181	1793.4	644.24	1173.3	1074.3	940.31	1095.1		0.997323	4.75502e-28	117.94	105.75	117.94	GTYHTNEAKGTEFAESADAALQGDPALQDAG
P13637	Sodium/potassium-transporting ATPase subunit alpha-3;Sodium/potassium-transporting ATPase subunit alpha-1	ATP1A3;ATP1A1	S	643		452.24	241.4	909.85	703.69	299.88	301.93	966.1	308.13	520.77	570.5		1	6.78736e-05	73.881	50.763	73.881	NETVEDIAARLNIPVSQVNPRDAKACVIHGT
P13637	Sodium/potassium-transporting ATPase subunit alpha-3;Sodium/potassium-transporting ATPase subunit alpha-1;Sodium/potassium-transporting ATPase subunit alpha-2;Potassium-transporting ATPase alpha chain 1	ATP1A3;ATP1A1;ATP1A2;ATP4A	S	206		906.46	715.41	1079.6	875.09	1083.5	1506.7	1381	1063.1	856.11	1102.2		0.643293	1.89344e-13	109.72	95.948	109.72	ADLRIISAHGCKVDNSSLTGESEPQTRSPDC
P13637	Sodium/potassium-transporting ATPase subunit alpha-3;Sodium/potassium-transporting ATPase subunit alpha-1;Sodium/potassium-transporting ATPase subunit alpha-2;Potassium-transporting ATPase alpha chain 1	ATP1A3;ATP1A1;ATP1A2;ATP4A	S	207		0	0	0	0	0	0	0	0	0	0		0.484994	6.25203e-05	61.757	50.151	61.757	DLRIISAHGCKVDNSSLTGESEPQTRSPDCT
P05060	Secretogranin-1;GAWK peptide;CCB peptide	CHGB	S	182		6451.3	4042.6	8865.3	7963.7	9967.4	9025	8205.4	6483.4	5427.4	24174		0.823282	2.3027e-40	147.42	131.88	147.42	EEEGENYQKGERGEDSSEEKHLEEPGETQNA
P05060	Secretogranin-1;GAWK peptide;CCB peptide	CHGB	S	183		2064	1815	3106.5	3051.6	3584.6	2158.4	2506.1	3060	3437.2	12187		0.541271	2.34035e-10	86.434	75.678	86.434	EEGENYQKGERGEDSSEEKHLEEPGETQNAF
P05060	Secretogranin-1;GAWK peptide;CCB peptide	CHGB	S	391		2680.2	2331.7	5276.4	5239	5843.4	16768	7546	7996.6	11848	44972		0.999937	0.00139858	76.728	49.399	76.728	QSEESWDEEDKRNYPSLELDKMAHGYGEESE
P05109	Protein S100-A8;Protein S100-A8, N-terminally processed	S100A8	S	11		0	0	0	0	0	0	0	0	0	0		0.998709	0.000566511	54.898	41.89	54.898	_____MLTELEKALNSIIDVYHKYSLIKGNF
P05114	Non-histone chromosomal protein HMG-14	HMGN1	S	7		40542	33362	39315	64678	80768	8000.9	20359	9404.9	21118	20278		0.958162	6.43709e-17	124.2	111.05	124.2	_________MPKRKVSSAEGAAKEEPKRRSA
P05114	Non-histone chromosomal protein HMG-14	HMGN1	S	86		0	0	0	0	0	0	0	0	0	0		0.804069	8.34798e-11	78.674	72.196	78.674	KEDLPAENGETKTEESPASDEAGEKEAKSD_
P05186	Alkaline phosphatase, tissue-nonspecific isozyme	ALPL	S	110		2402.1	19894	15385	17400	44736	12721	14038	7593.1	9470.1	21132		0.997936	2.27867e-14	99.753	95.339	99.753	VALSKTYNTNAQVPDSAGTATAYLCGVKANE
P05387	60S acidic ribosomal protein P2;60S acidic ribosomal protein P1	RPLP2;RPLP1	S	102		51887	329100	961590	858600	1014300	648560	766690	277770	479950	772880		1	2.3736e-61	183.01	176.69	63.979	APAAAEEKKDEKKEESEESDDDMGFGLFD__
P05387	60S acidic ribosomal protein P2;60S acidic ribosomal protein P1	RPLP2;RPLP1	S	105		55040	366150	1083400	973900	1125200	681350	817030	310370	521050	843140		1	2.3736e-61	183.01	176.69	63.979	AAEEKKDEKKEESEESDDDMGFGLFD_____
P05387	60S acidic ribosomal protein P2	RPLP2	S	79		7591.3	6138.3	18232	15615	15608	6802.5	8608.8	6346	8051.4	12607		0.999932	3.57556e-37	125.48	121.17	125.48	SVPAGGAVAVSAAPGSAAPAAGSAPAAAEEK
P05387	60S acidic ribosomal protein P2	RPLP2	S	86		6064.4	5532.6	15793	11378	11349	6137.7	7219.6	5375.1	7524.3	10804		0.998523	2.28377e-24	97.08	92.666	97.08	VAVSAAPGSAAPAAGSAPAAAEEKKDEKKEE
P05387	60S acidic ribosomal protein P2	RPLP2	S	16		0	0	0	0	0	0	0	0	0	0		0.484951	7.98376e-05	58.98	47.397	58.98	MRYVASYLLAALGGNSSPSAKDIKKILDSVG
P05387	60S acidic ribosomal protein P2	RPLP2	S	17		332.93	1651	18924	18848	16182	9528.2	8129.8	7767.1	6005.4	8391.8		0.942543	1.12673e-52	161.51	153.58	161.51	RYVASYLLAALGGNSSPSAKDIKKILDSVGI
Q8NHW5	60S acidic ribosomal protein P0-like;60S acidic ribosomal protein P0	RPLP0P6;RPLP0	S	304		1040.7	24342	88758	58436	74985	48609	67559	23611	39423	64430		1	7.40539e-48	154.77	152.16	154.77	PAAAAAPAKVEAKEESEESDEDMGFGLFD__
Q8NHW5	60S acidic ribosomal protein P0-like;60S acidic ribosomal protein P0	RPLP0P6;RPLP0	S	307		1175.9	25499	92975	61973	79028	50540	69886	25302	41913	67336		1	7.40539e-48	154.77	152.16	154.77	AAAPAKVEAKEESEESDEDMGFGLFD_____
P17535	Transcription factor AP-1;Transcription factor jun-D	JUN;JUND	S	100		5839.9	6188	12578	15676	12958	4180	8095.2	6557.3	6554.8	7374.1		1	0.00200876	90.827	62.622	64.82	DGLLASPDLGLLKLASPELERLIIQSNGLVT;SDLLTSPDVGLLKLASPELERLIIQSSNGHI
P05412	Transcription factor AP-1	JUN	S	63		0	0	0	0	0	0	0	0	0	0		0.833739	0.000185297	54.764	45.806	51.495	SLKPHLRAKNSDLLTSPDVGLLKLASPELER
P05455	Lupus La protein	SSB	S	366		18300	16966	17553	26659	38308	13087	14752	9816.8	7196.5	26383		1	1.21783e-49	162.71	146.65	117.62	GKGKVQFQGKKTKFASDDEHDEHDENGATGP
P05455	Lupus La protein	SSB	S	92		6916.5	13113	22981	18811	26211	3575.9	5966.1	2732.8	4516.5	9119.4		0.954126	2.95972e-14	111.11	104.16	74.222	AELMEISEDKTKIRRSPSKPLPEVTDEYKND
P05783	Keratin, type I cytoskeletal 18	KRT18	S	60		838.54	4431.9	11962	14206	10650	4083.2	7217.7	6406.7	7588.8	6818.2		0.999967	1.09109e-49	143.17	133.26	115.66	RISVSRSTSFRGGMGSGGLATGIAGGLAGMG
P05783	Keratin, type I cytoskeletal 18	KRT18	S	93		1098.4	1779.1	1700.8	2732.5	1696.5	935.22	912.29	754.01	937.96	1161.5		0.999932	0.0241357	64.711	39.152	64.711	QNEKETMQSLNDRLASYLDRVRSLETENRRL
P05783	Keratin, type I cytoskeletal 18	KRT18	S	398		0	0	0	0	0	0	0	0	0	0		0.448708	1.34764e-45	135.3	106.63	135.3	LLEDGEDFNLGDALDSSNSMQTIQKTTTRRI
P05783	Keratin, type I cytoskeletal 18	KRT18	S	399		0	0	0	0	0	0	0	0	0	0		0.454443	1.34764e-45	135.3	106.63	68.42	LEDGEDFNLGDALDSSNSMQTIQKTTTRRIV
P05783	Keratin, type I cytoskeletal 18	KRT18	S	401		0	0	0	0	0	0	0	0	0	0		0.454443	3.95098e-09	68.42	39.744	68.42	DGEDFNLGDALDSSNSMQTIQKTTTRRIVDG
P05783	Keratin, type I cytoskeletal 18	KRT18	S	30		6206.5	6131.9	15981	16917	17690	5885.2	6913.4	6403.1	9081.5	9741.8		0.833245	4.54148e-52	167.97	153.18	89.456	SLGSVQAPSYGARPVSSAASVYAGAGGSGSR
P05783	Keratin, type I cytoskeletal 18	KRT18	S	31		16419	22444	46393	59625	41914	21327	24047	18573	23684	32684		0.922816	4.54148e-52	167.97	153.18	67.11	LGSVQAPSYGARPVSSAASVYAGAGGSGSRI
P05783	Keratin, type I cytoskeletal 18	KRT18	S	34		30644	37486	89944	105850	74088	37850	41638	40693	50819	60773		0.999962	2.21071e-95	220.91	208.44	155.11	VQAPSYGARPVSSAASVYAGAGGSGSRISVS
P05783	Keratin, type I cytoskeletal 18	KRT18	S	42		17193	18515	52434	44135	29542	42033	32433	26238	31154	48573		0.999582	4.58513e-83	207.93	200.34	207.93	RPVSSAASVYAGAGGSGSRISVSRSTSFRGG
P05783	Keratin, type I cytoskeletal 18	KRT18	S	15		13431	10826	23144	26274	24892	13747	21094	17723	24385	21294		0.996604	3.86782e-19	130.87	103.39	130.87	_MSFTTRSTFSTNYRSLGSVQAPSYGARPVS
P05783	Keratin, type I cytoskeletal 18	KRT18	S	18		20652	20766	46334	59449	46257	30712	37423	34146	50066	47057		0.9971	1.35225e-84	182.68	168.26	66.977	FTTRSTFSTNYRSLGSVQAPSYGARPVSSAA
P05783	Keratin, type I cytoskeletal 18	KRT18	S	23		7293.5	8554.1	16732	17762	20528	13193	13454	10726	13310	17168		0.936699	9.09473e-40	126.18	111.9	70.662	TFSTNYRSLGSVQAPSYGARPVSSAASVYAG
P05783	Keratin, type I cytoskeletal 18	KRT18	S	7		8000.5	6221.4	16379	23902	17757	7954.3	8719	9452.6	12153	19358		0.989444	2.48227e-06	126.71	76.6	126.71	_________MSFTTRSTFSTNYRSLGSVQAP
P05783	Keratin, type I cytoskeletal 18	KRT18	S	10		10807	7052.8	18091	23773	13198	9694.9	13594	11517	15553	13647		0.914033	0.000823134	100.88	65.583	79.659	______MSFTTRSTFSTNYRSLGSVQAPSYG
P05783	Keratin, type I cytoskeletal 18	KRT18	S	51		0	0	0	0	0	0	0	0	0	0		0.342026	1.3362e-59	139.75	133.45	67.814	YAGAGGSGSRISVSRSTSFRGGMGSGGLATG
P05783	Keratin, type I cytoskeletal 18	KRT18	S	53		4182.5	18342	62245	109320	62763	22088	42144	16636	34485	23723		0.706953	1.98026e-49	139.31	133.72	77.882	GAGGSGSRISVSRSTSFRGGMGSGGLATGIA
P05783	Keratin, type I cytoskeletal 18	KRT18	S	305		237.61	706.4	2332.6	871.65	1125.1	606.41	674.54	516.71	674.99	566.96		0.873002	0.00202925	42.044	29.776	42.044	GAAETTLTELRRTVQSLEIDLDSMRNLKASL
P05783	Keratin, type I cytoskeletal 18	KRT18	S	100		371.84	457.92	491.74	1066.8	316.64	224.37	405.2	190.94	309.25	301.16		0.992321	0.00760144	52.071	28.116	45.368	QSLNDRLASYLDRVRSLETENRRLESKIREH
P06241	Tyrosine-protein kinase Fyn	FYN	S	21		5349.8	3700.4	4270.5	4809.2	10076	2440.8	3712.7	2569.9	2456	5474.7		0.99998	1.18649e-25	134.86	117.23	134.86	CKDKEATKLTEERDGSLNQSSGYRYGTDPTP
P06241	Tyrosine-protein kinase Fyn	FYN	S	25		0	0	0	0	0	0	0	0	0	0		0.496595	0.00995096	43.761	31.493	43.761	EATKLTEERDGSLNQSSGYRYGTDPTPQHYP
P06241	Tyrosine-protein kinase Fyn	FYN	S	26		0	0	0	0	0	0	0	0	0	0		0.496595	0.00995096	43.761	31.493	43.761	ATKLTEERDGSLNQSSGYRYGTDPTPQHYPS
P06241	Tyrosine-protein kinase Fyn;Tyrosine-protein kinase Yes;Tyrosine-protein kinase Fgr	FYN;YES1;FGR	S	186		2882.9	2840.4	6306.6	9278.2	6417.1	2743.5	4032.7	3088.5	2673.7	3589.8		0.64247	0.00383362	77.058	43.795	63.054	GTFLIRESETTKGAYSLSIRDWDDMKGDHVK
P06400	Retinoblastoma-associated protein	RB1	S	807		798.74	12039	44695	26001	77791	9391.3	11787	9621	7635.5	24774		0.999999	9.42039e-19	117.38	104.23	117.38	FPSSPLRIPGGNIYISPLKSPYKISEGLPTP
P06400	Retinoblastoma-associated protein	RB1	S	811		669.46	5504.3	15958	11429	35096	5791.9	8043.3	4564.9	5055.7	12966		0.999997	9.42039e-19	117.38	104.23	117.38	PLRIPGGNIYISPLKSPYKISEGLPTPTKMT
P06400	Retinoblastoma-associated protein	RB1	S	37		1300.2	5621.2	15672	11934	18610	5813	8156.8	6245.8	5989	10781		0.999999	1.0152e-15	69.368	67.514	69.368	APPPPPPPEEDPEQDSGPEDLPLVRLEFEET
P06400	Retinoblastoma-associated protein	RB1	S	795		4559.7	4579.9	12707	8765.8	18784	4981.6	5776.4	3982.8	4443.9	9359.1		0.684891	0.000225781	67.102	38.116	67.102	SPIPHIPRSPYKFPSSPLRIPGGNIYISPLK
P06400	Retinoblastoma-associated protein	RB1	S	249		6556.8	4091.2	23312	10403	14921	8236.3	7806.1	7559.3	6267.8	14591		1	3.65869e-06	88.561	73.662	81.185	LLKEPYKTAVIPINGSPRTPRRGQNRSARIA
P06703	Protein S100-A6	S100A6	S	46		839.36	4507.2	6686.2	5323.3	5013.8	2822.6	4205.9	2694.7	3375.4	3990.4		0.969593	0.00207174	40.952	27.439	40.952	KKELKELIQKELTIGSKLQDAEIARLMEDLD
P06732	Creatine kinase M-type;Creatine kinase M-type, N-terminally processed	CKM	S	332		270.34	653.38	1357.2	1006.7	1768.1	1268.8	1216	956.92	1389	1505		0.999962	6.61166e-12	98.491	88.065	98.491	LQKRGTGGVDTAAVGSVFDVSNADRLGSSEV
P06733	Alpha-enolase;Beta-enolase;Gamma-enolase	ENO1;ENO3;ENO2	S	40		0	565.1	881.64	1391.3	1654.7	730.53	880.07	500.88	1179.7	1336.3		0.962028	6.96601e-44	155.86	138.98	155.86	FTSKGLFRAAVPSGASTGIYEALELRDNDKT
P06733	Alpha-enolase	ENO1	S	27		230.22	2282.8	3809.9	3777.7	4250.1	2606.6	3250.6	1426	2152.1	3843		0.803573	2.51999e-08	90.422	28.601	58.98	FDSRGNPTVEVDLFTSKGLFRAAVPSGASTG
P06733	Alpha-enolase	ENO1	S	419		5821.3	8217.8	10019	7211.9	9363.7	7691	10962	2595.3	6231.2	8598.1		1	0.000130942	77.185	40.768	77.185	LAKYNQLLRIEEELGSKAKFAGRNFRNPLAK
P06733	Alpha-enolase	ENO1	S	263		3176.2	6676.2	7341.9	8636.7	8826.2	4006.3	4819.3	1911.1	3398.5	6668.7		0.998252	2.53675e-05	62.617	53.335	62.617	ASEFFRSGKYDLDFKSPDDPSRYISPDQLAD
P06733	Alpha-enolase	ENO1	S	79		614.33	841.87	1181.7	937.37	1259.8	1047.5	1676.4	701.75	1233.7	781.87		0.999972	0.00313771	51.252	35.871	51.252	KAVEHINKTIAPALVSKKLNVTEQEKIDKLM
P06733	Alpha-enolase	ENO1	S	272		0	4790.5	6728.8	7288.6	8492.1	5014.1	3617.3	2339.2	3119.9	6799.2		0.999653	3.95035e-06	85.493	57.316	85.493	YDLDFKSPDDPSRYISPDQLADLYKSFIKDY
P06734	Low affinity immunoglobulin epsilon Fc receptor;Low affinity immunoglobulin epsilon Fc receptor membrane-bound form;Low affinity immunoglobulin epsilon Fc receptor soluble form	FCER2	S	135		6221.1	2622.8	4106.9	3623.4	5617.3	3527.3	7774.9	2582	3068.8	6265.4		1	0.0297957	43.897	13.168	43.897	LSSFKSQELNERNEASDLLERLREEVTKLRM
P06748	Nucleophosmin	NPM1	S	125		1832.4	2769.6	4634.3	5392.6	6907.5	3097.9	3525.7	3703.2	5501.7	4315		0.999994	2.48911e-19	92.865	90.367	92.865	HISGQHLVAVEEDAESEDEEEEDVKLLSISG
P06748	Nucleophosmin	NPM1	S	70		0	0	0	0	0	0	0	0	0	0		0.999367	1.45656e-43	141.17	136.53	141.17	DELHIVEAEAMNYEGSPIKVTLATLKMSVQP
P06748	Nucleophosmin	NPM1	S	260		1258.9	1627.4	4688.8	3033	2358.5	608.01	1188.4	451.14	545.5	612.97		1	0.00501882	42.083	24.853	42.083	EDIKAKMQASIEKGGSLPKVEAKFINYVKNC
P06748	Nucleophosmin	NPM1	S	242		1919.1	1819.4	4156.7	3924.6	3603.7	2010.8	2813.2	1617.9	2107.1	1902.3		0.853755	0.000302206	64.82	45.688	61.11	SFKKQEKTPKTPKGPSSVEDIKAKMQASIEK
P06748	Nucleophosmin	NPM1	S	243		8794.3	8549.2	24200	18996	15760	7741.4	11994	6158.6	8513.8	11011		0.9224	2.2065e-07	121.5	72.202	47.429	FKKQEKTPKTPKGPSSVEDIKAKMQASIEKG
P06748	Nucleophosmin	NPM1	S	137		0	0	0	0	0	0	0	0	0	0		0.995552	0.0660775	46.819	17.075	46.819	DAESEDEEEEDVKLLSISGKRSAPGGGSKVP
P06748	Nucleophosmin	NPM1	S	139		4694.2	5744.6	15677	16049	14701	4017.6	5574.4	3359.4	5964.1	6306		0.707484	0.0311923	60.045	31.087	60.045	ESEDEEEEDVKLLSISGKRSAPGGGSKVPQK
P06748	Nucleophosmin	NPM1	S	254		13006	14626	34916	42560	42785	11504	9849.1	5844.4	7076.2	14484		1	4.46892e-06	80.585	67.167	56.548	KGPSSVEDIKAKMQASIEKGGSLPKVEAKFI
P06756	Integrin alpha-V;Integrin alpha-V heavy chain;Integrin alpha-V light chain	ITGAV	S	1046		691.3	957.81	2308.8	2302.5	2396	882.6	1247.4	912.26	1309.3	1538.2		0.803312	3.49814e-18	117.27	114.46	51.495	QEREQLQPHENGEGNSET_____________
Q16778	Histone H2B type 2-E;Histone H2B type 1-B;Histone H2B type 1-O;Histone H2B type 1-J;Putative histone H2B type 2-D;Putative histone H2B type 2-C;Histone H2B type 3-B	HIST2H2BE;HIST1H2BB;HIST1H2BO;HIST1H2BJ;HIST2H2BD;HIST2H2BC;HIST3H2BB	S	39		4088.3	4640.4	5962.6	5990.5	10209	3219.1	4029.7	2403.2	3383.7	4560.5		0.967386	0.00232129	58.132	49.669	55.314	KKDGKKRKRGRKESYSIYVYKVLKQVHPDTG;KKDGKKRKRSRKESYSIYVYKVLKQVHPDTG
P07101	Tyrosine 3-monooxygenase	TH	S	19		0	0	0	0	0	0	0	0	0	0		1	0.00111569	81.017	39.617	78.342	PDATTPQAKGFRRAVSELDAKQAEAIMVRGQ
P07199	Major centromere autoantigen B	CENPB	S	156		3670.8	6355	4808	5771.9	9349.2	2661.9	4040.4	2212.9	2379.3	4535.5		0.985934	1.41841e-07	71.864	59.806	71.864	ARARNAAPRTPAAPASPAAVPSEGSGGSTTG
P07237	Protein disulfide-isomerase	P4HB	S	32		1140.4	1330.1	2631.1	2024.1	2342.8	1789.7	2364	1479.4	1869.5	2073.3		1	0.00220588	44.925	36.153	44.925	ADAPEEEDHVLVLRKSNFAEALAAHKYLLVE
P07305	Histone H1.0;Histone H1.0, N-terminally processed	H1F0	S	92		15805	6637.6	21130	7543.9	9414.1	5551	8096.4	6593.1	4324.2	6602.4		0.994456	0.00258705	67.385	35.907	67.385	TTGVLKQTKGVGASGSFRLAKSDEPKKSVAF
P07355	Annexin A2;Putative annexin A2-like protein	ANXA2;ANXA2P2	S	85		6848.6	7256.7	10575	6166.9	7086.7	6326.2	11981	4017.9	7849.8	7494.5		1	0.0172581	72.928	24.134	72.607	DIAFAYQRRTKKELASALKSALSGHLETVIL
P07355	Annexin A2;Putative annexin A2-like protein	ANXA2;ANXA2P2	S	127		0	204.77	1144.2	798.79	749.94	196.45	363.43	351.34	174.53	513.83		0.999388	6.71965e-06	73.138	57.976	73.138	SELKASMKGLGTDEDSLIEIICSRTNQELQE
P07355	Annexin A2;Putative annexin A2-like protein	ANXA2;ANXA2P2	S	26		2986.8	1834.7	6735.9	4494.2	5603.9	1425.2	3572.2	3523.7	9741.2	3446.5		0.974121	1.03198e-05	67.88	52.082	67.88	LSLEGDHSTPPSAYGSVKAYTNFDAERDALN
P07355	Annexin A2;Putative annexin A2-like protein	ANXA2;ANXA2P2	S	2		1761.3	2246.7	4029	3989.5	3518.7	1740.2	2527.3	1742.4	1900.1	2467		0.5	0.00424624	54.259	43.888	54.259	______________MSTVHEILCKLSLEGDH
P07359	Platelet glycoprotein Ib alpha chain;Glycocalicin	GP1BA	S	629		1183.3	8159.3	24776	9817.2	14529	3707.7	5540.2	2974.7	3441	4103.2		0.999999	3.21834e-08	81.97	74.651	81.97	RPNGRVGPLVAGRRPSALSQGRGQDLLSTVS
P07359	Platelet glycoprotein Ib alpha chain;Glycocalicin	GP1BA	S	632		1183.3	8159.3	24776	9817.2	14529	3707.7	5540.2	2974.7	3441	4103.2		0.999975	3.21834e-08	81.97	74.651	81.97	GRVGPLVAGRRPSALSQGRGQDLLSTVSIRY
P07384	Calpain-1 catalytic subunit	CAPN1	S	93		532.19	2198.7	3954	4433	4444.8	3464.9	4361.8	2657.4	4225.7	3681.3		0.987713	5.19239e-05	61.437	54.959	61.437	SKTYGIKWKRPTELLSNPQFIVDGATRTDIC
P07741	Adenine phosphoribosyltransferase	APRT	S	66		6145.8	6808	11595	10453	13774	12352	15247	7271.3	10189	11051		1	4.93742e-06	100.73	75.952	92.039	KATHGGRIDYIAGLDSRGFLFGPSLAQELGL
P07814	Bifunctional glutamate/proline--tRNA ligase;Glutamate--tRNA ligase;Proline--tRNA ligase	EPRS	S	747		0	0	0	0	0	0	0	0	0	0		0.736718	5.96092e-35	123.35	114.67	123.35	FKERPTPSLNNNCTTSEDSLVLYNRVAVQGD
P07814	Bifunctional glutamate/proline--tRNA ligase;Glutamate--tRNA ligase;Proline--tRNA ligase	EPRS	S	880		0	0	0	0	0	0	0	0	0	0		0.478474	4.2435e-08	82.479	73.632	82.479	KEKTGKEYIPGQPPLSQSSDSSPTRNSEPAG
P07814	Bifunctional glutamate/proline--tRNA ligase;Glutamate--tRNA ligase;Proline--tRNA ligase	EPRS	S	882		6629.6	7002.5	11800	12562	19291	8293.8	8869.3	8791.5	7607.9	11842		0.907368	2.89518e-59	170.1	144.12	170.1	KTGKEYIPGQPPLSQSSDSSPTRNSEPAGLE
P07814	Bifunctional glutamate/proline--tRNA ligase;Glutamate--tRNA ligase;Proline--tRNA ligase	EPRS	S	883		0	0	0	0	0	0	0	0	0	0		0.471035	3.31941e-08	51.758	47.979	51.758	TGKEYIPGQPPLSQSSDSSPTRNSEPAGLET
P07814	Bifunctional glutamate/proline--tRNA ligase;Glutamate--tRNA ligase;Proline--tRNA ligase	EPRS	S	885		29119	27623	54397	57159	86805	31729	31960	29625	30874	54091		0.674249	5.07088e-119	235.42	205.42	235.42	KEYIPGQPPLSQSSDSSPTRNSEPAGLETPE
P07814	Bifunctional glutamate/proline--tRNA ligase;Glutamate--tRNA ligase;Proline--tRNA ligase	EPRS	S	886		22643	21976	41450	44440	64164	23404	27838	19307	23049	35456		0.953542	2.94011e-151	262.42	240.52	262.42	EYIPGQPPLSQSSDSSPTRNSEPAGLETPEA
P07900	Heat shock protein HSP 90-alpha	HSP90AA1	S	231		20465	36999	39336	27282	23865	19255	20283	7801.9	8142.2	18319		1	7.95906e-12	114.52	88.228	114.52	YPITLFVEKERDKEVSDDEAEEKEDKEEEKE
P07900	Heat shock protein HSP 90-alpha	HSP90AA1	S	263		12320	14599	25288	16799	24643	11303	12592	3605.5	5963.7	15132		1	5.97109e-69	176.14	163.01	123.32	EEKESEDKPEIEDVGSDEEEEKKDGDKKKKK
P07910	Heterogeneous nuclear ribonucleoproteins C1/C2	HNRNPC	S	299		0	0	0	0	0	0	0	0	0	0		0.99973	2.82681e-07	68.481	67.727	68.481	KDDEKEAEEGEDDRDSANGEDDS________
P07910	Heterogeneous nuclear ribonucleoproteins C1/C2	HNRNPC	S	233		44004	27563	109420	60831	83297	59804	60996	22697	23785	48935		1	1.1912e-31	157.85	138.27	114.55	EKEQSKQAVEMKNDKSEEEQSSSSVKKDETN
P07910	Heterogeneous nuclear ribonucleoproteins C1/C2	HNRNPC	S	240		0	0	0	0	0	0	0	0	0	0		0.369067	1.13729e-05	66.467	59.149	66.467	AVEMKNDKSEEEQSSSSVKKDETNVKMESEG
P07910	Heterogeneous nuclear ribonucleoproteins C1/C2	HNRNPC	S	241		0	0	0	0	0	0	0	0	0	0		0.369067	1.13729e-05	66.467	59.149	66.467	VEMKNDKSEEEQSSSSVKKDETNVKMESEGG
P07948	Tyrosine-protein kinase Lyn	LYN	S	11		35529	51200	46778	50817	87458	18062	37346	14989	21191	42677		0.997047	2.32567e-11	100.97	81.386	100.97	_____MGCIKSKGKDSLSDDGVDLKTQPVRN
P07948	Tyrosine-protein kinase Lyn	LYN	S	13		36630	24089	50413	65985	94747	11202	33689	14460	25395	67548		0.999489	1.92066e-19	143.46	117.45	143.46	___MGCIKSKGKDSLSDDGVDLKTQPVRNTE
P08047	Transcription factor Sp1	SP1	S	40		0	0	0	0	0	0	0	0	0	0		0.313396	9.90455e-25	96.133	87.815	87.482	NGGNGNGGGAFSQARSSSTGSSSSTGGGGQE
P08047	Transcription factor Sp1	SP1	S	41		0	0	0	0	0	0	0	0	0	0		0.313396	9.90455e-25	96.133	87.815	87.482	GGNGNGGGAFSQARSSSTGSSSSTGGGGQES
P08047	Transcription factor Sp1	SP1	S	42		0	0	0	0	0	0	0	0	0	0		0.297825	9.90455e-25	96.133	87.815	96.133	GNGNGGGAFSQARSSSTGSSSSTGGGGQESQ
P08047	Transcription factor Sp1	SP1	S	47		139.48	1021.6	2243.4	2387.9	3521.8	1287.7	2239.9	1709.4	1769.1	2773.3		0.699348	1.90659e-84	178.32	169.97	178.32	GGAFSQARSSSTGSSSSTGGGGQESQPSPLA
P08047	Transcription factor Sp1	SP1	S	48		0	0	0	0	0	0	0	0	0	0		0.496233	2.55608e-15	76.059	69.999	76.059	GAFSQARSSSTGSSSSTGGGGQESQPSPLAL
P08047	Transcription factor Sp1	SP1	S	56		0	0	0	0	0	0	0	0	0	0		0.466859	4.4903e-06	47.175	43.446	47.175	SSTGSSSSTGGGGQESQPSPLALLAATCSRI
P08047	Transcription factor Sp1	SP1	S	59		1318.4	7584.6	20406	17003	20847	10884	16182	9917.1	13490	16279		0.999653	4.84386e-40	130.32	124.85	130.32	GSSSSTGGGGQESQPSPLALLAATCSRIESP
P08069	Insulin-like growth factor 1 receptor;Insulin-like growth factor 1 receptor alpha chain;Insulin-like growth factor 1 receptor beta chain	IGF1R	S	1365		0	0	0	0	0	0	0	0	0	0		0.742588	0.00172636	64.64	53.824	64.64	NGGRKNERALPLPQSSTC_____________
P08195	4F2 cell-surface antigen heavy chain	SLC3A2	S	165		0	0	0	0	0	0	0	0	0	0		0.999156	3.96963e-05	78.505	65.71	78.505	EDEAEAAAAAKFTGLSKEELLKVAGSPGWVR
P08235	Mineralocorticoid receptor	NR3C2	S	361		0	0	0	0	0	0	0	0	0	0		0.779726	0.00276016	52.527	40.944	52.527	SGTSAGSSTLRDVVPSPDTQEKGAQEVPFPK
P08235	Mineralocorticoid receptor	NR3C2	S	298		0	0	0	0	0	0	0	0	0	0		0.473357	0.00173209	43.592	26.381	43.592	SPVSSPNNVTLRSSVSSPANINNSRCSVSSP
P08235	Mineralocorticoid receptor	NR3C2	S	299		492.79	257.49	941.31	870.85	950.02	1381.4	1793.6	1130	1156.1	1141.4		0.813314	0.000592236	58.814	47.443	58.814	PVSSPNNVTLRSSVSSPANINNSRCSVSSPS
P08238	Heat shock protein HSP 90-beta	HSP90AB1	S	226		10373	11154	21471	12432	29423	8567.9	11081	4986	8050.9	10852		1	4.46892e-06	80.585	63.374	71.853	YPITLYLEKEREKEISDDEAEEEKGEKEEED
P08238	Heat shock protein HSP 90-beta;Putative heat shock protein HSP 90-beta 2	HSP90AB1;HSP90AB2P	S	255		272860	513860	606130	472110	969720	192700	315500	85228	164990	397850		1	6.14026e-222	306.62	277.87	153.1	EDKDDEEKPKIEDVGSDEEDDSGKDKKKKTK
P08238	Heat shock protein HSP 90-beta;Putative heat shock protein HSP 90-beta 2	HSP90AB1;HSP90AB2P	S	261		20156	29240	32517	38641	42449	16713	22475	9928.4	11659	27434		1	2.07852e-43	153.1	138.76	153.1	EKPKIEDVGSDEEDDSGKDKKKKTKKIKEKY
P08238	Heat shock protein HSP 90-beta	HSP90AB1	S	445		5345.9	4048.9	8928.7	7970.4	9447	7072.3	7022.5	5664.7	3905.1	10839		0.5	0.000219923	66.989	47.712	66.989	YEAFSKNLKLGIHEDSTNRRRLSELLRYHTS
P08238	Heat shock protein HSP 90-beta	HSP90AB1	S	452		120.97	314.11	1210	402.41	628.98	54.599	147.35	0	58.712	111.63		1	0.0100552	58.981	17.479	58.981	LKLGIHEDSTNRRRLSELLRYHTSQSGDEMT
Q16772	Glutathione S-transferase A3;Glutathione S-transferase A2;Glutathione S-transferase A1;Glutathione S-transferase A1, N-terminally processed	GSTA3;GSTA2;GSTA1	S	202		34203	7584.1	20594	18100	39321	30006	41462	16357	55705	25909		1	0.000197641	102.42	50.987	40.767	RISNLPTVKKFLQPGSPRKPPADAKALEEAR
P08473	Neprilysin	MME	S	6		19110	22230	53446	59967	65800	11937	20511	10818	19593	37664		0.930055	3.24463e-27	131.77	124.19	72.935	__________MGKSESQMDITDINTPKPKKK
P08559	Pyruvate dehydrogenase E1 component subunit alpha, somatic form, mitochondrial	PDHA1	S	232		3187.8	1314.6	3379.6	7740.1	9279.1	34081	23606	4459.2	27893	9964.4		0.994281	0.000498231	91.549	62.593	73.655	PCIFICENNRYGMGTSVERAAASTDYYKRGD
P08559	Pyruvate dehydrogenase E1 component subunit alpha, somatic form, mitochondrial;Pyruvate dehydrogenase E1 component subunit alpha, testis-specific form, mitochondrial	PDHA1;PDHA2	S	293		0	0	0	0	0	0	0	0	0	0		0.756327	0.000158161	54.281	43.355	42.797	GPILMELQTYRYHGHSMSDPGVSYRTREEIQ
P08559	Pyruvate dehydrogenase E1 component subunit alpha, somatic form, mitochondrial;Pyruvate dehydrogenase E1 component subunit alpha, testis-specific form, mitochondrial	PDHA1;PDHA2	S	295		0	0	0	0	0	0	0	0	0	0		0.406697	0.000158161	54.281	43.355	54.281	ILMELQTYRYHGHSMSDPGVSYRTREEIQEV
P08567	Pleckstrin	PLEK	S	117		146.43	624.1	7446.7	6924.4	13840	2882.6	7482.4	1518.9	1086.6	1884.6		0.999407	1.28524e-13	98.632	91.534	98.632	CIEGGQKFARKSTRRSIRLPETIDLGALYLS
P08575	Receptor-type tyrosine-protein phosphatase C	PTPRC	S	1297		4584.5	2641.1	5230.3	5637.2	12361	1168.4	3659	1624.2	2717.1	3987.6		0.999991	6.95818e-171	241	227.54	241	TSGTEGPEHSVNGPASPALNQGS________
P08575	Receptor-type tyrosine-protein phosphatase C	PTPRC	S	973		33089	26295	29687	37650	65415	16135	31576	16144	16978	41582		1	2.95451e-24	144.3	129.14	121.72	QHIGNQEENKSKNRNSNVIPYDYNRVPLKHE
P08581	Hepatocyte growth factor receptor	MET	S	990		832.01	1053.3	1737.8	1417	1644.9	786.23	808.62	1063.2	1106.2	1337.1		0.839807	2.0454e-30	134.04	124.2	128.38	VHTPHLDRLVSARSVSPTTEMVSNESVDYRA
P08621	U1 small nuclear ribonucleoprotein 70 kDa	SNRNP70	S	226		13924	12615	32351	20121	31675	11567	17284	14331	14304	17478		1	6.68316e-28	142.4	120.59	142.4	SGRDDTSRYDERPGPSPLPHRDRDRDRERER
P08648	Integrin alpha-5;Integrin alpha-5 heavy chain;Integrin alpha-5 light chain	ITGA5	S	126		0	0	0	0	0	0	0	0	0	0		0.480185	6.76477e-255	323.1	295.77	323.1	IEFDSKGSRLLESSLSSSEGEEPVEYKSLQW
P08648	Integrin alpha-5;Integrin alpha-5 heavy chain;Integrin alpha-5 light chain	ITGA5	S	127		38512	89809	71274	110710	109460	38763	65863	31010	43290	84652		0.974729	6.76477e-255	323.1	295.77	198.49	EFDSKGSRLLESSLSSSEGEEPVEYKSLQWF
P08648	Integrin alpha-5;Integrin alpha-5 heavy chain;Integrin alpha-5 light chain	ITGA5	S	128		0	0	0	0	0	0	0	0	0	0		0.452827	6.27973e-05	59.728	55.111	59.728	FDSKGSRLLESSLSSSEGEEPVEYKSLQWFG
P08651	Nuclear factor 1 C-type	NFIC	S	333		2669.4	3224.9	10708	5718.9	7920.3	4488.9	5994.9	2537.6	4502.5	4718		0.980224	6.35358e-06	72.99	59.288	50.178	EGGISSPVKKTEMDKSPFNSPSPQDSPRLSS
P08651	Nuclear factor 1 C-type	NFIC	S	337		7576.6	8651.3	21117	13109	17055	9722	12919	6763.5	11299	10551		0.708322	2.00633e-07	79.172	59.079	69.765	SSPVKKTEMDKSPFNSPSPQDSPRLSSFTQH
P08651	Nuclear factor 1 C-type	NFIC	S	339		10202	11070	29777	19855	23395	12838	19776	14340	19179	14457		0.979836	1.32347e-10	99.957	93.521	99.957	PVKKTEMDKSPFNSPSPQDSPRLSSFTQHHR
P08651	Nuclear factor 1 C-type	NFIC	S	323		7577.9	11309	9942.7	10642	34735	5342.2	5238.4	3816.3	4248.8	8113.5		0.82152	4.0717e-13	103.9	96.803	103.9	SSSRNWTEDMEGGISSPVKKTEMDKSPFNSP
P08651	Nuclear factor 1 C-type	NFIC	S	305		1371.8	627.69	2455.1	1922.2	2482.8	1149.8	1452.6	1087.5	1857.4	1995.7		0.560157	3.04028e-36	133.48	128.58	133.48	DVDTSPGGDYYTSPSSPTSSSRNWTEDMEGG
P08670	Vimentin	VIM	S	459		4424.4	3412.6	4780	5264	5848.3	1839	5654.3	4608.4	4333.3	6821.1		0.849958	1.34701e-06	82.189	76.107	82.189	IKTVETRDGQVINETSQHHDDLE________
P08670	Vimentin	VIM	S	430		25352	58989	129440	132410	224870	35838	79286	37080	52914	81971		0.999997	3.44178e-45	167.59	147.56	156.41	LPNFSSLNLRETNLDSLPLVDTHSKRTLLIK
P08670	Vimentin	VIM	S	420		702.96	1172.8	175950	43606	104140	29835	101950	49468	8819.9	10468		0.970697	8.42457e-93	228.33	187.95	103.39	EGEESRISLPLPNFSSLNLRETNLDSLPLVD
P08670	Vimentin	VIM	S	72		1065.5	778.7	2260.9	4070.5	2599.8	362.22	1379	807.94	3132.5	484.39		0.956398	0.00163928	60.255	44.391	60.255	PGGVYATRSSAVRLRSSVPGVRLLQDSVDFS
P08670	Vimentin	VIM	S	73		3546.6	2583	6878.1	11442	7290.2	2660.3	5073.7	4979.4	8362.6	3210.1		0.890841	0.000446196	76.332	54.936	76.332	GGVYATRSSAVRLRSSVPGVRLLQDSVDFSL
P08670	Vimentin	VIM	S	214		10077	9740.9	8393.3	12347	20172	5062.5	8565.9	11381	6871.5	8452.2		1	4.22575e-06	102.52	71.631	92.939	AENTLQSFRQDVDNASLARLDLERKVESLQE
P08670	Vimentin	VIM	S	325		1607.6	14380	13943	22079	25997	14745	14104	9733.4	11623	16961		0.998345	1.3774e-15	122.01	104.11	122.01	RQAKQESTEYRRQVQSLTCEVDALKGTNESL
P08670	Vimentin	VIM	S	339		0	2170.4	2451.4	3258.2	4842.2	1900.7	2370.4	876.74	1553.8	2002.6		0.991238	9.46347e-05	53.481	48.955	53.481	QSLTCEVDALKGTNESLERQMREMEENFAVE
P08670	Vimentin	VIM	S	51		7096.3	6265.5	14326	16004	17035	3843	10051	9212	16661	11310		0.994994	2.6179e-13	112.57	97.424	112.57	RTYSLGSALRPSTSRSLYASSPGGVYATRSS
P08670	Vimentin	VIM	S	55		5979.9	5157.3	4652	9767.6	15872	2744.2	4205.4	3124.4	3837.6	6029.7		0.594074	5.52678e-38	165.24	142.83	159.4	LGSALRPSTSRSLYASSPGGVYATRSSAVRL
P08670	Vimentin	VIM	S	56		7318.6	5816.4	5021.4	10744	18539	2279.4	4323.4	3393.1	4210.1	5972.1		0.962011	2.02914e-31	160.45	122.79	123.4	GSALRPSTSRSLYASSPGGVYATRSSAVRLR
P08670	Vimentin	VIM	S	65		0	0	0	0	0	0	0	0	0	0		0.569284	9.14951e-15	100.62	88.576	100.62	RSLYASSPGGVYATRSSAVRLRSSVPGVRLL
P08670	Vimentin	VIM	S	5		0	0	0	0	0	0	0	0	0	0		0.985074	0.0642715	42.718	24.033	42.718	___________MSTRSVSSSSYRRMFGGPGT
P08670	Vimentin	VIM	S	7		4480.3	4948.3	7900.7	11038	12764	2080.2	3713.8	3108.2	3756	2051.2		0.925653	0.00223424	88.948	72.781	88.948	_________MSTRSVSSSSYRRMFGGPGTAS
P08670	Vimentin	VIM	S	29		2500.4	3287.7	4198.1	9114	8835.9	600.2	3198.4	1373.5	4641.9	2500.1		0.999544	0.00210198	90.05	61.846	90.05	MFGGPGTASRPSSSRSYVTTSTRTYSLGSAL
P08670	Vimentin	VIM	S	34		3965	4467.7	4446.8	8915.6	8199.6	1114.5	4433.8	2036.9	4080.3	3743.2		0.989278	0.00296704	83.438	60.065	83.438	GTASRPSSSRSYVTTSTRTYSLGSALRPSTS
P08670	Vimentin	VIM	S	39		6041.3	7194	11745	26594	20520	4397	13416	6073.8	22202	9326.6		0.98731	6.58104e-20	128.99	101.73	128.99	PSSSRSYVTTSTRTYSLGSALRPSTSRSLYA
P08670	Vimentin	VIM	S	47		4442.9	4924	7597.9	9055.1	9821.6	4508.7	7558.8	4016	7126.8	6663.5		0.817817	6.30715e-05	65.511	56.189	65.511	TTSTRTYSLGSALRPSTSRSLYASSPGGVYA
P08708	40S ribosomal protein S17	RPS17	S	113		290.31	2880.1	86985	40977	44745	35714	40818	39756	19219	16649		0.952301	6.70033e-130	227.25	215.24	84.68	VDPDTKEMLKLLDFGSLSNLQVTQPTVGMNF
P08833	Insulin-like growth factor-binding protein 1	IGFBP1	S	194		0	0	0	0	0	0	0	0	0	0		0.914745	2.85067e-05	79.614	60.37	54.281	ELYRVVESLAKAQETSGEEISKFYLPNCNKN
P08910	Abhydrolase domain-containing protein 2	ABHD2	S	415		5041.2	7006.2	10664	8427.7	11764	8530.4	9089.4	8495.1	10333	7303.7		0.943601	6.51525e-38	161.51	146.35	90.561	YANAICQWERNKLQCSDTEQVEADLE_____
P09086	POU domain, class 2, transcription factor 2	POU2F2	S	55		4375.8	3474.9	5792.8	6737.8	11422	2689.5	8931.6	2357	3259.7	5627.3		0.996092	1.35462e-12	110.35	87.491	110.35	TNHQNPQNKTSPFSVSPTGPSTKIKAEDPSG
P09234	U1 small nuclear ribonucleoprotein C	SNRPC	S	17		718.93	1306.9	3369.1	2296.7	4031	1440.8	1877.9	1633.8	1771.8	2197.2		0.707336	1.74092e-09	91.238	86.334	91.238	PKFYCDYCDTYLTHDSPSVRKTHCSGRKHKE
P09429	High mobility group protein B1	HMGB1	S	35		2795.1	3222	5756.1	7413.2	8433.6	3531.1	4426.5	1669.6	2783	4877.3		0.999069	6.82116e-06	78.674	51.837	78.674	VQTCREEHKKKHPDASVNFSEFSKKCSERWK
P09429	High mobility group protein B1	HMGB1	S	100		0	0	0	0	0	0	0	0	0	0		1	1.08679e-19	124.08	115.97	124.08	TKKKFKDPNAPKRPPSAFFLFCSEYRPKIKG
P09525	Annexin A4	ANXA4	S	12		238.08	1054.2	1813.5	1870	1509.2	1125.3	1340.1	1029.1	1136.1	909.83		1	1.10391e-08	91.589	76.601	91.589	____MATKGGTVKAASGFNAMEDAQTLRKAM
P09525	Annexin A4	ANXA4	S	297		0	0	0	0	0	0	0	0	0	0		0.996136	0.0383499	56.432	22.045	56.432	DIRAHFKRLYGKSLYSFIKGDTSGDYRKVLL
P09543	2',3'-cyclic-nucleotide 3'-phosphodiesterase	CNP	S	170		0	0	0	0	0	0	0	0	0	0		1	0.00340914	40.493	32.361	40.493	RLDCAQLKEKNQWQLSADDLKKLKPGLEKDF
P09601	Heme oxygenase 1	HMOX1	S	229		8400.1	4063.4	9704.3	12040	14008	3071.2	5848.1	8511.2	5452.3	8548.1		0.979896	5.8624e-15	132.97	99.076	98.582	FEELQELLTHDTKDQSPSRAPGLRQRASNKV
P09601	Heme oxygenase 1	HMOX1	S	231		2777.3	1740.3	3212.9	5418.7	4774.5	1448	2784.5	1727.1	1397.3	2976.1		0.602823	0.00336492	43.03	19	40.88	ELQELLTHDTKDQSPSRAPGLRQRASNKVQD
P09651	Heterogeneous nuclear ribonucleoprotein A1	HNRNPA1	S	361		442.67	223.71	1556.9	1248.4	954.87	901.32	1462.1	1064.4	823	798.01		0.765451	8.45634e-10	96.016	83.224	96.016	QYFAKPRNQGGYGGSSSSSSYGSGRRF____
P09651	Heterogeneous nuclear ribonucleoprotein A1	HNRNPA1	S	362		0	0	0	0	0	0	0	0	0	0		0.373306	4.81412e-27	129.27	120.22	129.27	YFAKPRNQGGYGGSSSSSSYGSGRRF_____
P09651	Heterogeneous nuclear ribonucleoprotein A1	HNRNPA1	S	363		4070.4	4027.7	9172.1	7247.8	11504	5317.8	4689.5	3196.9	2888.6	8452.9		0.894332	4.46835e-27	129.91	117.71	118.51	FAKPRNQGGYGGSSSSSSYGSGRRF______
P09651	Heterogeneous nuclear ribonucleoprotein A1	HNRNPA1	S	364		948.05	663.3	2435.8	1801.3	2581.9	1299.6	1213.7	544.66	477.73	1984.1		0.675249	2.94431e-36	140.51	130.37	140.51	AKPRNQGGYGGSSSSSSYGSGRRF_______
P09651	Heterogeneous nuclear ribonucleoprotein A1	HNRNPA1	S	365		517.88	848.22	2523.1	1588.2	2715.9	1252.6	1263.9	1297.6	510.87	1367.3		0.759121	6.68608e-27	125.77	112.6	125.77	KPRNQGGYGGSSSSSSYGSGRRF________
P09651	Heterogeneous nuclear ribonucleoprotein A1	HNRNPA1	S	368		243.22	423.02	826.46	1420.6	906.73	231.14	640.74	186.52	467.81	501.28		0.999949	5.4521e-38	150.64	143.89	150.64	NQGGYGGSSSSSSYGSGRRF___________
P09651	Heterogeneous nuclear ribonucleoprotein A1	HNRNPA1	S	4		12396	13578	24629	15784	18632	8051.4	11355	3555.5	4276.2	9919.2		0.564356	7.59796e-08	97.797	83.118	97.797	____________MSKSESPKEPEQLRKLFIG
P09651	Heterogeneous nuclear ribonucleoprotein A1	HNRNPA1	S	6		157690	178240	338070	190290	269770	116050	157600	47207	76292	163500		0.999308	6.56986e-20	149.22	121.25	142.1	__________MSKSESPKEPEQLRKLFIGGL
P09651	Heterogeneous nuclear ribonucleoprotein A1	HNRNPA1	S	337		20170	17284	43583	38198	49592	15084	19632	11518	16578	22968		0.842564	2.79751e-37	155.24	144.26	113.86	SSNFGPMKGGNFGGRSSGPYGGGGQYFAKPR
P09651	Heterogeneous nuclear ribonucleoprotein A1	HNRNPA1	S	338		3669	3888	10669	8533.3	12932	2860.9	3329.4	3246.7	3708.2	4876.7		0.553712	4.17564e-19	121.01	101.1	121.01	SNFGPMKGGNFGGRSSGPYGGGGQYFAKPRN
P09874	Poly [ADP-ribose] polymerase 1	PARP1	S	782		17905	26526	16302	24110	34630	12969	19538	11515	12294	11153		0.999931	5.25327e-36	140.2	124.4	85.737	NLLDIEVAYSLLRGGSDDSSKDPIDVNYEKL
P09874	Poly [ADP-ribose] polymerase 1	PARP1	S	372		0	0	0	0	0	0	0	0	0	0		0.249869	7.22984e-42	113.53	110.78	104.4	FPPETSASVAATPPPSTASAPAAVNSSASAD
P09874	Poly [ADP-ribose] polymerase 1	PARP1	S	375		0	0	0	0	0	0	0	0	0	0		0.249869	7.22984e-42	113.53	110.78	104.4	ETSASVAATPPPSTASAPAAVNSSASADKPL
P09884	DNA polymerase alpha catalytic subunit	POLA1	S	209		578.16	695.57	568.17	936.73	1914.2	632.14	446.86	525.74	54.903	399.78		0.999425	0.0151195	75.571	36.561	56.432	FSVHTATAVPSGKIASPVSRKEPPLTPVPLK
P09923	Intestinal-type alkaline phosphatase	ALPI	S	111		3784.4	12819	27492	54407	28553	10851	17512	17047	31042	183380		0.999837	2.40193e-43	151.2	140.41	114.63	LALSKTYNVDRQVPDSAATATAYLCGVKANF
P09972	Fructose-bisphosphate aldolase C	ALDOC	S	45		3423	3608.8	6505.5	4704.1	5353.5	5527.2	5060.8	7507.1	5278.4	4153.8		0.985535	0.000807035	48.376	38.53	48.376	ILAADESVGSMAKRLSQIGVENTEENRRLYR
P0C1Z6	TCF3 fusion partner	TFPT	S	252		0	0	0	0	0	0	0	0	0	0		0.999951	1.09393e-23	109.65	104.95	109.65	GPDKLLPYPTLASPASD______________
P0C1Z6	TCF3 fusion partner	TFPT	S	180		7568.6	7100.3	16003	11863	15493	7032	9166.1	12842	8722.5	10414		0.999996	4.98653e-21	121.97	114.53	116.65	TLSPPRRTPAPPEPGSPAPGEGPSGRKRRRV
P0C671	Uncharacterized protein C6orf222	C6orf222	S	463		838.58	534.85	2157.8	2334.7	3359	711.61	1324.6	866.16	707.09	2395.4		1	2.98849e-08	90.453	68.461	90.453	HTSKEPRRAGAAGAASPEARRPKRPSFLPLC
P0C7P0	CDGSH iron-sulfur domain-containing protein 3, mitochondrial	CISD3	S	83		1838.5	2148	4206.3	3108	4008.1	3144.5	3347	1945.1	2457.7	3572.4		0.998467	0.0726535	45.368	13.048	45.368	QPFCDGSHFFQRTGLSPLKFKAQETRMVALC
P0C860	Putative male-specific lethal-3 protein-like 2	MSL3P1	S	323		0	0	0	0	0	0	0	0	0	0		0.344054	3.12282e-09	82.479	65.128	82.479	KLFLHLEKKTPVHSRSSSPTLTPSQEGSPVF
P0C860	Putative male-specific lethal-3 protein-like 2	MSL3P1	S	324		0	0	0	0	0	0	0	0	0	0		0.344054	3.12282e-09	82.479	65.128	82.479	LFLHLEKKTPVHSRSSSPTLTPSQEGSPVFA
P0CAP2	DNA-directed RNA polymerase II subunit GRINL1A	POLR2M	S	268		974.58	778.97	1908.4	1510.2	1616.9	1245.1	2104.6	1486.6	940.12	1954.5		0.562292	6.8748e-05	74.475	53.103	74.475	VLPFRQNDSSSHCQKSGSPISSEERRRRDKQ
P0CAP2	DNA-directed RNA polymerase II subunit GRINL1A	POLR2M	S	270		10884	7476	13718	11137	15961	12929	13344	8933.2	6524.9	16753		0.997269	1.08331e-15	143.76	112.96	143.76	PFRQNDSSSHCQKSGSPISSEERRRRDKQHL
P0CAP2	DNA-directed RNA polymerase II subunit GRINL1A;Putative GRINL1B complex locus protein 2	POLR2M;GCOM2	S	179		0	1281.5	4047.1	3883.9	2366	900.58	2603.3	2098.1	2177.5	2099.2		0.862038	7.20547e-28	130.3	106.42	130.3	PSSEASEHHPRHRVSSQAEDTSSSFDNLFID
P0CAP2	DNA-directed RNA polymerase II subunit GRINL1A;Putative GRINL1B complex locus protein 2	POLR2M;GCOM2	S	187		0	0	0	0	0	0	0	0	0	0		0.741206	3.65576e-09	86.791	77.994	86.791	HPRHRVSSQAEDTSSSFDNLFIDRLQRITIA
P0CG12	Chromosome transmission fidelity protein 8 homolog isoform 2	CHTF8	S	70		636.24	720.05	1867.6	1820	2102.7	1125.7	1119.6	723.37	998.89	1384.6		0.845419	0.000176749	43.956	37.682	43.956	AGSLGGNLTPFPRNPSPFPASSGSLASNPAP
P62987	Ubiquitin-60S ribosomal protein L40;Ubiquitin;60S ribosomal protein L40;Ubiquitin-40S ribosomal protein S27a;Ubiquitin;40S ribosomal protein S27a;Polyubiquitin-B;Ubiquitin;Polyubiquitin-C;Ubiquitin	UBA52;RPS27A;UBB;UBC	S	57		3420.2	3217.3	6652.2	6769.8	6678.4	2875.8	3799.9	2610.8	3263.7	3741.1		0.983077	0.00117402	80.17	49.965	80.17	RLIFAGKQLEDGRTLSDYNIQKESTLHLVLR
P0DMV9			S	631		172.65	443.7	418.77	572.36	407.84	396.09	238.48	131.29	55.587	327.72		0.823081	6.0395e-34	151.74	131.15	110.44	GPGPGGFGAQGPKGGSGSGPTIEEVD_____
P0DMV9			S	633		1533.8	717	2007.9	1294.6	1414.9	1140.6	1164.7	947.97	930.49	947.11		0.758921	1.16122e-07	88.706	82.991	88.706	GPGGFGAQGPKGGSGSGPTIEEVD_______
P10071	Transcriptional activator GLI3;Transcriptional repressor GLI3R	GLI3	S	445		0	0	0	0	0	0	0	0	0	0		1	0.000321162	54.004	46.639	54.004	MHNKRSKIKPDEDLPSPGARGQQEQPEGTTL
P10075	Zinc finger protein GLI4	GLI4	S	86		0	0	0	0	0	0	0	0	0	0		0.857856	3.47215e-07	86.497	78.155	86.497	TFWPDSEPKPEQAPRSPGSQAPDEGAGGALR
P10109	Adrenodoxin, mitochondrial	FDX1	S	61		0	0	0	0	0	0	0	0	0	0		0.333219	0.000143645	56.872	48.462	56.872	SAEASRSLSVSARARSSSEDKITVHFINRDG
P10109	Adrenodoxin, mitochondrial	FDX1	S	62		0	0	0	0	0	0	0	0	0	0		0.333219	0.000143645	56.872	48.462	56.872	AEASRSLSVSARARSSSEDKITVHFINRDGE
P10109	Adrenodoxin, mitochondrial	FDX1	S	63		0	0	0	0	0	0	0	0	0	0		0.333219	0.000143645	56.872	48.462	56.872	EASRSLSVSARARSSSEDKITVHFINRDGET
P10301	Ras-related protein R-Ras	RRAS	S	201		0	0	0	0	0	0	0	0	0	0		0.975796	0.000111835	55.337	44.476	55.337	LVRAVRKYQEQELPPSPPSAPRKKGGGCPCV
Q95365	HLA class I histocompatibility antigen, B-38 alpha chain;HLA class I histocompatibility antigen, B-59 alpha chain;HLA class I histocompatibility antigen, B-67 alpha chain;HLA class I histocompatibility antigen, B-82 alpha chain;HLA class I histocompatibility antigen, B-35 alpha chain;HLA class I histocompatibility antigen, B-78 alpha chain;HLA class I histocompatibility antigen, B-56 alpha chain;…	HLA-B	S	343		2128.2	1906	3742.4	2985.5	5537	1490.9	2915.4	1983.4	2998.6	4008		0.949795	1.1122e-38	139.67	134.02	139.67	AAVMCRRKSSGGKGGSYSQAASSDSAQGSDV
Q95365	HLA class I histocompatibility antigen, B-38 alpha chain;HLA class I histocompatibility antigen, B-59 alpha chain;HLA class I histocompatibility antigen, B-67 alpha chain;HLA class I histocompatibility antigen, B-82 alpha chain;HLA class I histocompatibility antigen, B-35 alpha chain;HLA class I histocompatibility antigen, B-78 alpha chain;HLA class I histocompatibility antigen, B-56 alpha chain;…	HLA-B	S	350		4787.6	4240.9	4645.6	4675.8	12366	2728.7	7011.7	3294.4	5572.6	6034.9		0.672591	6.52552e-39	144.29	112.88	144.29	KSSGGKGGSYSQAASSDSAQGSDVSLTA___
Q95365	HLA class I histocompatibility antigen, B-38 alpha chain;HLA class I histocompatibility antigen, B-59 alpha chain;HLA class I histocompatibility antigen, B-67 alpha chain;HLA class I histocompatibility antigen, B-82 alpha chain;HLA class I histocompatibility antigen, B-35 alpha chain;HLA class I histocompatibility antigen, B-78 alpha chain;HLA class I histocompatibility antigen, B-56 alpha chain;…	HLA-B	S	352		7406	6021.2	12673	9696.6	17307	6098.2	8897.3	7566.6	7103.9	12284		0.963407	5.44974e-23	114.57	84.989	114.57	SGGKGGSYSQAASSDSAQGSDVSLTA_____
Q95365	HLA class I histocompatibility antigen, B-38 alpha chain;HLA class I histocompatibility antigen, B-59 alpha chain;HLA class I histocompatibility antigen, B-67 alpha chain;HLA class I histocompatibility antigen, B-82 alpha chain;HLA class I histocompatibility antigen, B-35 alpha chain;HLA class I histocompatibility antigen, B-78 alpha chain;HLA class I histocompatibility antigen, B-56 alpha chain;…	HLA-B	S	356		6188.1	6222.6	9365.6	6271	14966	4891.9	8242.3	5126.4	6151.7	12602		0.999985	1.26001e-49	156.57	150.19	156.57	GGSYSQAASSDSAQGSDVSLTA_________
Q95365	HLA class I histocompatibility antigen, B-38 alpha chain;HLA class I histocompatibility antigen, B-59 alpha chain;HLA class I histocompatibility antigen, B-67 alpha chain;HLA class I histocompatibility antigen, B-82 alpha chain;HLA class I histocompatibility antigen, B-35 alpha chain;HLA class I histocompatibility antigen, B-78 alpha chain;HLA class I histocompatibility antigen, B-56 alpha chain;…	HLA-B	S	359		7941.2	8602	12153	8280.8	20035	5911.3	9446.9	6231.1	7511.9	16444		0.995025	1.26001e-49	156.57	150.19	156.57	YSQAASSDSAQGSDVSLTA____________
P10398	Serine/threonine-protein kinase A-Raf	ARAF	S	257		11359	8766.3	11923	9358.8	14876	16896	23612	19856	8652.7	21557		0.998912	3.88875e-37	143.47	123.24	124.16	DAAGSRGGSDGTPRGSPSPASVSSGRKSPHS
P10398	Serine/threonine-protein kinase A-Raf	ARAF	S	259		0	0	0	0	0	0	0	0	0	0		0.993613	4.5578e-23	131.06	88.346	131.06	AGSRGGSDGTPRGSPSPASVSSGRKSPHSKS
P10398	Serine/threonine-protein kinase A-Raf	ARAF	S	157		0	0	0	0	0	0	0	0	0	0		0.998805	5.97332e-06	76.118	67.648	76.118	TVCVDMSTNRQQFYHSVQDLSGGSRQHEAPS
P10398	Serine/threonine-protein kinase A-Raf	ARAF	S	212		0	0	0	0	0	0	0	0	0	0		0.324805	1.84311e-44	128.67	124.59	128.67	FPFPAPANAPLQRIRSTSTPNVHMVSTTAPM
P10398	Serine/threonine-protein kinase A-Raf	ARAF	S	214		0	0	0	0	0	0	0	0	0	0		0.248998	5.43151e-14	69.729	60.965	69.729	FPAPANAPLQRIRSTSTPNVHMVSTTAPMDS
P10412	Histone H1.4;Histone H1.1;Histone H1.5;Histone H1.3;Histone H1.2	HIST1H1E;HIST1H1A;HIST1H1B;HIST1H1D;HIST1H1C	S	102		26714	20422	37629	22071	36587	16882	25960	9430.4	15654	22993		0.567806	0.00193332	45.873	34.927	40.278	LVSKGTLVQTKGTGASGSFKLNKKAASGEAK;LVSKGTLVQTKGTGASGSFKLNKKAASGEGK
P10412	Histone H1.4;Histone H1.1;Histone H1.5;Histone H1.3;Histone H1.2	HIST1H1E;HIST1H1A;HIST1H1B;HIST1H1D;HIST1H1C	S	104		42241	31354	59082	35012	56633	25006	38627	16422	29874	39204		0.999227	2.9882e-09	104.95	87.289	104.95	SKGTLVQTKGTGASGSFKLNKKAASGEAKPK;SKGTLVQTKGTGASGSFKLNKKAASGEGKPK
P10412	Histone H1.4;Histone H1.3	HIST1H1E;HIST1H1D	S	36		126320	150430	116620	136100	260560	37128	91979	30667	67356	77035		0.999994	2.49881e-20	137.61	90.006	113.88	KKAKKAGATAGKRKASGPPVSELITKAVAAS;KKKARKSAGAAKRKASGPPVSELITKAVAAS
P10412	Histone H1.4	HIST1H1E	S	2		4239.3	2630.4	4968.1	6539.5	7353.6	3552.9	6747.4	3254.4	4199.2	5470.1		0.795322	2.79145e-25	128.38	6.9455	128.38	______________MSETAPAAPAAPAPAEK
P10451	Osteopontin	SPP1	S	219		110.56	904.73	803.06	545.5	733.62	337.29	535.2	286.49	542.36	782		0.99807	3.61989e-13	102.19	89.272	102.19	AIPVAQDLNAPSDWDSRGKDSYETSQLDDQS
P10588	Nuclear receptor subfamily 2 group F member 6	NR2F6	S	34		5030.6	4743.7	14127	10892	13949	9320.5	9234.9	6580	9184.3	10135		0.965474	1.82439e-55	149.48	145.86	149.48	DKAGGYPRAAEDDSASPPGAASDAEPGDEER
P10588	Nuclear receptor subfamily 2 group F member 6	NR2F6	S	40		3559.3	3749	10433	7637.5	10096	6759.4	7081.4	4441.1	6310.9	7376		0.997857	2.79037e-13	63.33	59.789	63.33	PRAAEDDSASPPGAASDAEPGDEERPGLQVD
P10636	Microtubule-associated protein tau	MAPT	S	519		1003.3	438.5	2570.2	341.95	1241.2	1248.2	2072.1	871.7	2504.4	1874		0.999629	1.1127e-08	91.518	83.386	91.518	EPPKSGDRSGYSSPGSPGTPGSRSRTPSLPT
P10636	Microtubule-associated protein tau	MAPT	S	721		2396.5	1100.2	5977	1869.3	2616.4	2696.8	6545.5	4079.2	5264.5	4374.5		0.992823	2.69212e-09	101.97	85.833	99.927	GAEIVYKSPVVSGDTSPRHLSNVSSTGSIDM
P10644	cAMP-dependent protein kinase type I-alpha regulatory subunit;cAMP-dependent protein kinase type I-alpha regulatory subunit, N-terminally processed	PRKAR1A	S	77		8984.8	6046.3	16930	15456	17868	8158.7	13776	4637	12335	12077		0.81009	4.09475e-09	80.943	69.84	72.316	AKQIQNLQKAGTRTDSREDEISPPPPNPVVK
P10644	cAMP-dependent protein kinase type I-alpha regulatory subunit;cAMP-dependent protein kinase type I-alpha regulatory subunit, N-terminally processed	PRKAR1A	S	83		109860	86891	153950	151170	197610	93513	145100	47413	87313	145840		1	5.45487e-72	199.94	176.95	65.511	LQKAGTRTDSREDEISPPPPNPVVKGRRRRG
P10644	cAMP-dependent protein kinase type I-alpha regulatory subunit;cAMP-dependent protein kinase type I-alpha regulatory subunit, N-terminally processed	PRKAR1A	S	101		0	0	0	0	0	0	0	0	0	0		0.999418	0.000127623	57.142	49.115	57.142	PPNPVVKGRRRRGAISAEVYTEEDAASYVRK
P10645	Chromogranin-A;Vasostatin-1;Vasostatin-2;EA-92;ES-43;Pancreastatin;SS-18;WA-8;WE-14;LF-19;AL-11;GV-19;GR-44;ER-37	CHGA	S	402		393.85	1224.6	2263.2	2564.8	4884.4	2515.6	4586.7	1606.6	2992.7	16682		1	7.80659e-25	149	130.18	68.283	GPQLRRGWRPSSREDSLEAGLPLQVRGYPEE
P10645	Chromogranin-A;Vasostatin-1;Vasostatin-2;EA-92;ES-43;Pancreastatin;SS-18;WA-8;WE-14;LF-19;AL-11;GV-19;GR-44;ER-37	CHGA	S	300		1703.1	1933.7	4349.1	3936.7	5636.9	3004.9	3841.3	2892	4568.4	5463.6		1	1.65369e-13	89.659	84.131	89.659	AEEAQDPEGKGEQEHSQQKEEEEEMAVVPQG
P10645	Chromogranin-A;Vasostatin-1;Vasostatin-2;EA-92;ES-43;Pancreastatin;SS-18;WA-8;WE-14;LF-19;AL-11;GV-19;GR-44;ER-37	CHGA	S	322		20843	18925	43101	45736	44616	85415	144280	66709	124860	507130		1	7.06289e-26	150.68	130.32	56.569	EEMAVVPQGLFRGGKSGELEQEEERLSKEWE
P10645	Chromogranin-A;Vasostatin-1;Vasostatin-2;EA-92;ES-43;Pancreastatin;SS-18;WA-8;WE-14;LF-19;AL-11;GV-19;GR-44;ER-37	CHGA	S	333		0	0	0	0	0	0	0	0	0	0		1	3.474e-05	62.193	44.824	62.193	RGGKSGELEQEEERLSKEWEDSKRWSKMDQL
P10645	Chromogranin-A;Vasostatin-1;Vasostatin-2;EA-92;ES-43;Pancreastatin;SS-18;WA-8;WE-14;LF-19;AL-11;GV-19;GR-44;ER-37	CHGA	S	218		0	0	0	0	0	0	0	0	0	0		1	0.00204604	45.507	33.914	45.507	SEGLSQGLVDREKGLSAEPGWQAKREEEEEE
P10645	Chromogranin-A;Vasostatin-1;Vasostatin-2;EA-92;ES-43;Pancreastatin;SS-18;WA-8;WE-14;LF-19;AL-11;GV-19;GR-44;ER-37	CHGA	S	397		0	0	0	0	0	0	0	0	0	0		0.496085	0.000281073	50.87	43.26	41.908	GFRGPGPQLRRGWRPSSREDSLEAGLPLQVR
P10645	Chromogranin-A;Vasostatin-1;Vasostatin-2;EA-92;ES-43;Pancreastatin;SS-18;WA-8;WE-14;LF-19;AL-11;GV-19;GR-44;ER-37	CHGA	S	398		0	0	0	0	0	0	0	0	0	0		0.496085	0.00150986	41.908	32.108	41.908	FRGPGPQLRRGWRPSSREDSLEAGLPLQVRG
P10645	Chromogranin-A;Vasostatin-1;Vasostatin-2;EA-92;ES-43;Pancreastatin;SS-18;WA-8;WE-14;LF-19;AL-11;GV-19;GR-44;ER-37	CHGA	S	112		109.11	2509.3	5333.5	4847	5359.2	6365.2	6950.5	3489.6	4631.4	7447.9		0.639048	2.09219e-05	54.958	48.841	54.958	HSGFEDELSEVLENQSSQAELKEAVEEPSSK
P10645	Chromogranin-A;Vasostatin-1;Vasostatin-2;EA-92;ES-43;Pancreastatin;SS-18;WA-8;WE-14;LF-19;AL-11;GV-19;GR-44;ER-37	CHGA	S	370		0	0	0	0	0	0	0	0	0	0		0.746774	0.000220101	50.432	45.674	50.432	EKRLEGQEEEEDNRDSSMKLSFRARAYGFRG
P10645	Chromogranin-A;Vasostatin-1;Vasostatin-2;EA-92;ES-43;Pancreastatin;SS-18;WA-8;WE-14;LF-19;AL-11;GV-19;GR-44;ER-37	CHGA	S	203		0	0	0	0	0	0	0	0	0	0		0.991281	8.38957e-05	57.673	49.123	57.673	SLPSQKYPGPQAEGDSEGLSQGLVDREKGLS
P10721	Mast/stem cell growth factor receptor Kit	KIT	S	746		2649.5	2072.8	4398.8	5712.1	6696.4	8316	10927	3473.5	7826.2	22128		0.999569	0.0203155	69.275	17.84	69.275	VVPTKADKRRSVRIGSYIERDVTPAIMEDDE
P10721	Mast/stem cell growth factor receptor Kit	KIT	S	967		577.54	759.2	2571.6	1650.8	2328.5	1066.4	1620.7	1180.1	1445.8	2230.6		0.802108	6.02892e-12	97.5	85.843	97.5	DHSVRINSVGSTASSSQPLLVHDDV______
P10809	60 kDa heat shock protein, mitochondrial	HSPD1	S	70		2184	8578.1	8450.9	7024.1	16062	3088.2	3743.4	2938.3	3920.5	5199.3		0.984865	0.000273896	58.079	40.848	56.514	MGPKGRTVIIEQSWGSPKVTKDGVTVAKSID
P11137	Microtubule-associated protein 2	MAP2	S	1782		6504.2	5173.7	9769.2	8670.4	9646.7	5283	7027.4	5741.4	4926	6867.4		0.999685	1.31943e-30	143.4	112.51	143.4	HAKARVDHGAEIITQSPGRSSVASPRRLSNV
P11137	Microtubule-associated protein 2	MAP2	S	1155		0	0	0	0	0	0	0	0	0	0		0.494451	2.95326e-06	77.871	68.397	77.871	LTMESLKADEGKKETSPESSLIQDEIAVKLS
P11137	Microtubule-associated protein 2	MAP2	S	821		0	0	0	0	0	0	0	0	0	0		0.991542	0.000724325	54.237	36.534	54.237	LPEMLDLAGTRSRLASVSADAEVARRKSVPS
P11137	Microtubule-associated protein 2	MAP2	S	1591		0	0	0	0	0	0	0	0	0	0		0.248887	0.000223063	40.745	35.745	40.745	TTRSEPIRRAGKSGTSTPTTPGSTAITPGTP
P11142	Heat shock cognate 71 kDa protein	HSPA8	S	537		0	0	0	0	0	0	0	0	0	0		0.329192	0.00151395	40.137	28.936	40.137	AEKYKAEDEKQRDKVSSKNSLESYAFNMKAT
P11142	Heat shock cognate 71 kDa protein	HSPA8	S	538		0	0	0	0	0	0	0	0	0	0		0.329192	0.00151395	40.137	28.936	40.137	EKYKAEDEKQRDKVSSKNSLESYAFNMKATV
P11142	Heat shock cognate 71 kDa protein	HSPA8	S	541		0	0	0	0	0	0	0	0	0	0		0.329192	0.00151395	40.137	28.936	40.137	KAEDEKQRDKVSSKNSLESYAFNMKATVEDE
P11171	Protein 4.1	EPB41	S	84		0	636.4	2919	2948.8	5862.3	2882.1	9981.7	927.78	2494.2	6445.2		0.640626	0.00468507	109.11	35.696	109.11	NKERTSESRGLSRLFSSFLKRPKSQVSEEEG
P11171	Protein 4.1	EPB41	S	85		189.3	2475.9	10938	12174	21783	9845.1	32477	4357.3	10819	21851		0.989198	6.07877e-05	131.5	42.685	121.05	KERTSESRGLSRLFSSFLKRPKSQVSEEEGK
P11171	Protein 4.1	EPB41	S	709		1716.9	809.68	3504.5	2612.6	2794.8	1482	2876.3	1531.2	1812.3	2508.5		0.926358	0.00265103	55.776	45.47	55.776	ESVPEPRPSEWDKRLSTHSPFRTLNINGQIP
P11171	Protein 4.1	EPB41	S	542		29982	10430	23569	17934	21031	8117.6	13288	12032	14263	13307		1	5.19058e-46	179.74	142.13	120.64	PAPHFERTASKRASRSLDGAAAVDSADRSPR
P11171	Protein 4.1	EPB41	S	555		3630.1	6483.1	25528	15472	27930	19364	18040	10925	15387	22061		0.889627	9.95752e-36	107.56	98.512	105.45	SRSLDGAAAVDSADRSPRPTSAPAITQGQVA
P11171	Protein 4.1	EPB41	S	560		0	0	0	0	0	0	0	0	0	0		0.441291	7.00836e-44	147.35	139.04	111.43	GAAAVDSADRSPRPTSAPAITQGQVAEGGVL
P11274	Breakpoint cluster region protein	BCR	S	1039		9372	9039.7	9364.3	11230	11783	4367.9	8564.9	3263.1	6958.6	7873.4		1	0.0215153	63.565	18.484	63.565	GIEVKLSVKFNSREFSLKRMPSRKQTGVFGV
P11274	Breakpoint cluster region protein	BCR	S	1264		2491.3	5289.9	13259	12633	13734	7755.2	10743	5897.2	8406.3	8586.4		0.999991	7.04614e-12	130.4	115.94	130.4	FLQLEAIPAPDSKRQSILFSTEV________
P11274	Breakpoint cluster region protein	BCR	S	354		0	0	0	0	0	0	0	0	0	0		0.55522	0.0289814	44.207	28.577	44.207	TSSEEDFSSGQSSRVSPSPTTYRMFRDKSRS
P11277	Spectrin beta chain, erythrocytic	SPTB	S	2124		0	736.85	1635.9	1460.6	1904.2	694.68	917.21	1437.9	1283.5	1305.6		0.508882	4.63311e-13	103.13	90.5	103.13	ATERTSPVSLWSRLSSSWESLQPEPSHPY__
P11277	Spectrin beta chain, erythrocytic	SPTB	S	2125		253.87	901.05	1570.6	1478.7	2724.3	765.87	1255.6	1352.1	1332.7	1545.6		0.740068	2.53143e-09	97.129	86.941	77.027	TERTSPVSLWSRLSSSWESLQPEPSHPY___
P11387	DNA topoisomerase 1	TOP1	S	10		1715.6	2625.4	2417	3145.8	4799.2	1075.8	2094.7	1150.9	1122.9	1608.7		0.999968	1.49075e-05	65.808	56.526	57.806	______MSGDHLHNDSQIEADFRLNDSHKHK
P11388	DNA topoisomerase 2-alpha	TOP2A	S	1392		0	0	0	0	0	0	0	0	0	0		0.459139	3.42519e-29	125	111.63	125	SDLEADDVKGSVPLSSSPPATHFPDETEITN
P11388	DNA topoisomerase 2-alpha	TOP2A	S	1393		1134	16681	22477	11696	23828	5370.7	6154	4413.5	5763.8	7992		0.712985	1.75539e-15	94.802	87.044	77.63	DLEADDVKGSVPLSSSPPATHFPDETEITNP
P11388	DNA topoisomerase 2-alpha	TOP2A	S	1247		12551	53622	58835	27516	67100	6925	12790	9711.8	9521.4	16861		0.999996	3.16468e-61	175.46	164.35	175.46	EKKNKKKIKNENTEGSPQEDGVELEGLKQRL
P11388	DNA topoisomerase 2-alpha	TOP2A	S	1374		846.14	4388.6	2415.3	1949	3536.7	742.15	420.36	835.85	760.27	1163		0.98977	3.03659e-07	90.229	78.028	90.229	KTSPKLSNKELKPQKSVVSDLEADDVKGSVP
P11388	DNA topoisomerase 2-alpha	TOP2A	S	1377		2378.1	20641	18453	9079.7	27357	4481.1	4713	3681.6	4386	7077.3		0.999976	1.70085e-11	118.21	94.276	118.21	PKLSNKELKPQKSVVSDLEADDVKGSVPLSS
P11388	DNA topoisomerase 2-alpha	TOP2A	S	1213		5694.6	15890	18283	11873	29658	6629.7	7182.4	5645.9	6737.9	9942.2		1	0.000111024	71.354	53.392	71.354	GKAKGKKTQMAEVLPSPRGQRVIPRITIEMK
P11388	DNA topoisomerase 2-alpha	TOP2A	S	1525		0	0	0	0	0	0	0	0	0	0		0.999666	0.00474786	48.568	42.533	48.568	AKSVRAKKPIKYLEESDEDDLF_________
P11441	Ubiquitin-like protein 4A	UBL4A	S	90		0	6741.5	12227	6835.1	74865	9356.8	6002.1	4496.3	2099.1	12081		1	5.01769e-25	132.14	108.51	132.14	EKVLLEEGEAQRLADSPPPQVWQLISKVLAR
P11532	Dystrophin	DMD	S	3623		0	0	0	0	0	0	0	0	0	0		0.698005	0.000460956	75.96	56.319	50.024	GTTVSSPSTSLQRSDSSQPMLLRVVGSQTSD
P11532	Dystrophin	DMD	S	290		0	0	0	0	0	0	0	0	0	0		0.483725	0.0595306	40.882	6.5696	40.882	SQQITVSLAQGYERTSSPKPRFKSYAYTQAA
P11717	Cation-independent mannose-6-phosphate receptor	IGF2R	S	2409		1428.7	7718.4	22152	16187	19402	11057	20279	47294	54102	12728		0.999992	1.38549e-39	142.2	134.79	142.2	KSVKALSSLHGDDQDSEDEVLTIPEVKVHSG
P11717	Cation-independent mannose-6-phosphate receptor	IGF2R	S	2479		0	373.56	2191.8	1796.3	2229.8	1227.6	1959.6	1248.1	834.87	894.5		1	7.91298e-25	130.27	120.13	130.27	SSSAQQKTVSSTKLVSFHDDSDEDLLHI___
P11717	Cation-independent mannose-6-phosphate receptor	IGF2R	S	2484		510.08	4667.9	19166	16139	18564	11550	13781	26575	19170	11302		1	1.14809e-86	221.59	203.63	130.27	QKTVSSTKLVSFHDDSDEDLLHI________
P11831	Serum response factor	SRF	S	224		12688	14878	21490	20522	36858	9805.9	20392	13523	13509	19412		0.998962	1.82712e-76	178.2	162.68	178.2	ETGKALIQTCLNSPDSPPRSDPTTDQRMSAT
P11836	B-lymphocyte antigen CD20	MS4A1	S	35		260.76	1986.1	5324.4	4464.6	6079.9	3711.3	10262	2022.9	2233.5	4139.4		0.897961	4.81002e-06	83.167	75.383	83.167	PIAMQSGPKPLFRRMSSLVGPTQSFFMRESK
P11940	Polyadenylate-binding protein 1;Polyadenylate-binding protein 5;Polyadenylate-binding protein 1-like	PABPC1;PABPC5;PABPC1L	S	96		1003.7	3065.7	14952	7745.1	8430.9	3175.8	3871.6	2817.6	2859.5	5192.9		1	0.00736145	57.567	15.537	57.567	PVRIMWSQRDPSLRKSGVGNIFIKNLDKSID
P11940	Polyadenylate-binding protein 1;Polyadenylate-binding protein 4	PABPC1;PABPC4	S	51		0	0	0	0	0	0	0	0	0	0		0.857345	7.32857e-08	87.062	78.057	87.062	PILSIRVCRDMITRRSLGYAYVNFQQPADAE
P12081	Histidine--tRNA ligase, cytoplasmic	HARS	S	27		1423.2	1373.2	3933.6	4382.4	4940.1	1454.3	2720.3	1267	3674.2	2175		1	5.07382e-10	107.35	90.574	75.146	KLQGERVRGLKQQKASAELIEEEVAKLLKLK
P12110	Collagen alpha-2(VI) chain	COL6A2	S	223		0	0	0	0	0	0	0	0	0	0		0.493197	0.000862955	42.791	38.31	42.791	PHELYRNDYATMLPDSTEIDQDTINRIIKVM
P12111	Collagen alpha-3(VI) chain	COL6A3	S	162		1769.2	1463.1	1482.9	1701.5	1342.4	499.91	1698.5	280.41	608.63	718.81		1	0.00272662	45.722	34.128	45.722	VVLTDGHSKDGLALPSAELKSADVNVFAIGV
P12111	Collagen alpha-3(VI) chain	COL6A3	S	1783		0	0	0	0	0	0	0	0	0	0		1	8.74641e-05	89.43	70.806	89.231	QRGVKVFAVGVRNIDSEEVGKIASNSATAFR
P12111	Collagen alpha-3(VI) chain	COL6A3	S	1654		2341.7	1582.9	3819.4	4336	3772.7	2073.1	3378.8	3279.7	1746.3	2118.8		1	0.000529637	73.435	58.291	62.088	DIVFLLDGSINFRRDSFQEVLRFVSEIVDTV
P12259	Coagulation factor V;Coagulation factor V heavy chain;Coagulation factor V light chain	F5	S	1796		1304.3	715.87	9251.2	4971.9	6213.5	4403.8	2356.8	3591.9	4283.6	3701.9		0.897394	0.00943687	46.001	29.778	46.001	SWYYEKKSRSSWRLTSSEMKKSHEFHAINGM
P12259	Coagulation factor V;Coagulation factor V heavy chain;Coagulation factor V light chain	F5	S	1797		1304.3	715.87	9251.2	4971.9	6213.5	4403.8	2356.8	3591.9	4283.6	3701.9		0.999629	0.00943687	46.001	29.778	46.001	WYYEKKSRSSWRLTSSEMKKSHEFHAINGMI
P12270	Nucleoprotein TPR	TPR	S	2037		1053.4	602.35	1719.4	1763.9	1936.6	505.75	1302	486.15	704.8	1294		0.99567	4.86818e-35	128.71	114.43	128.71	MGGGEGNHRAADSQNSGEGNTGAAESSFSQE
P12270	Nucleoprotein TPR	TPR	S	1185		1101	1347.7	3451.2	3757.4	5110.1	1184.7	2146.7	1805.9	2053	2309.7		0.937271	0.000175085	53.359	45.227	53.359	VVASVKEGVQGPLNVSLSEEGKSQEQILEIL
P12270	Nucleoprotein TPR	TPR	S	379		1306.4	8585.4	16858	16184	18273	7148.1	10636	6840.3	7986.6	11939		0.994657	1.07702e-28	133.41	127.69	114.96	KRKGAILSEEELAAMSPTAAAVAKIVKPGMK
P12270	Nucleoprotein TPR	TPR	S	646		1790.5	8751.1	18149	15243	22694	5765.9	7550.5	5104.3	5952.3	9316.3		0.679595	1.21073e-20	102.6	97.847	102.6	SSLDDVSLASTPKRPSTSQTVSTPAPVPVIE
P12270	Nucleoprotein TPR	TPR	S	648		0	0	0	0	0	0	0	0	0	0		0.255528	1.02147e-06	53.998	47.383	53.998	LDDVSLASTPKRPSTSQTVSTPAPVPVIEST
P12270	Nucleoprotein TPR	TPR	S	2155		2578.5	7244.8	12784	21577	16843	4692	8200.4	2893	8173.6	8194.9		1	1.83495e-36	144.4	127.41	110.98	LVVPHRTDGFAEAIHSPQVAGVPRFRFGPPE
P12429	Annexin A3	ANXA3	S	19		702.22	4957.9	4266.1	5037.5	6737.8	6308.5	4774	2390.9	4588.5	3076		0.962527	2.25434e-09	97.502	79.606	97.502	IWVGHRGTVRDYPDFSPSVDAEAIQKAIRGI
P12429	Annexin A3	ANXA3	S	167		5193.7	7071.1	6914.4	7056	9231.6	4819.7	5527.2	2714.3	4363.2	4898.2		1	7.1229e-05	62.055	53.741	62.055	FRKALLTLADGRRDESLKVDEHLAKQDAQIL
P12532	Creatine kinase U-type, mitochondrial;Creatine kinase S-type, mitochondrial	CKMT1A;CKMT2	S	318		153.51	1357.8	7078.1	3641.7	2859.3	5540.5	5254	3927.3	5133.4	3563.5		0.993996	8.81929e-15	112.91	90.784	86.453	EFMWNERLGYILTCPSNLGTGLRAGVHIKLP
P12755	Ski oncogene	SKI	S	432		0	0	0	0	0	0	0	0	0	0		0.833078	0.00875967	42.818	32.531	42.818	PNVALAPPAQQKVVSSPPCAAAVSRAPEPLA
P12757	Ski-like protein	SKIL	S	513		0	0	0	0	0	0	0	0	0	0		0.5	1.31673e-05	69.331	61.965	69.331	VRDINKVGIGLVAAASSPLLVKDVICEDDKG
P12757	Ski-like protein	SKIL	S	514		0	0	0	0	0	0	0	0	0	0		0.5	1.31673e-05	69.331	61.965	69.331	RDINKVGIGLVAAASSPLLVKDVICEDDKGK
P12931	Proto-oncogene tyrosine-protein kinase Src	SRC	S	75		298.6	971.5	2282.2	1072.4	2050.1	968.09	1191.9	824.25	999.93	1499		0.898129	5.47263e-14	111.93	100.01	111.93	EPKLFGGFNSSDTVTSPQRAGPLAGGVTTFV
P12931	Proto-oncogene tyrosine-protein kinase Src	SRC	S	17		10740	8681.2	23778	15776	19654	11496	20006	33619	39806	15841		1	2.16756e-71	163.71	154.33	112.46	GSNKSKPKDASQRRRSLEPAENVHGAGGGAF
P12956	X-ray repair cross-complementing protein 6	XRCC6	S	520		0	0	0	0	0	0	0	0	0	0		1	1.51483e-06	91.549	57.674	77.062	DLTLPKVEAMNKRLGSLVDEFKELVYPPDYN
P13051	Uracil-DNA glycosylase	UNG	S	23		19043	20187	80610	36635	80151	16126	19556	13841	14058	27720		0.999999	2.50443e-52	150.82	142.07	112.05	YSFFSPSPARKRHAPSPEPAVQGTGVAGVPE
P13051	Uracil-DNA glycosylase	UNG	S	63		0	0	0	0	0	0	0	0	0	0		0.571045	1.52894e-18	103.75	97.131	103.75	AKKAPAGQEEPGTPPSSPLSAEQLDRIQRNK
P13051	Uracil-DNA glycosylase	UNG	S	64		3808.5	4678.7	8233.2	6226.3	8831.9	3590.1	5199.1	3639.7	4444.1	5806.6		0.714083	2.46914e-06	61.504	55.92	41.174	KKAPAGQEEPGTPPSSPLSAEQLDRIQRNKA
P13056	Nuclear receptor subfamily 2 group C member 1	NR2C1	S	215		956.54	1677.7	5470.8	4006	5027.1	1351	2427.1	5003	2630.6	2855.5		0.995881	0.00018828	52.72	47.191	52.72	CAASTEKIYIRKDLRSPLTATPTFVTDSEST
P13224	Platelet glycoprotein Ib beta chain	GP1BB	S	191		135.4	1698	8271.9	2067.6	3663.6	226.43	598.15	586.83	357.92	646.16		0.997102	8.08556e-13	120.9	95.701	101.38	RRLRARARARAAARLSLTDPLVAERAGTDES
P13498	Cytochrome b-245 light chain	CYBA	S	168		447.84	22233	4824.3	5042.9	28045	2402.4	4877.9	2349.2	2780.1	6728.9		1	2.85062e-19	92.372	90.18	81.426	SNPPPRPPAEARKKPSEEEAAVAAGGPPGGP
P13521	Secretogranin-2;Secretoneurin	SCG2	S	532		0	0	0	0	0	0	0	0	0	0		0.813926	2.22461e-39	139.19	131.15	139.19	EIINSNQVKRVPGQGSSEDDLQEEEQIEQAI
P13521	Secretogranin-2;Secretoneurin	SCG2	S	533		198.78	881.71	2111.2	2052.9	2135.4	1800.5	2512.2	1584.6	3283.4	5470.7		0.581296	1.33526e-18	101.66	93.345	101.66	IINSNQVKRVPGQGSSEDDLQEEEQIEQAIK
P13569	Cystic fibrosis transmembrane conductance regulator	CFTR	S	795		0	0	0	0	0	0	0	0	0	0		0.997478	1.06177e-13	107.49	99.362	107.49	GQNIHRKTTASTRKVSLAPQANLTELDIYSR
P13569	Cystic fibrosis transmembrane conductance regulator	CFTR	S	737		1144.9	4322.8	15046	10378	11345	4919.4	6356.3	5062.2	7325.1	7345.9		1	2.14785e-36	147.41	134.62	147.41	NGIEEDSDEPLERRLSLVPDSEQGEAILPRI
P13569	Cystic fibrosis transmembrane conductance regulator	CFTR	S	660		995.79	1136.4	3957.7	2038.5	2476.1	841.52	1134.1	749.27	1227.5	1582.3		1	1.43412e-11	118.24	92.766	118.24	MGCDSFDQFSAERRNSILTETLHRFSLEGDA
P13591	Neural cell adhesion molecule 1	NCAM1	S	784		1966.8	1832.5	17137	3869.6	9609.3	13205	35801	7295.1	21174	21862		0.999192	1.71957e-10	100.28	88.149	100.28	GKDMEEGKAAFSKDESKEPIVEVRTEEERTP
P13611	Versican core protein	VCAN	S	2116		112480	100180	170790	61969	120530	71989	53307	27435	35989	84664		0.990315	2.09175e-180	277.05	259.81	178.56	QEVNPVRQEIESETTSEEQIQEEKSFESPQN
P13611	Versican core protein	VCAN	S	2941		1494.4	950.1	1525.9	476.29	1168.6	339.1	812.25	450.68	335.25	564.81		0.997333	0.000166948	68.044	41.602	68.044	TEILQDFQNKTDGQVSGEAIKMFPTIKTPEA
P13612	Integrin alpha-4	ITGA4	S	1021		12394	18677	11241	15462	67838	5789.8	10054	5402.7	6669.2	16415		0.999944	1.09755e-19	123.99	106.4	123.99	KRQYKSILQEENRRDSWSYINSKSNDD____
P13639	Elongation factor 2	EEF2	S	500		0	0	0	0	0	0	0	0	0	0		0.668775	0.0232225	50.353	13.929	50.353	ITTFEHAHNMRVMKFSVSPVVRVAVEAKNPA
P13716	Delta-aminolevulinic acid dehydratase	ALAD	S	214		1372.8	960.19	1252.7	1336.5	1267.2	2533.4	2027.8	1234.4	624.81	777.84		0.5	1.28109e-06	112.83	83.09	112.83	KFASCFYGPFRDAAKSSPAFGDRRCYQLPPG
P13716	Delta-aminolevulinic acid dehydratase	ALAD	S	215		1372.8	960.19	1252.7	1336.5	1267.2	2533.4	2027.8	1234.4	624.81	777.84		0.5	1.28109e-06	112.83	83.09	112.83	FASCFYGPFRDAAKSSPAFGDRRCYQLPPGA
P13796	Plastin-2	LCP1	S	257		4479.2	6664.8	7079.5	16328	21004	1901.7	7769.4	3062.4	3513.1	7936.9		1	7.39387e-05	80.69	64.892	63.473	LSRNEALIALLREGESLEDLMKLSPEELLLR
P13796	Plastin-2	LCP1	S	474		55.783	439.25	1583.6	846.33	1056.8	721.52	868.22	409.74	458.07	391.84		1	2.54296e-06	77.037	67.032	77.037	NCNYAVELGKNQAKFSLVGIGGQDLNEGNRT
P13796	Plastin-2	LCP1	S	5		13829	12403	19850	40959	69581	2411.4	11391	5798.3	7293.7	9753.3		0.999485	2.79872e-32	169.98	139.5	156.17	___________MARGSVSDEEMMELREAFAK
P13798	Acylamino-acid-releasing enzyme	APEH	S	187		6224.9	4410.9	9302.2	9020	8892.3	7116.1	6643	7485.5	7572.1	9245		0.993172	2.85847e-30	151.38	122.32	89.911	KAESFFQTKALDVSASDDEIARLKKPDQAIK
P13807	Glycogen [starch] synthase, muscle	GYS1	S	653		2273.2	1575.9	1738.5	1480.8	3219.3	1924.1	2758.4	2548.8	1120.4	2434.3		0.838736	2.69708e-08	88.176	70.611	88.176	RPASVPPSPSLSRHSSPHQSEDEEDPRNGPL
P13807	Glycogen [starch] synthase, muscle	GYS1	S	657		2273.2	1575.9	1738.5	1480.8	3219.3	1924.1	2758.4	2548.8	1120.4	2434.3		0.999841	2.69708e-08	88.176	70.611	88.176	VPPSPSLSRHSSPHQSEDEEDPRNGPLEEDG
P13807	Glycogen [starch] synthase, muscle	GYS1	S	710		8535.3	5604.9	20773	15835	22302	6964.9	11060	7234.7	10972	10109		0.943019	4.19561e-84	179.91	168.25	179.91	RRASCTSSTSGSKRNSVDTATSSSLSTPSEP
P13807	Glycogen [starch] synthase, muscle	GYS1	S	727		6450	6393.8	12085	9909.1	17786	3981.7	7985.3	5086.7	6775.6	8903.6		0.98114	3.32208e-72	175.75	166.83	108.49	DTATSSSLSTPSEPLSPTSSLGEERN_____
P13807	Glycogen [starch] synthase, muscle	GYS1	S	730		213.67	451.53	598.87	723.89	1026.4	205.01	811.14	294.67	653.46	634.4		0.516858	4.90888e-08	53.674	48.554	53.674	TSSSLSTPSEPLSPTSSLGEERN________
P13807	Glycogen [starch] synthase, muscle	GYS1	S	731		1134.2	2283.8	2366.7	1940.4	3362.4	831.54	2118.6	1719.3	1833.3	1688.8		0.661883	3.12445e-15	82.159	76.706	82.159	SSSLSTPSEPLSPTSSLGEERN_________
P13861	cAMP-dependent protein kinase type II-alpha regulatory subunit	PRKAR2A	S	78		72322	63832	138000	123260	146100	159370	152220	51778	85770	127880		1	6.18645e-130	250.75	245.04	111.81	PPEPGPDRVADAKGDSESEEDEDLEVPVPSR
P13861	cAMP-dependent protein kinase type II-alpha regulatory subunit	PRKAR2A	S	80		74679	66454	143900	127860	151270	163080	156120	53928	88125	131950		1	6.18645e-130	250.75	245.04	111.81	EPGPDRVADAKGDSESEEDEDLEVPVPSRFN
P13861	cAMP-dependent protein kinase type II-alpha regulatory subunit	PRKAR2A	S	395		161.16	461.72	1965.9	1033.3	1386.8	1255.3	1087.4	878.39	1209.8	1083.9		0.869487	4.26385e-15	114.31	98.32	98.943	RNISHYEEQLVKMFGSSVDLGNLGQ______
P13861	cAMP-dependent protein kinase type II-alpha regulatory subunit	PRKAR2A	S	396		0	202.86	781.8	1130.4	950.79	979.67	955.68	684.94	356.2	575.29		0.88182	4.47109e-15	113.76	96.871	113.76	NISHYEEQLVKMFGSSVDLGNLGQ_______
P13861	cAMP-dependent protein kinase type II-alpha regulatory subunit	PRKAR2A	S	58		0	0	0	0	0	0	0	0	0	0		1	0.00281111	43.208	33.926	43.208	ARAPASVLPAATPRQSLGHPPPEPGPDRVAD
P13861	cAMP-dependent protein kinase type II-alpha regulatory subunit	PRKAR2A	S	99		12474	9223	24233	17527	24931	24969	25085	18978	24803	24720		1	1.15749e-134	244.74	229.19	244.74	EDLEVPVPSRFNRRVSVCAETYNPDEEEEDT
P13994	Coiled-coil domain-containing protein 130	CCDC130	S	306		0	0	0	0	0	0	0	0	0	0		1	9.21183e-10	100.02	89.161	100.02	GDLGIVRRRSRDVPESPQHAADTPKSGEPRV
P13994	Coiled-coil domain-containing protein 130	CCDC130	S	362		0	0	0	0	0	0	0	0	0	0		0.920412	0.000271984	47.73	43.733	47.73	SSPRGQEGSRQDKPLSPAGSSQEAADTPDTR
P14209	CD99 antigen	CD99	S	168		2193	844.31	2639.7	2634.5	2890.2	1486.9	2637.9	3200.2	2517.9	3071		1	3.01511e-90	196.41	176.21	196.41	LCFKENAEQGEVDMESHRNANAEPAVQRTLL
P14317	Hematopoietic lineage cell-specific protein	HCLS1	S	275		4370.7	17287	33286	37544	46746	17767	27672	15708	20068	32200		1	1.22912e-13	86.519	77.843	86.519	QVARRQQERKAVTKRSPEAPQPVIAMEEPAV
P14618	Pyruvate kinase PKM	PKM	S	37		0	0	0	0	0	0	0	0	0	0		0.999952	3.48171e-20	130.47	106.05	56.569	MADTFLEHMCRLDIDSPPITARNTGIICTIG
P14625	Endoplasmin	HSP90B1	S	501		3637.6	3684.8	4670.8	5541.2	6324.5	4301.2	8962.9	7477.7	4541.5	7474.3		0.974367	0.00168563	46.704	33.304	46.704	KEFGTNIKLGVIEDHSNRTRLAKLLRFQSSH
P14625	Endoplasmin	HSP90B1	S	169		0	0	0	0	0	0	0	0	0	0		0.333333	0.0021022	56.404	39.193	56.404	MTREELVKNLGTIAKSGTSEFLNKMTEAQED
P14625	Endoplasmin	HSP90B1	S	172		0	0	0	0	0	0	0	0	0	0		0.465642	0.000990676	63.624	46.413	63.624	EELVKNLGTIAKSGTSEFLNKMTEAQEDGQS
P14672	Solute carrier family 2, facilitated glucose transporter member 4	SLC2A4	S	488		0	0	0	0	0	0	0	0	0	0		0.496889	2.86285e-05	52.234	49.567	52.234	GRTFDQISAAFHRTPSLLEQEVKPSTELEYL
P14859	POU domain, class 2, transcription factor 1	POU2F1	S	448		5985.1	5309.5	11864	8917.4	17329	4912.5	6493.1	9237.9	4373.4	7865.5		0.930073	2.33751e-23	127.37	97.826	95.205	KEKRINPPSSGGTSSSPIKAIFPSPTSLVAT
P14859	POU domain, class 2, transcription factor 1	POU2F1	S	269		0	0	0	0	0	0	0	0	0	0		0.687115	8.13427e-08	85.855	65.619	85.855	RTIAATPIQTLPQSQSTPKRIDTPSLEEPSD
P14859	POU domain, class 2, transcription factor 1;POU domain, class 2, transcription factor 3	POU2F1;POU2F3	S	385		0	0	0	0	0	0	0	0	0	0		0.73681	0.00546925	71.524	38.166	71.524	SPGIEGLSRRRKKRTSIETNIRVALEKSFLE
P14866	Heterogeneous nuclear ribonucleoprotein L	HNRNPL	S	185		1290.6	1666.1	3369.4	2129.3	2536.1	971.1	1714.1	1530.6	1298.3	1599.6		0.993462	0.000856966	51.643	30.866	51.643	FVNYSTSQKISRPGDSDDSRSVNSVLLFTIL
P14921	Protein C-ets-1	ETS1	S	251		13503	11536	19081	19410	45663	10509	16258	7425.2	9161.7	22144		0.995024	1.10178e-61	186.96	172.7	77.576	MCMGRTSRGKLGGQDSFESIESYDSCDRLTQ
P14921	Protein C-ets-1	ETS1	S	282		3416.8	8778.3	18550	21303	35109	6505.2	12302	5361.8	8397.5	13871		0.996098	2.15575e-62	169.33	164.81	169.33	SWSSQSSFNSLQRVPSYDSFDSEDYPAALPN
P14923	Junction plakoglobin	JUP	S	182		300.06	2618.6	6477.3	4927.3	5020.6	2902.3	2632.6	2681.7	2735.2	3208.2		1	6.30484e-06	77.746	60.973	69.331	NQLSKKEASRRALMGSPQLVAAVVRTMQNTS
P14923	Junction plakoglobin	JUP	S	94		0	1426.3	3131.9	2482.4	4345	2080.6	1703.3	1721.8	1807.8	3049.2		0.965059	6.82256e-24	102.47	94.44	102.47	TARAKRVREAMCPGVSGEDSSLLLATQVEGQ
P14923	Junction plakoglobin	JUP	S	98		0	0	0	0	0	0	0	0	0	0		0.331896	1.96793e-12	74.525	69.379	74.525	KRVREAMCPGVSGEDSSLLLATQVEGQATNL
P14923	Junction plakoglobin	JUP	S	99		0	0	0	0	0	0	0	0	0	0		0.331896	1.96793e-12	74.525	69.379	74.525	RVREAMCPGVSGEDSSLLLATQVEGQATNLQ
P14923	Junction plakoglobin	JUP	S	665		2214.5	13619	31322	13094	16233	18176	14088	14592	15571	12446		0.999999	2.10132e-16	124.29	107.04	124.29	FRISEDKNPDYRKRVSVELTNSLFKHDPAAW
P15056	Serine/threonine-protein kinase B-raf	BRAF	S	363		0	0	0	0	0	0	0	0	0	0		0.363691	7.75862e-24	119.45	104.29	89.024	PADEDHRNQFGQRDRSSSAPNVHINTIEPVN
P15056	Serine/threonine-protein kinase B-raf	BRAF	S	364		0	0	0	0	0	0	0	0	0	0		0.363691	7.75862e-24	119.45	104.29	89.024	ADEDHRNQFGQRDRSSSAPNVHINTIEPVNI
P15056	Serine/threonine-protein kinase B-raf	BRAF	S	365		62.797	534.93	1048.5	1071.1	1113.1	432.02	1184.2	0	550.66	832.23		0.721578	1.26768e-62	172.32	155.17	172.32	DEDHRNQFGQRDRSSSAPNVHINTIEPVNID
P15056	Serine/threonine-protein kinase B-raf	BRAF	S	446		2853.7	2826.3	6140.9	5202.4	9200.2	3925	5691.9	3306.7	3090.2	6370.8		0.792236	2.21937e-08	81.974	72.283	81.974	SSEDRNRMKTLGRRDSSDDWEIPDGQITVGQ
P15056	Serine/threonine-protein kinase B-raf	BRAF	S	447		903.88	1246.8	2567.9	1949.7	3144.8	1051.9	1986.9	1166.5	1615.1	2020.6		0.577272	1.4716e-08	83.992	73.852	83.992	SEDRNRMKTLGRRDSSDDWEIPDGQITVGQR
P15056	Serine/threonine-protein kinase B-raf	BRAF	S	729		1684.2	1561.1	3277.7	2393.4	3196.2	2382.1	3183.4	1545.3	1628.3	2028.4		0.972225	0.000718102	84.507	47.922	75.819	IELLARSLPKIHRSASEPSLNRAGFQTEDFS
P15056	Serine/threonine-protein kinase B-raf	BRAF	S	732		0	0	0	0	0	0	0	0	0	0		0.942502	4.24271e-06	112.83	66.015	112.83	LARSLPKIHRSASEPSLNRAGFQTEDFSLYA
P15056	Serine/threonine-protein kinase B-raf	BRAF	S	151		6884.7	4929	9420.7	9093.6	13908	8214.5	6515.6	2429.5	5297.3	6513.5		0.995058	0.0016772	44.925	33.283	44.925	SVFQNPTDVARSNPKSPQKPIVRVFLPNKQR
P15104	Glutamine synthetase	GLUL	S	343		575.92	1896.9	6079	5049.4	6101.7	10816	5727.1	5521.8	7071.8	4396.5		1	3.95231e-19	118.24	87.375	118.24	TVGQEKKGYFEDRRPSANCDPFSVTEALIRT
P15260	Interferon gamma receptor 1	IFNGR1	S	289		655.7	1436.4	1851.1	3719.1	2787.4	547.56	1579.5	900.22	1089.7	2197		0.997697	0.0427884	54.191	21.192	54.191	NPLKEKSIILPKSLISVVRSATLETKPESKY
P15291	Beta-1,4-galactosyltransferase 1;Lactose synthase A protein;N-acetyllactosamine synthase;Beta-N-acetylglucosaminylglycopeptide beta-1,4-galactosyltransferase;Beta-N-acetylglucosaminyl-glycolipid beta-1,4-galactosyltransferase;Processed beta-1,4-galactosyltransferase 1	B4GALT1	S	74		405.77	3913.3	8655.6	8667.2	10380	8113.6	7395.8	6989.7	6258.5	7293.3		0.953654	7.20507e-147	220.76	191.43	220.76	PLQGGSNSAAAIGQSSGELRTGGARPPPPLG
P15311	Ezrin	EZR	S	535		0	223.74	2117.4	1571.4	1412.2	1307.2	997.39	1221.5	1014.6	1079.5		0.965054	1.12061e-24	140.49	122.67	140.49	EAEKNERVQRQLLTLSSELSQARDENKRTHN
P15311	Ezrin	EZR	S	536		106.65	103.37	346.78	526.7	499.65	135.76	398.02	204.81	222.92	416.92		0.933161	7.62508e-05	62.055	50.412	62.055	AEKNERVQRQLLTLSSELSQARDENKRTHND
P15311	Ezrin	EZR	S	539		498.72	1481.2	4655.1	4660.9	4664.5	4298.9	3661.4	2017.8	2610	3843.6		0.999985	1.45347e-13	103.31	91.419	103.31	NERVQRQLLTLSSELSQARDENKRTHNDIIH
P15336	Cyclic AMP-dependent transcription factor ATF-2	ATF2	S	112		247.77	1143.1	9752.4	3909.3	4748.7	3879.2	7747.4	4826.4	2069.9	2355.8		0.998609	1.48119e-06	85.51	75.438	58.98	KKASEDDIKKMPLDLSPLATPIIRSKIEEPS
[truncated: 12,688 more rows]

## Sheet: class1 phosphosites
Protein (Uniprot ID)	Protein names	Gene names	Amino acid	Position		Reporter intensity Cancer No.1	Reporter intensity Cancer No.2	Reporter intensity Cancer No.3	Reporter intensity Cancer No.4	Reporter intensity Cancer No.5	Reporter intensity Normal No.1	Reporter intensity Normal No.2	Reporter intensity Normal No.3	Reporter intensity Normal No.4	Reporter intensity Normal No.5
A0AVK6	Transcription factor E2F8	E2F8	S	71		0	0	0	124.98	382.1	0	0	0	0	71.433
A0FGR8	Extended synaptotagmin-2	ESYT2	S	755		0	271.57	1751.9	905	1296.1	394.3	653.35	927.89	557.65	711.59
A0FGR8	Extended synaptotagmin-2	ESYT2	S	758		0	917.69	5598.7	3519.6	4979.3	2279.6	3201.5	3394.4	2263.6	2748.6
A0FGR8	Extended synaptotagmin-2	ESYT2	S	761		0	1309.6	6679.5	4270.3	6145.8	2637.7	4187	4478.3	2995.2	3552.4
A0JNW5	UHRF1-binding protein 1-like	UHRF1BP1L	S	989		6288.1	6150.5	10210	11678	12598	7824.5	8350.6	3666	4140.3	11971
A0JNW5	UHRF1-binding protein 1-like	UHRF1BP1L	S	935		0	0	0	0	0	0	0	0	0	0
A0JNW5	UHRF1-binding protein 1-like	UHRF1BP1L	S	891		0	0	0	0	0	0	0	0	0	0
A0MZ66	Shootin-1	KIAA1598	S	494		18443	16385	36824	34070	44794	24093	24857	16921	21320	26190
A0MZ66	Shootin-1	KIAA1598	S	249		2388	22282	28806	18764	22223	15281	18788	8597.6	11614	15390
A0MZ66	Shootin-1	KIAA1598	S	506		1893.4	4408	10663	11029	12262	9685.1	15645	9604.1	12285	9052
A0MZ66	Shootin-1	KIAA1598	S	534		1895.8	2301.8	5881.7	3878.4	6183.3	3629.8	5216.1	4207.5	4863.8	4824.4
A1A4S6	Rho GTPase-activating protein 10	ARHGAP10	S	591		1575.4	3053.1	4098.3	5063.4	8262.9	3824.1	5113.6	3238.5	3264.6	4175.1
A1A5D9	Bicaudal D-related protein 2	CCDC64B	S	330		7947.7	6951.2	30297	19883	17804	22556	18709	13179	32925	17183
A1A5D9	Bicaudal D-related protein 2	CCDC64B	S	36		856.61	7069.6	30809	27092	20328	38217	21626	13757	40159	17445
A1L170	Uncharacterized protein C1orf226	C1orf226	S	223		10004	8276.4	23200	12043	16361	10436	11337	10050	7508.1	12300
A1L170	Uncharacterized protein C1orf226	C1orf226	S	198		0	0	0	0	0	0	0	0	0	0
A1L390	Pleckstrin homology domain-containing family G member 3	PLEKHG3	S	962		0	0	0	0	0	0	0	0	0	0
A1L390	Pleckstrin homology domain-containing family G member 3	PLEKHG3	S	614		2866.7	3066.4	5916.5	6961.4	7347.6	3879.4	4754.6	2845.5	4086.3	3399.4
A1L390	Pleckstrin homology domain-containing family G member 3	PLEKHG3	S	741		1968.6	2391.6	4794.2	8797.7	5736.6	2446.9	2876.7	1448.1	3124	3136.1
A1L390	Pleckstrin homology domain-containing family G member 3	PLEKHG3	S	631		1745.1	2667.2	5296.3	6407.5	4087.7	5464	4167.4	3238.8	1410.8	2426.3
A1L390	Pleckstrin homology domain-containing family G member 3	PLEKHG3	S	643		7985.3	9541.4	17912	24625	18966	9294.8	11776	8145	10881	14064
A1X283	SH3 and PX domain-containing protein 2B	SH3PXD2B	S	528		3752.2	9940.5	12620	26073	14387	3868.9	9101.3	2995.4	8106.7	9588.6
A1X283	SH3 and PX domain-containing protein 2B	SH3PXD2B	S	679		0	0	0	0	0	0	0	0	0	0
A2AJT9	Uncharacterized protein CXorf23	CXorf23	S	192		0	0	0	0	0	0	0	0	0	0
A2RRP1	Neuroblastoma-amplified sequence	NBAS	S	473		1837.5	1909.8	3846.3	1994.8	3358.5	2331.8	2406.6	742.44	2174.9	2515.3
A2RRP1	Neuroblastoma-amplified sequence	NBAS	S	475		1837.5	1909.8	3846.3	1994.8	3358.5	2331.8	2406.6	742.44	2174.9	2515.3
A2RU30	Protein TESPA1	TESPA1	S	454		1146.5	691.54	1541.6	1516.8	2944.5	1276	2242.1	1026.6	717.18	2476.3
O15320	cTAGE family member 4;cTAGE family member 6;cTAGE family member 8;cTAGE family member 9;cTAGE family member 15;cTAGE family member 5;Melanoma inhibitory activity protein 2	CTAGE4;CTAGE6;CTAGE8;CTAGE9;CTAGE15;CTAGE5;MIA2	S	139		0	5578.6	23892	16533	29364	5684.5	6311.2	2862	5487.5	7887.1
A5PL33	Protein KRBA1	KRBA1	S	253		0	0	0	0	0	0	0	0	0	0
A5YKK6	CCR4-NOT transcription complex subunit 1	CNOT1	S	1061		4020.7	3349.2	7167.1	8879.5	8510.8	2814.9	6647.3	1923.2	3571.7	7860.4
A5YM69	Rho guanine nucleotide exchange factor 35	ARHGEF35	S	445		0	234.73	2731.2	4147.5	2500.7	1259.2	2177.9	1446	1571.2	1262.2
A5YM69	Rho guanine nucleotide exchange factor 35	ARHGEF35	S	450		0	148.56	1329.9	2608.5	1479.5	546.66	1009.5	391.66	924.55	759.19
A5YM69	Rho guanine nucleotide exchange factor 35	ARHGEF35	S	184		1669.8	1698.4	3282.2	2438	3166.3	2571.8	2765.6	1797.9	2605	3289.2
A6NC98	Coiled-coil domain-containing protein 88B	CCDC88B	S	1379		23518	24658	36094	46233	60587	21983	39733	24411	31515	38350
A6NC98	Coiled-coil domain-containing protein 88B	CCDC88B	S	1370		0	0	0	0	0	0	0	0	0	0
A6NC98	Coiled-coil domain-containing protein 88B	CCDC88B	S	1345		1030.4	830.21	1978.1	2053.5	3163.4	734.88	1664.9	954.29	1047.7	1703.3
A6NC98	Coiled-coil domain-containing protein 88B	CCDC88B	S	1348		1220	1449	1781.8	2206	3832.2	869.12	2262	639.46	1315.4	2531.5
A6NC98	Coiled-coil domain-containing protein 88B	CCDC88B	S	436		544.39	4823.8	5385.9	5706.4	9231.2	1811.5	5006.7	2726.2	3244	5557
A6NC98	Coiled-coil domain-containing protein 88B	CCDC88B	S	1408		6368.9	5162	6346.2	9066	15866	3528.1	9550.4	4394.1	7152.9	9631.5
A6ND36	Protein FAM83G	FAM83G	S	356		12061	6709.8	19571	11381	9318.1	21775	15299	10998	10854	9645.4
A6ND36	Protein FAM83G	FAM83G	S	760		0	0	0	0	0	0	0	0	0	0
A6ND36	Protein FAM83G	FAM83G	S	650		3511	2366.7	5395.5	4393.3	4389.6	5732.4	5710.1	5034.7	4694.3	4333.9
A6ND36	Protein FAM83G	FAM83G	S	634		2197.7	1288.7	2155.8	2348.9	2421.2	1944.4	1885.9	5154.3	1540.3	2574.3
A6ND36	Protein FAM83G	FAM83G	S	688		10412	3724.2	10031	8212.6	6339.8	17250	9266.1	6391.4	5373	10559
A6NDB9	Paralemmin-3	PALM3	S	143		10577	11476	28239	21492	30069	19802	23656	12491	15781	17661
A6NDB9	Paralemmin-3	PALM3	S	155		2296.3	7932.9	57610	22018	33920	45467	43578	25281	19411	16686
A6NDB9	Paralemmin-3	PALM3	S	420		0	0	0	0	0	0	0	0	0	0
A6NDB9	Paralemmin-3	PALM3	S	375		48450	34479	62606	18195	54025	85101	43756	22350	47443	20079
A6NDB9	Paralemmin-3	PALM3	S	439		8336.5	5240.5	13218	3580.3	8406.5	22319	12359	4688.8	9742.7	3017.6
A6NDB9	Paralemmin-3	PALM3	S	189		2592.9	2236.6	5841.4	2251.9	6101.9	4967.3	2630.8	2954.2	3874.2	2079.6
A6NDB9	Paralemmin-3	PALM3	S	303		6508	4769.7	12509	5901.2	10320	14197	7365.9	5547.3	9931.7	6539.1
A6NEL2	Ankyrin repeat domain-containing protein SOWAHB	SOWAHB	S	271		391.82	68.968	1091.6	776.7	730.7	980	938.66	756.24	613.82	853.19
A6NEL2	Ankyrin repeat domain-containing protein SOWAHB	SOWAHB	S	106		2669.7	1577.2	2678.5	2840.6	2667.5	3114.4	4028.1	4059.8	3233.7	3612
A6NEL2	Ankyrin repeat domain-containing protein SOWAHB	SOWAHB	S	450		2873.8	1399.1	1856.8	2458.8	3204.5	2751	3911.2	2754	2738.7	3323.8
A6NEL2	Ankyrin repeat domain-containing protein SOWAHB	SOWAHB	S	761		903.22	2140.4	3174.5	4807.4	3888.2	6667.1	8459.4	3825.2	6625	6982.8
A6NFI3	Zinc finger protein 316	ZNF316	S	112		0	0	0	0	0	0	0	0	0	0
A6NGB9	WAS/WASL-interacting protein family member 3	WIPF3	S	281		2325.6	1952	4762.2	4668.4	7015.3	5776.3	5407	3736.6	4362.3	5207.2
A6NGB9	WAS/WASL-interacting protein family member 3	WIPF3	S	383		7321.5	4831.9	7980.6	8069.5	12265	11580	10642	6384	9286.2	8003.3
A6NGB9	WAS/WASL-interacting protein family member 3	WIPF3	S	149		2774.1	3042	7035.6	4866.8	7804.4	18743	12039	6217.1	11710	6258.4
A6NI28	Rho GTPase-activating protein 42	ARHGAP42	S	753		1203.6	1920.7	4676.6	4380.9	5307.2	2117.5	3092.7	1767.3	2299.1	2657.4
A8MVU1	Putative neutrophil cytosol factor 1C;Neutrophil cytosol factor 1;Putative neutrophil cytosol factor 1B	NCF1C;NCF1;NCF1B	S	321		26704	20027	23539	31796	67248	10124	18482	14559	12331	19274
A8MVU1	Putative neutrophil cytosol factor 1C;Neutrophil cytosol factor 1;Putative neutrophil cytosol factor 1B	NCF1C;NCF1;NCF1B	S	324		11109	7334.6	6633.4	12213	24070	1012.5	5035.6	6912.5	6061.2	6192
A8MVU1	Putative neutrophil cytosol factor 1C;Neutrophil cytosol factor 1;Putative neutrophil cytosol factor 1B	NCF1C;NCF1;NCF1B	S	296		0	0	0	0	0	0	0	0	0	0
A6NJG2	Ankyrin repeat domain-containing protein SOWAHD	SOWAHD	S	22		498.95	223.35	884.97	1067.3	940.22	361.42	839.67	563.93	261.1	689.95
A6NLJ0	C2 calcium-dependent domain-containing protein 4B	C2CD4B	S	201		0	0	0	0	0	0	0	0	0	0
A6PVY3	Protein FAM177B	FAM177B	S	124		4812.8	1677	3561.5	3489	3154	10640	0	4136.9	6634	3046.5
A7E2V4	Zinc finger SWIM domain-containing protein 8	ZSWIM8	S	48		2701.2	2138.9	3235.8	3200.5	4547.3	2188.5	1952.3	2008.1	974.37	1985.6
A7E2V4	Zinc finger SWIM domain-containing protein 8	ZSWIM8	S	53		6589.2	5414.9	6881.6	7211.5	9118.5	5569.2	4037.4	5182.3	2092.3	5113.6
A7KAX9	Rho GTPase-activating protein 32	ARHGAP32	S	1401		2742.4	3811	6731.3	7155.6	7352.5	5557.6	8115.4	5172.1	6985.1	7048.8
A7KAX9	Rho GTPase-activating protein 32	ARHGAP32	S	856		4946.5	7819.1	12046	19801	10614	7058.8	7174.3	3527.6	8115.8	8547.4
A7KAX9	Rho GTPase-activating protein 32	ARHGAP32	S	952		11417	17977	20180	37357	21057	14408	16192	12890	13437	18716
A7KAX9	Rho GTPase-activating protein 32	ARHGAP32	S	871		0	0	0	0	0	0	0	0	0	0
A7KAX9	Rho GTPase-activating protein 32	ARHGAP32	S	1203		0	0	0	0	0	0	0	0	0	0
A7KAX9	Rho GTPase-activating protein 32	ARHGAP32	S	587		3398.7	3827.4	7634.3	10182	6186.8	3337.7	5386.2	3701.9	4052.3	5109.8
A7KAX9	Rho GTPase-activating protein 32	ARHGAP32	S	594		3004.7	5095.7	5606.6	9079.2	6848	3379.3	4971.3	2936	3735.1	5547.6
A7KAX9	Rho GTPase-activating protein 32	ARHGAP32	S	892		8326.1	20037	12463	36784	21677	20907	17293	10378	14449	26874
A7MCY6	TANK-binding kinase 1-binding protein 1	TBKBP1	S	365		2954.9	3550.7	5069	5396.4	7058.4	3257.8	4675.3	3356.2	3668.3	5190.2
A8CG34	Nuclear envelope pore membrane protein POM 121C;Nuclear envelope pore membrane protein POM 121	POM121C;POM121	S	674		5158.2	3275.1	7911.9	9447.5	12034	3777.7	5900.1	3056.8	4964.4	5347.2
A8CG34	Nuclear envelope pore membrane protein POM 121C;Nuclear envelope pore membrane protein POM 121;Putative nuclear envelope pore membrane protein POM 121B	POM121C;POM121;POM121B	S	412		2659.8	2225.6	5996.9	4303.9	5922.4	2736.4	3766.2	2023.5	2959.4	3356.3
A8CG34	Nuclear envelope pore membrane protein POM 121C;Nuclear envelope pore membrane protein POM 121	POM121C;POM121	S	2		0	0	0	0	0	0	0	0	0	0
A8CG34	Nuclear envelope pore membrane protein POM 121C	POM121C	S	165		0	0	0	0	0	0	0	0	0	0
B2RTY4	Unconventional myosin-IXa	MYO9A	S	1299		0	0	0	0	0	0	0	0	0	0
B2RTY4	Unconventional myosin-IXa	MYO9A	S	1733		0	0	0	0	0	0	0	0	0	0
B2RUZ4	Small integral membrane protein 1	SMIM1	S	22		0	0	0	0	0	0	0	0	0	0
B2RXF0	Transmembrane protein 229A	TMEM229A	S	4		0	0	0	0	0	0	0	0	0	0
B2RXF5	Zinc finger and BTB domain-containing protein 42	ZBTB42	S	328		0	0	0	0	0	0	0	0	0	0
Q99613	Eukaryotic translation initiation factor 3 subunit C;Eukaryotic translation initiation factor 3 subunit C-like protein	EIF3C;EIF3CL	S	166		1742	1141.3	904.15	1294.6	2103.4	377.03	722.07	319.96	398.14	931.37
Q99613	Eukaryotic translation initiation factor 3 subunit C;Eukaryotic translation initiation factor 3 subunit C-like protein	EIF3C;EIF3CL	S	39		76262	49782	97965	72240	129410	98285	64383	31189	48403	93807
B7Z1M9	C2 calcium-dependent domain-containing protein 4D	C2CD4D	S	128		655.4	516.64	565.46	753.13	940.42	706.49	460.37	373.88	79.379	399.65
B7ZBB8	Protein phosphatase 1 regulatory subunit 3G	PPP1R3G	S	86		0	823.67	3863.7	8608.9	2201.3	2036.2	12547	2696.8	12321	4943.4
C9JI98	Transmembrane protein 238	TMEM238	S	154		5999.3	2801.4	10230	7854.1	5525.6	16395	13062	15168	5895.4	7509
C9JI98	Transmembrane protein 238	TMEM238	S	175		0	275.98	1741.1	1142.5	1994.1	329.91	975.6	793.28	919.67	1417.2
I3L1I5	Putative uncharacterized protein LOC100996504		S	94		2094.6	6837.8	8754.6	10448	15318	5582.3	11465	4188.6	5560.4	11352
I3L1I5	Putative uncharacterized protein LOC100996504		S	155		1023.2	1564.3	2859.4	2947.7	4714	2023.8	3299.7	1707.9	1422	2780.4
K7EJ46		LOC440335	S	4		0	68.496	378.58	178.36	483.03	724.1	605.01	614.06	222.48	694.91
O00116	Alkyldihydroxyacetonephosphate synthase, peroxisomal	AGPS	S	65		7076.6	6154.7	11908	14996	16485	4418.6	6514.7	5811.3	6519.5	9588.9
O00151	PDZ and LIM domain protein 1	PDLIM1	S	130		0	0	0	0	0	0	0	0	0	0
O00159	Unconventional myosin-Ic	MYO1C	S	408		5883.4	7729.2	3065.6	2284.8	11665	1703.5	2332	1489.3	1548.7	3077.6
O00160	Unconventional myosin-If	MYO1F	S	992		6228.6	2640.8	4473.8	7249.7	10441	2832.1	6088.6	2816.9	4702.9	7009.8
O00161	Synaptosomal-associated protein 23	SNAP23	S	20		583.49	427.38	872.65	1189.5	825.16	677.11	703.34	487.43	476.57	986.72
O00161	Synaptosomal-associated protein 23	SNAP23	S	34		146.39	3885.1	17100	10719	11642	4051	6649.5	2304.8	3461.7	5209.7
O00161	Synaptosomal-associated protein 23	SNAP23	S	110		13611	15328	7200.8	7367.1	32180	2522.6	4129.4	3011.8	2476.8	12234
O00168	Phospholemman	FXYD1	S	83		4030.6	1668.5	4300.7	2929.7	3905.1	4897.7	12766	3937.5	8267.4	14415
O00178	GTP-binding protein 1	GTPBP1	S	69		0	0	0	0	0	0	0	0	0	0
O00178	GTP-binding protein 1	GTPBP1	S	25		3967.2	3954.1	9205.9	10131	14232	4813.7	10565	5756.5	9573.2	8480.8
O00192	Armadillo repeat protein deleted in velo-cardio-facial syndrome	ARVCF	S	203		0	0	0	0	0	0	0	0	0	0
O00193	Small acidic protein	SMAP	S	17		37545	77534	38799	34492	202840	28757	22720	13685	15494	60187
O00203	AP-3 complex subunit beta-1	AP3B1	S	276		32195	24026	40382	39450	50078	38743	35436	18093	20599	51925
O00231	26S proteasome non-ATPase regulatory subunit 11	PSMD11	S	14		4973	3617.8	10397	12179	8826.3	4229.2	7934.2	4238.7	9112.5	6741.7
O00255	Menin	MEN1	S	548		287.73	4704.6	3464.2	7021.7	3754.4	1318.5	8756	2441.8	5169.2	2235.9
O00257	E3 SUMO-protein ligase CBX4	CBX4	S	182		1033.1	1145.2	3454	2743.4	2816	1124.5	2298.8	1270.9	1373.2	1217.5
O00264	Membrane-associated progesterone receptor component 1	PGRMC1	S	181		138980	84075	321470	112020	149380	180020	132280	54146	95065	162000
[truncated: 10,050 more rows]
