# Supplementary material for: Comprehensive characterization of the phosphoproteome of gastric cancer from endoscopic biopsy specimens
Source: Theranostics. 2020 Jan 12;10(5):2115–29. doi: 10.7150/thno.37623 (PMC7019165; doi:10.7150/thno.37623)
Supplement: Supplementary file 3 — Supplementary table 2. [file thnov10p2115s3.xlsx]

## Sheet: Summary of contents in Table S2
Table S2: Phosphosites with significant differences
Sheet name	Item name	Contents
Up_382sites	Protein names	Name of protein in UniprotKB associated with identified phosphosite
	Gene names	Names of genes associated with identified phosphosite
	Amino acid	Amino acid of the phosphorylation site. 'S' is serine, 'T' is threonine, and 'Y' is tyrosine.
	Position	Position of the identified phosphosite in the respective protein sequence. The first amino acid in the sequence is 1.
	Log2 Fold Change (Cancer/Normal)	Log2 transformed change of each phosphosite between Cancer tissue and normal mucosa in subjects No.2 to 5
	p value	p value of welch t-test between Cancer tissue and normal mucosa in subjects No.2 to 5
Down_345sites	Protein names	Name of protein in UniprotKB associated with identified phosphosite
	Gene names	Names of genes associated with identified phosphosite
	Amino acid	Amino acid of the phosphorylation site. 'S' is serine, 'T' is threonine, and 'Y' is tyrosine.
	Position	Position of the identified phosphosite in the respective protein sequence. The first amino acid in the sequence is 1.
	Log2 Fold Change (Cancer/Normal)	Log2 transformed change of each phosphosite between Cancer tissue and normal mucosa in subjects No.2 to 5
	p value	p value of welch t-test between Cancer tissue and normal mucosa in subjects No.2 to 5

## Sheet: Up_382sites
Protein names	Gene names	Amino acid	Position	Log2 Fold Change (Cancer/Normal)	p value
Anthrax toxin receptor 1	ANTXR1	S	362	2.70535	0.0109161
Transmembrane protein 45A	TMEM45A	S	271	2.53532	0.0155253
Platelet glycoprotein Ib beta chain	GP1BB	S	191	2.32675	0.00214104
Heat shock protein HSP 90-beta	HSP90AB1	S	452	2.28411	0.00307714
Heterogeneous nuclear ribonucleoprotein K	HNRNPK	S	216	2.2081	0.000556431
Tumor suppressor p53-binding protein 1	TP53BP1	S	1618	2.15751	7.85941e-05
Cullin-2	CUL2	S	616	2.02571	0.00156803
Tumor suppressor p53-binding protein 1	TP53BP1	S	1678	1.9619	0.00244783
DNA-dependent protein kinase catalytic subunit	PRKDC	S	893	1.94318	0.00774976
60S ribosomal protein L12	RPL12	S	38	1.93109	0.00477741
Actin-binding protein anillin	ANLN	S	323	1.92999	0.000336914
Ribosomal L1 domain-containing protein 1	RSL1D1	T	465	1.90465	0.00107054
Protein ECT2	ECT2	S	842	1.87108	3.52376e-05
Antigen KI-67	MKI67	S	2828	1.82889	0.00145174
E3 SUMO-protein ligase RanBP2;Putative peptidyl-prolyl cis-trans isomerase	RANBP2	T	1412	1.81531	0.023787
DNA topoisomerase 2-alpha	TOP2A	S	1247	1.80508	0.00585704
High mobility group protein HMG-I/HMG-Y	HMGA1	T	53	1.72859	0.0120924
Cellular tumor antigen p53	TP53	S	315	1.72519	0.0169656
Signal transducer and activator of transcription 5A;Signal transducer and activator of transcription 5B	STAT5A;STAT5B	Y	694	1.72059	0.0166508
Exportin-5	XPO5	S	416	1.71983	0.00773979
Nucleophosmin	NPM1	S	260	1.6818	0.00184151
Ribosomal L1 domain-containing protein 1	RSL1D1	T	464	1.67894	0.000960296
Nucleolar and coiled-body phosphoprotein 1	NOLC1	T	610	1.66844	0.0227511
DNA topoisomerase 2-alpha	TOP2A	S	1377	1.6613	0.0174808
SWI/SNF-related matrix-associated actin-dependent regulator of chromatin subfamily A member 5	SMARCA5	S	116	1.64506	0.00145789
Collagen alpha-3(IX) chain	COL9A3	S	344	1.6445	0.00697502
Cyclin-dependent kinase 1;Cyclin-dependent kinase 2;Cyclin-dependent kinase 3	CDK1;CDK2;CDK3	T	14	1.64182	0.00391026
Treacle protein	TCOF1	T	249	1.64097	0.00674779
Cullin-4B	CUL4B	T	49	1.62263	0.0235952
Zyxin	ZYX	S	344	1.62104	0.000798596
Nucleolar RNA helicase 2	DDX21	S	121	1.61603	0.00464584
C5a anaphylatoxin chemotactic receptor 1	C5AR1	S	327	1.60592	0.0258439
Antigen KI-67	MKI67	S	648	1.6026	0.00620284
Nucleolar complex protein 2 homolog	NOC2L	S	56	1.5923	0.00494014
Transcription activator BRG1	SMARCA4	S	1382	1.59046	0.00337007
Peptidyl-prolyl cis-trans isomerase FKBP4;Peptidyl-prolyl cis-trans isomerase FKBP4, N-terminally processed	FKBP4	S	453	1.5895	0.0261969
Coiled-coil domain-containing protein 86	CCDC86	S	58	1.58191	0.00393308
Actin-binding protein anillin	ANLN	T	320	1.57749	0.0027353
Palladin	PALLD	S	893	1.57563	0.00435979
Protein PML	PML	S	512	1.57108	0.000770626
Plastin-2	LCP1	S	5	1.55788	0.0100933
Interleukin enhancer-binding factor 3	ILF3	S	382	1.5514	0.00059576
Antigen KI-67	MKI67	S	374	1.54758	0.00067725
2'-5'-oligoadenylate synthase 2	OAS2	S	466	1.54097	0.0175055
FYVE, RhoGEF and PH domain-containing protein 6	FGD6	S	692	1.52647	0.00299537
Lupus La protein	SSB	S	92	1.51729	0.000630136
Nibrin	NBN	S	343	1.50895	0.00271122
Histone acetyltransferase type B catalytic subunit	HAT1	S	361	1.50522	0.0218777
Apoptotic chromatin condensation inducer in the nucleus	ACIN1	S	240	1.48875	0.00131925
Nuclear fragile X mental retardation-interacting protein 2	NUFIP2	T	220	1.47249	0.00607544
Chromosome-associated kinesin KIF4A	KIF4A	S	801	1.46173	0.00487989
Plectin	PLEC	S	1435	1.46017	0.0103941
Ribosome-binding protein 1	RRBP1	S	615	1.45813	0.00482145
Ras-related protein Rab-7a	RAB7A	S	72	1.45576	0.020963
Cyclin-dependent kinase 1;Cyclin-dependent kinase 2;Cyclin-dependent kinase 3	CDK1;CDK2;CDK3	Y	15	1.45556	0.0059104
Atrophin-1	ATN1	T	669	1.44128	0.00427425
RNA exonuclease 4	REXO4	S	15	1.43456	0.000137813
Nucleophosmin	NPM1	S	254	1.43185	0.000401042
Nucleolar and coiled-body phosphoprotein 1	NOLC1	T	607	1.42624	0.0137968
Interleukin enhancer-binding factor 3	ILF3	T	592	1.42388	0.00474715
Xin actin-binding repeat-containing protein 1	XIRP1	S	295	1.41923	0.00255876
Platelet glycoprotein Ib alpha chain;Glycocalicin	GP1BA	S	629	1.41059	0.00231614
Platelet glycoprotein Ib alpha chain;Glycocalicin	GP1BA	S	632	1.41059	0.00231614
Akirin-2	AKIRIN2	S	21	1.40824	0.0174183
Paxillin	PXN	S	106	1.37559	0.000220946
Rho guanine nucleotide exchange factor 16	ARHGEF16	S	492	1.3755	0.000754175
PML-RARA-regulated adapter molecule 1	PRAM1	S	406	1.36844	0.00257312
Hepatoma-derived growth factor-related protein 2	HDGFRP2	S	664	1.36593	0.00645821
LIM domain-containing protein ajuba	AJUBA	S	119	1.35504	0.0172984
Nucleolar RNA helicase 2	DDX21	S	71	1.33838	0.00159078
Eukaryotic translation initiation factor 4B	EIF4B	S	504	1.3307	0.00961693
Caldesmon	CALD1	S	789	1.32708	0.00161259
Suppressor of SWI4 1 homolog	PPAN	S	359	1.32313	0.00342198
LIM domain only protein 7	LMO7	T	1048	1.31402	0.00429966
Treacle protein	TCOF1	S	1378	1.30241	0.000402289
Transmembrane protein 176B	TMEM176B	S	254	1.30023	0.0189765
Nuclear factor interleukin-3-regulated protein	NFIL3	S	301	1.2893	0.000993899
Patatin-like phospholipase domain-containing protein 2	PNPLA2	S	428	1.28469	0.0114296
Sequestosome-1	SQSTM1	S	272	1.27855	0.00830669
Apoptotic chromatin condensation inducer in the nucleus	ACIN1	S	243	1.27742	0.00038092
Nucleolar and coiled-body phosphoprotein 1	NOLC1	S	643	1.27636	0.00385181
Bromodomain adjacent to zinc finger domain protein 2A	BAZ2A	S	1783	1.27546	0.00208596
Dihydropyrimidinase-related protein 2	DPYSL2	T	521	1.27178	0.00877857
Histone H1.3	HIST1H1D	T	18	1.26946	0.014297
Chromosome alignment-maintaining phosphoprotein 1	CHAMP1	S	603	1.26935	0.00920398
Eukaryotic translation initiation factor 4B	EIF4B	T	341	1.25844	0.0188458
Antigen KI-67	MKI67	S	357	1.25568	0.00202289
Nucleolar RNA helicase 2	DDX21	S	89	1.25432	0.00651797
DNA ligase 3	LIG3	S	210	1.24463	0.0208825
Nucleolar complex protein 2 homolog	NOC2L	S	49	1.24254	0.00163337
E3 SUMO-protein ligase RanBP2;Putative peptidyl-prolyl cis-trans isomerase;RanBP2-like and GRIP domain-containing protein 4	RANBP2;RGPD4	S	2278	1.2414	0.00473653
Fibronectin type III domain-containing protein 3B	FNDC3B	S	208	1.23874	0.0123503
E3 SUMO-protein ligase RanBP2;Putative peptidyl-prolyl cis-trans isomerase;RanBP2-like and GRIP domain-containing protein 4;RanBP2-like and GRIP domain-containing protein 3;RANBP2-like and GRIP domain-containing protein 1;RANBP2-like and GRIP domain-containing protein 2	RANBP2;RGPD4;RGPD3;RGPD1;RGPD2	S	2510	1.23847	0.0230107
Retinoic acid-induced protein 1	RAI1	T	1136	1.23729	0.0169708
cTAGE family member 4;cTAGE family member 6;cTAGE family member 8;cTAGE family member 9;cTAGE family member 15;cTAGE family member 5;Melanoma inhibitory activity protein 2	CTAGE4;CTAGE6;CTAGE8;CTAGE9;CTAGE15;CTAGE5;MIA2	S	139	1.23519	0.00782159
Centrosomal protein of 55 kDa	CEP55	S	428	1.23499	0.00113038
Tyrosine-protein kinase BAZ1B	BAZ1B	S	349	1.23058	0.00630961
Zinc finger protein 638	ZNF638	S	1401	1.22319	0.00718239
Eukaryotic translation initiation factor 4 gamma 1	EIF4G1	S	1231	1.2204	0.0220574
Non-histone chromosomal protein HMG-14	HMGN1	S	7	1.22035	0.00634326
Treacle protein	TCOF1	S	1410	1.21428	0.00110891
ATP-dependent RNA helicase DDX24	DDX24	S	94	1.21297	0.00406629
Transcription intermediary factor 1-beta	TRIM28	S	473	1.2032	0.0171422
PML-RARA-regulated adapter molecule 1	PRAM1	S	346	1.19662	0.00671865
CD276 antigen	CD276	S	525	1.19432	0.0110831
Nuclear fragile X mental retardation-interacting protein 2	NUFIP2	S	629	1.1903	0.00168169
Centromere protein F	CENPF	S	3119	1.18513	0.0156406
Treacle protein	TCOF1	S	583	1.18493	0.00464522
Targeting protein for Xklp2	TPX2	S	738	1.17767	0.00545737
FYVE, RhoGEF and PH domain-containing protein 6	FGD6	S	515	1.17415	0.000540441
Forkhead box protein K1	FOXK1	S	223	1.16953	0.0110992
Nucleolar protein 8	NOL8	S	1099	1.16365	0.00490844
Nucleolin	NCL	T	121	1.16232	0.00467643
Lamin-B1;Lamin-B2	LMNB1;LMNB2	S	407	1.1603	0.00821835
Nuclear ubiquitous casein and cyclin-dependent kinase substrate 1	NUCKS1	S	181	1.15773	0.00318218
Hepatoma-derived growth factor	HDGF	T	200	1.15313	0.00778108
Glutamine--fructose-6-phosphate aminotransferase [isomerizing] 2	GFPT2	S	244	1.15078	0.0201296
ESF1 homolog	ESF1	S	153	1.14914	0.00170135
Serine/arginine-rich splicing factor 11	SRSF11	T	325	1.14635	0.000234575
Serine/threonine-protein kinase greatwall	MASTL	S	453	1.14448	0.0106533
Remodeling and spacing factor 1	RSF1	S	397	1.13441	0.0178289
Protein phosphatase 1 regulatory subunit 12A	PPP1R12A	S	422	1.13047	0.00248552
ATP-dependent RNA helicase A	DHX9	S	321	1.12336	0.00554394
Myosin phosphatase Rho-interacting protein	MPRIP	S	993	1.12303	0.0171399
A-kinase anchor protein 2	AKAP2	S	393	1.12024	0.0127023
PML-RARA-regulated adapter molecule 1	PRAM1	S	521	1.11678	0.00424519
Mis18-binding protein 1	MIS18BP1	T	653	1.11308	0.0102344
Ankyrin repeat and KH domain-containing protein 1	ANKHD1	S	1679	1.11249	0.00276488
Plasminogen activator inhibitor 1 RNA-binding protein	SERBP1	S	234	1.10335	0.000873836
Prelamin-A/C;Lamin-A/C	LMNA	S	22	1.09999	0.0117841
GRAM domain-containing protein 1A	GRAMD1A	S	16	1.09627	0.0171476
Rho guanine nucleotide exchange factor 2	ARHGEF2	S	645	1.09386	0.00787803
RNA-binding protein 34	RBM34	S	14	1.09254	0.0117314
DNA-directed RNA polymerase I subunit RPA34	CD3EAP	S	285	1.09243	0.0160768
Msx2-interacting protein	SPEN	S	2126	1.087	0.0190916
Antigen KI-67	MKI67	S	2708	1.0857	0.000965213
Nucleolar protein 58	NOP58	S	514	1.07984	0.000603332
Microtubule-associated protein 4	MAP4	S	787	1.07928	0.0119438
Nuclear pore complex protein Nup50	NUP50	S	221	1.07638	0.0110751
Serine/arginine repetitive matrix protein 1	SRRM1	T	872	1.07323	0.00688899
Serine/arginine repetitive matrix protein 1	SRRM1	S	874	1.07273	0.00655672
MAP7 domain-containing protein 1	MAP7D1	S	460	1.07221	0.00474879
Density-regulated protein	DENR	S	73	1.07007	0.0130472
ATPase family AAA domain-containing protein 2	ATAD2	S	342	1.06964	0.00830918
RANBP2-like and GRIP domain-containing protein 5/6;RANBP2-like and GRIP domain-containing protein 8;E3 SUMO-protein ligase RanBP2;Putative peptidyl-prolyl cis-trans isomerase;RanBP2-like and GRIP domain-containing protein 4;RanBP2-like and GRIP domain-containing protein 3;RANBP2-like and GRIP domain-containing protein 1;RANBP2-like and GRIP domain-containing protein 2	RGPD5;RGPD8;RANBP2;RGPD4;RGPD3;RGPD1;RGPD2	T	2153	1.06661	0.00561176
Leucine-rich repeat and WD repeat-containing protein 1	LRWD1	S	212	1.06221	0.0027424
Stathmin	STMN1	S	25	1.06121	0.00437839
Multifunctional protein ADE2;Phosphoribosylaminoimidazole-succinocarboxamide synthase;Phosphoribosylaminoimidazole carboxylase	PAICS	S	27	1.05144	0.00407463
Filamin-B	FLNB	S	983	1.05018	0.0151106
Protein PRRC2C	PRRC2C	S	2105	1.04727	0.00101136
Testis-expressed sequence 2 protein	TEX2	S	266	1.04318	0.00548842
Vimentin	VIM	S	7	1.0417	0.0161791
Sequestosome-1	SQSTM1	S	152	1.04161	0.0125497
Condensin complex subunit 2	NCAPH	S	87	1.03793	0.0142151
DNA replication licensing factor MCM3	MCM3	S	275	1.03439	0.0165178
Telomere-associated protein RIF1	RIF1	S	1579	1.03379	0.000780291
Uracil-DNA glycosylase	UNG	S	23	1.03266	0.01088
PML-RARA-regulated adapter molecule 1	PRAM1	S	382	1.0315	0.00739958
Protein phosphatase methylesterase 1	PPME1	S	243	1.02022	0.00279881
Fos-related antigen 2	FOSL2	S	120	1.01795	0.00274003
26S proteasome non-ATPase regulatory subunit 1	PSMD1	T	273	1.01705	8.03154e-05
Serine/arginine-rich splicing factor 11	SRSF11	S	449	1.01123	0.00833266
Protein SCAF11	SCAF11	S	614	1.01075	0.00520902
Microtubule-associated protein 4	MAP4	S	827	1.00937	0.0171611
Rho GTPase-activating protein 11A	ARHGAP11A	S	868	1.00723	0.0145749
Cell division cycle and apoptosis regulator protein 1	CCAR1	T	1008	1.00671	0.0206161
Telomere-associated protein RIF1	RIF1	S	2339	1.00521	0.010967
Transcription activator BRG1	SMARCA4	S	1417	1.00354	0.00136583
rRNA 2'-O-methyltransferase fibrillarin	FBL	S	124	1.00347	0.00288596
Importin subunit alpha-1	KPNA2	S	62	1.00341	0.014425
Actin filament-associated protein 1	AFAP1	S	265	1.00225	0.00771138
60S ribosomal protein L12	RPL12	S	126	0.996208	0.000800669
RNA polymerase-associated protein CTR9 homolog	CTR9	S	970	0.993675	0.00865039
Antigen KI-67	MKI67	T	2406	0.992397	0.0038894
Serine/arginine repetitive matrix protein 2	SRRM2	S	2067	0.98983	0.0122709
Serine/arginine repetitive matrix protein 2	SRRM2	T	2069	0.98983	0.0122709
Centromere protein F	CENPF	S	3150	0.989098	0.000779647
Putative ribosomal RNA methyltransferase NOP2	NOP2	S	732	0.98859	0.00601978
Rab11 family-interacting protein 1	RAB11FIP1	S	341	0.987889	0.0158445
Antigen KI-67	MKI67	T	1193	0.983266	0.0105926
Nucleolin	NCL	S	67	0.980676	0.000559683
RalBP1-associated Eps domain-containing protein 1	REPS1	S	307	0.978788	0.0038199
Methyl-CpG-binding domain protein 4	MBD4	S	318	0.975145	0.00122447
DNA (cytosine-5)-methyltransferase 1	DNMT1	S	143	0.975088	0.00574532
Tensin-3	TNS3	S	776	0.974557	0.0050803
Fibronectin;Anastellin;Ugl-Y1;Ugl-Y2;Ugl-Y3	FN1	S	2384	0.96996	0.000910044
Centromere protein C 1	CENPC1	S	177	0.967079	0.0147775
Proteasomal ubiquitin receptor ADRM1	ADRM1	S	219	0.96564	0.00150567
Ensconsin	MAP7	T	231	0.964793	0.000861325
Telomere-associated protein RIF1	RIF1	S	2393	0.96333	0.0016375
Apoptotic chromatin condensation inducer in the nucleus	ACIN1	S	328	0.962582	0.0116082
Unconventional myosin-IXb	MYO9B	T	1346	0.956764	0.00033616
Matrin-3	MATR3	S	208	0.953813	0.00398486
Nipped-B-like protein	NIPBL	S	350	0.953778	0.0119118
Antigen KI-67	MKI67	S	2223	0.950423	0.00906232
Nucleoporin NUP53	NUP35	S	259	0.949049	0.00184766
Protein PRRC2A	PRRC2A	T	1347	0.94768	0.00057088
Antigen KI-67	MKI67	S	1131	0.946133	0.00220194
ESF1 homolog	ESF1	S	694	0.945783	0.000911363
Antigen KI-67	MKI67	S	584	0.940691	0.0146833
Ataxin-2-like protein	ATXN2L	S	424	0.940262	0.00477746
Phosphatidylinositol 4-phosphate 3-kinase C2 domain-containing subunit alpha	PIK3C2A	S	259	0.939243	0.00768463
Antigen KI-67	MKI67	S	2344	0.938759	0.00687711
Hsp90 co-chaperone Cdc37;Hsp90 co-chaperone Cdc37, N-terminally processed	CDC37	S	377	0.93686	0.00224487
Liprin-beta-1	PPFIBP1	S	579	0.930555	0.0159214
Sequestosome-1	SQSTM1	T	269	0.929886	0.011446
Filamin-B	FLNB	S	1505	0.929082	0.0135562
Protein LYRIC	MTDH	T	143	0.925489	0.00718729
GMP synthase [glutamine-hydrolyzing]	GMPS	S	332	0.925467	0.000169692
Transgelin-2	TAGLN2	S	163	0.925408	0.00953799
Protein transport protein Sec61 subunit beta	SEC61B	S	17	0.924338	0.00922836
Protein ENL	MLLT1	S	292	0.924093	0.014212
Latent-transforming growth factor beta-binding protein 2	LTBP2	S	250	0.918017	0.0140049
TATA-binding protein-associated factor 2N	TAF15	S	433	0.917817	0.00738894
Nuclear receptor corepressor 1	NCOR1	S	1196	0.91599	0.0104426
Protein SCAF11	SCAF11	S	608	0.914788	0.0184476
MORC family CW-type zinc finger protein 2	MORC2	S	739	0.913881	0.00204877
Ataxin-2-like protein	ATXN2L	S	306	0.906954	0.00459146
Syntaxin-7	STX7	S	125	0.906685	0.00320802
DNA repair protein XRCC1	XRCC1	S	241	0.905361	0.00973454
Ubiquitin-associated protein 2-like	UBAP2L	S	467	0.902629	0.00205493
Histone H1x	H1FX	S	31	0.900872	0.000643322
CASP8-associated protein 2	CASP8AP2	S	567	0.897171	0.0109335
60S ribosomal protein L12	RPL12	T	128	0.893572	0.00672916
Sister chromatid cohesion protein PDS5 homolog A	PDS5A	T	1208	0.888579	0.00497402
Protein phosphatase 1 regulatory subunit 12A	PPP1R12A	S	299	0.886221	0.00780146
Ataxin-2-like protein	ATXN2L	S	111	0.886113	0.000118053
Antigen KI-67	MKI67	T	1139	0.884248	0.00501615
Rab11 family-interacting protein 1	RAB11FIP1	S	545	0.884076	0.00592479
Leucine-rich repeat and WD repeat-containing protein 1	LRWD1	S	251	0.881853	0.000908584
Leucine-rich repeat and WD repeat-containing protein 1	LRWD1	S	259	0.881853	0.000908584
Rho GTPase-activating protein 39	ARHGAP39	S	366	0.880198	0.000654769
Myosin-9	MYH9	T	725	0.878835	0.00276385
Src substrate cortactin	CTTN	S	447	0.876027	0.00795264
High mobility group protein HMG-I/HMG-Y	HMGA1	S	103	0.875987	0.00915166
Transcription intermediary factor 1-beta	TRIM28	S	752	0.870898	0.00189374
Syntaxin-5	STX5	S	9	0.862425	0.0023521
Nucleolar RNA helicase 2	DDX21	S	171	0.8612	0.00229267
Nucleolar RNA helicase 2	DDX21	S	173	0.8612	0.00229267
MAP7 domain-containing protein 1	MAP7D1	S	86	0.860816	0.0021
Nibrin	NBN	S	432	0.858221	0.00128897
Macrophage scavenger receptor types I and II	MSR1	S	27	0.856204	0.0141476
DET1- and DDB1-associated protein 1	DDA1	S	33	0.852335	0.00332252
Leucine-rich repeat and WD repeat-containing protein 1	LRWD1	S	243	0.841613	0.00151841
Pseudopodium-enriched atypical kinase 1	PEAK1	S	572	0.840147	0.00310332
WD repeat-containing protein 75	WDR75	S	779	0.837942	0.00999148
WD repeat-containing protein 75	WDR75	S	782	0.837942	0.00999148
Protein FAM76B	FAM76B	T	215	0.836122	0.0104739
Antigen KI-67	MKI67	S	1861	0.834467	0.0057755
Lamina-associated polypeptide 2, isoform alpha;Thymopoietin;Thymopentin	TMPO	S	424	0.833097	0.0035659
High mobility group protein HMG-I/HMG-Y	HMGA1	S	102	0.83239	0.00723885
High mobility group protein HMG-I/HMG-Y	HMGA1	S	36	0.829116	0.00197021
Serine/threonine-protein kinase ATR	ATR	T	1989	0.828451	0.0026429
Kinetochore protein Nuf2	NUF2	S	247	0.82142	0.00818412
Nestin	NES	S	578	0.818821	0.0102077
Serine/arginine repetitive matrix protein 2	SRRM2	S	2044	0.817839	0.01446
Prelamin-A/C;Lamin-A/C	LMNA	T	19	0.816763	0.0107802
Targeting protein for Xklp2	TPX2	T	72	0.814785	0.00893807
Treacle protein	TCOF1	S	381	0.814047	0.000992713
Heat shock protein beta-1	HSPB1	S	15	0.80947	0.00811859
Nuclear pore complex protein Nup98-Nup96;Nuclear pore complex protein Nup98;Nuclear pore complex protein Nup96	NUP98	T	670	0.808578	0.00541685
Casein kinase II subunit beta	CSNK2B	S	209	0.808296	0.00224722
Translocating chain-associated membrane protein 1	TRAM1	S	365	0.807578	0.00770487
Serine/threonine-protein kinase 10	STK10	S	951	0.806539	0.00107715
Tensin-3	TNS3	S	1441	0.804205	0.0024167
Serine/arginine-rich splicing factor 11	SRSF11	S	456	0.804134	0.000712162
Nibrin	NBN	T	434	0.803714	0.000934656
Nucleolar protein 56	NOP56	S	520	0.799845	0.0067276
182 kDa tankyrase-1-binding protein	TNKS1BP1	S	1666	0.799302	0.0117261
Discoidin domain-containing receptor 2	DDR2	T	685	0.797929	0.000823845
Discoidin domain-containing receptor 2	DDR2	Y	684	0.797929	0.000823845
E3 ubiquitin-protein ligase HUWE1	HUWE1	S	3555	0.797776	0.00785769
Phosphatidylinositol 4-kinase type 2-alpha	PI4K2A	S	462	0.79092	0.0113987
Serine/arginine repetitive matrix protein 2	SRRM2	S	1541	0.790449	0.00614258
MAX gene-associated protein	MGA	S	924	0.787897	0.00287682
Ubinuclein-2	UBN2	S	250	0.787693	0.00465078
Rab11 family-interacting protein 1	RAB11FIP1	S	202	0.780474	0.00741668
TBC1 domain family member 4	TBC1D4	S	754	0.778341	0.000799689
Small subunit processome component 20 homolog	UTP20	T	1741	0.777935	0.000564807
Protein PRRC2B	PRRC2B	S	480	0.777795	0.00324653
Eukaryotic translation initiation factor 3 subunit J	EIF3J	T	109	0.776041	0.00962433
Zinc finger and BTB domain-containing protein 21	ZBTB21	S	345	0.774998	0.00185046
MAP3K12-binding inhibitory protein 1	MBIP	S	91	0.773059	0.00235041
Ubiquitin fusion degradation protein 1 homolog	UFD1L	S	247	0.772688	0.00365028
La-related protein 4	LARP4	S	583	0.770886	0.00199473
Protein PRRC2A	PRRC2A	S	1219	0.766688	0.00413923
HMG domain-containing protein 4	HMGXB4	S	197	0.762223	0.012822
Nucleolar protein 58	NOP58	S	502	0.761608	0.00390037
DNA topoisomerase 2-binding protein 1	TOPBP1	S	888	0.759763	0.0031663
Synergin gamma	SYNRG	S	473	0.757933	0.00411639
Src kinase-associated phosphoprotein 2	SKAP2	S	6	0.755056	0.00974696
Lamin-B1	LMNB1	T	20	0.748807	0.00121932
Wings apart-like protein homolog	WAPAL	S	226	0.747444	0.00137144
tRNA (cytosine(34)-C(5))-methyltransferase	NSUN2	S	456	0.742112	0.00804268
Talin-1	TLN1	S	1225	0.741223	0.00343729
Peptidyl-prolyl cis-trans isomerase G	PPIG	S	696	0.74027	0.00423924
Dynamin-1-like protein	DNM1L	S	616	0.739085	0.00413789
Zyxin	ZYX	S	281	0.737643	0.00142734
DNA replication complex GINS protein PSF2	GINS2	S	182	0.737634	0.0106577
Zinc finger CCCH domain-containing protein 11A	ZC3H11A	S	108	0.730914	0.00118877
Nestin	NES	S	680	0.729973	0.00368011
Antigen KI-67	MKI67	S	2105	0.726271	0.00265153
Coatomer subunit alpha;Xenin;Proxenin	COPA	S	173	0.724659	0.000183819
Triple functional domain protein	TRIO	S	2455	0.719373	0.00183976
Histone lysine demethylase PHF8	PHF8	S	857	0.718079	0.00993222
Protein Wiz	WIZ	S	996	0.712859	0.00714853
Serine/arginine repetitive matrix protein 2	SRRM2	S	387	0.712456	0.00981284
Protein strawberry notch homolog 2	SBNO2	S	1356	0.711486	0.00709137
Fatty acid synthase;[Acyl-carrier-protein] S-acetyltransferase;[Acyl-carrier-protein] S-malonyltransferase;3-oxoacyl-[acyl-carrier-protein] synthase;3-oxoacyl-[acyl-carrier-protein] reductase;3-hydroxyacyl-[acyl-carrier-protein] dehydratase;Enoyl-[acyl-carrier-protein] reductase;Oleoyl-[acyl-carrier-protein] hydrolase	FASN	T	2204	0.711382	0.00360694
Sickle tail protein homolog	KIAA1217	S	1044	0.710916	0.00181214
Pumilio homolog 2	PUM2	S	587	0.71056	0.00689211
Lamin-B1	LMNB1	S	23	0.710277	1.68162e-05
Transcription activator BRG1	SMARCA4	S	1452	0.70715	0.00375748
E3 SUMO-protein ligase RanBP2;Putative peptidyl-prolyl cis-trans isomerase	RANBP2	S	1400	0.706789	0.00956937
Mediator of RNA polymerase II transcription subunit 13	MED13	S	395	0.703341	0.00191619
Nuclear pore complex protein Nup88	NUP88	S	35	0.701994	0.00253851
FYVE, RhoGEF and PH domain-containing protein 6	FGD6	S	721	0.700423	0.00160943
MKI67 FHA domain-interacting nucleolar phosphoprotein	MKI67IP	T	227	0.699955	0.00342253
SH3 and PX domain-containing protein 2A	SH3PXD2A	S	547	0.699852	0.00419255
Nuclear pore complex protein Nup155	NUP155	S	992	0.697874	0.00153371
Sphingomyelin phosphodiesterase 4	SMPD4	S	753	0.696702	0.0025266
RNA-binding protein 39	RBM39	S	97	0.693067	0.00462452
40S ribosomal protein S3	RPS3	T	221	0.691004	0.00517629
Nucleolar and spindle-associated protein 1	NUSAP1	T	182	0.688168	0.00531564
Nuclear-interacting partner of ALK	ZC3HC1	S	344	0.687489	0.00562607
Nuclear pore complex protein Nup98-Nup96;Nuclear pore complex protein Nup98;Nuclear pore complex protein Nup96	NUP98	T	546	0.687148	0.00150076
Myosin phosphatase Rho-interacting protein	MPRIP	S	977	0.681011	0.00284718
GEM-interacting protein	GMIP	S	234	0.678963	0.00400491
Nuclear pore complex protein Nup214	NUP214	S	678	0.677273	0.01045
Citron Rho-interacting kinase	CIT	S	480	0.6742	0.00671972
Protein SON	SON	S	1782	0.673026	0.00466408
Formin-binding protein 4	FNBP4	T	517	0.670934	0.00250855
Vesicle-associated membrane protein-associated protein B/C	VAPB	T	150	0.66789	0.00449573
Tyrosine-protein phosphatase non-receptor type 12	PTPN12	S	673	0.667646	0.00412259
ERBB receptor feedback inhibitor 1	ERRFI1	T	127	0.665573	0.00596005
Nuclear speckle splicing regulatory protein 1	NSRP1	T	275	0.655016	0.00178489
Serine/arginine repetitive matrix protein 2	SRRM2	S	780	0.654122	0.00609408
Nuclear pore complex protein Nup98-Nup96;Nuclear pore complex protein Nup98;Nuclear pore complex protein Nup96	NUP98	S	623	0.65307	0.00803542
Epidermal growth factor receptor substrate 15	EPS15	S	324	0.652001	0.00655213
Msx2-interacting protein	SPEN	S	623	0.649582	0.00398296
Serine/threonine-protein phosphatase PGAM5, mitochondrial	PGAM5	S	80	0.649564	0.0044169
Zinc finger protein 638	ZNF638	S	383	0.648035	0.000262544
Golgi reassembly-stacking protein 2	GORASP2	T	411	0.646365	0.00152008
Cytosolic purine 5'-nucleotidase	NT5C2	T	510	0.642741	0.00114768
Serine/threonine-protein kinase 10	STK10	T	952	0.639899	0.0013006
Serine/threonine-protein kinase ULK1	ULK1	S	623	0.637637	0.00102494
Sentrin-specific protease 1	SENP1	S	170	0.634809	0.0060921
Nuclear pore complex protein Nup88	NUP88	S	49	0.631926	0.000219821
Protein kinase C-binding protein 1	ZMYND8	S	547	0.625483	0.000451434
Heterogeneous nuclear ribonucleoprotein A1	HNRNPA1	S	337	0.623952	0.000664014
AF4/FMR2 family member 4	AFF4	S	836	0.623527	0.00484068
Zinc finger MYM-type protein 2	ZMYM2	S	305	0.623022	0.00265514
C2 domain-containing protein 3	C2CD3	S	2132	0.62208	0.00322474
Nucleoporin NUP188 homolog	NUP188	S	1709	0.62034	0.00207003
Serine/arginine repetitive matrix protein 2	SRRM2	S	323	0.614098	0.00196246
Tyrosine-protein phosphatase non-receptor type 12	PTPN12	S	603	0.609712	0.000963765
Tyrosine-protein phosphatase non-receptor type 12	PTPN12	S	606	0.609712	0.000963765
Regulator of chromosome condensation	RCC1	S	11	0.608456	0.00543814
Leucine-rich repeat flightless-interacting protein 1	LRRFIP1	S	714	0.60565	0.00606947
Protein kinase C-binding protein 1	ZMYND8	S	406	0.605549	0.0037284
Zyxin	ZYX	S	267	0.605132	0.00479939
Death-inducer obliterator 1	DIDO1	S	1456	0.604915	0.00360974
7SK snRNA methylphosphate capping enzyme	MEPCE	S	254	0.60232	0.000104008
Protein SON	SON	S	283	0.594086	0.00651874
Serine/threonine-protein kinase PRP4 homolog	PRPF4B	S	277	0.591101	0.00313582
Nuclear-interacting partner of ALK	ZC3HC1	S	321	0.590994	0.000129885
Double-stranded RNA-specific adenosine deaminase	ADAR	S	825	0.58581	0.00117169
E3 SUMO-protein ligase RanBP2;Putative peptidyl-prolyl cis-trans isomerase	RANBP2	S	2668	0.582099	0.00647597
Nuclear pore complex protein Nup214	NUP214	S	646	0.581582	0.00174636
Serine/arginine-rich splicing factor 2	SRSF2	T	29	0.552105	0.00451586
Leucine-rich repeat-containing protein 41	LRRC41	S	276	0.545085	0.00167358
Chromodomain-helicase-DNA-binding protein 4	CHD4	T	1545	0.545071	0.00168737
BRCA1-associated protein	BRAP	S	117	0.534195	0.00302583
Nuclear autoantigen Sp-100	SP100	S	407	0.526687	0.00426865
DDB1- and CUL4-associated factor 15	DCAF15	S	310	0.523814	0.00352831
BCL-6 corepressor-like protein 1	BCORL1	S	1033	0.523687	0.00117929
Tyrosine-protein kinase BAZ1B	BAZ1B	S	1342	0.522062	0.000256643
Fatty acid synthase;[Acyl-carrier-protein] S-acetyltransferase;[Acyl-carrier-protein] S-malonyltransferase;3-oxoacyl-[acyl-carrier-protein] synthase;3-oxoacyl-[acyl-carrier-protein] reductase;3-hydroxyacyl-[acyl-carrier-protein] dehydratase;Enoyl-[acyl-carrier-protein] reductase;Oleoyl-[acyl-carrier-protein] hydrolase	FASN	S	207	0.51639	0.00257282
Protein transport protein Sec16A	SEC16A	T	1876	0.506731	0.00302978
RNA-binding protein 14	RBM14	S	627	0.49553	0.00138611
Nuclear pore complex protein Nup98-Nup96;Nuclear pore complex protein Nup98;Nuclear pore complex protein Nup96	NUP98	S	612	0.434819	0.00138247
Mediator of RNA polymerase II transcription subunit 14	MED14	S	617	0.418694	0.0012277

## Sheet: down_345sites
Protein names	Gene names	Amino acid	Position	Log2 Fold Change (Cancer/Normal)	p value
Sphingomyelin phosphodiesterase 3	SMPD3	S	291	-3.12319	0.00806067
Chromogranin-A;Vasostatin-1;Vasostatin-2;EA-92;ES-43;Pancreastatin;SS-18;WA-8;WE-14;LF-19;AL-11;GV-19;GR-44;ER-37	CHGA	S	322	-2.79392	0.00244113
B-cell linker protein	BLNK	S	129	-2.69567	0.0218655
Septin-9	SEP9	S	85	-2.68652	0.0191503
Breast carcinoma-amplified sequence 1	BCAS1	S	552	-2.6187	0.00530373
Sorbin and SH3 domain-containing protein 1	SORBS1	S	78	-2.56394	0.00600737
Serine/threonine-protein kinase Nek1	NEK1	S	675	-2.54733	0.000890947
Uncharacterized protein KIAA0195	KIAA0195	S	1354	-2.44763	0.010383
Protein FAM83E	FAM83E	S	443	-2.42354	0.0109747
Cingulin	CGN	S	321	-2.40963	0.00331159
Bcl-2-associated transcription factor 1	BCLAF1	S	268	-2.37178	0.0271539
Secretogranin-1;GAWK peptide;CCB peptide	CHGB	S	391	-2.31332	0.0104988
Gremlin-2	GREM2	S	56	-2.3099	0.000157649
Specifically androgen-regulated gene protein	SARG	S	149	-2.29685	0.0207304
Clathrin interactor 1	CLINT1	T	308	-2.29356	0.0282577
Receptor-type tyrosine-protein phosphatase zeta	PTPRZ1	S	1683	-2.29353	0.0234583
Receptor-type tyrosine-protein phosphatase zeta	PTPRZ1	T	1687	-2.29353	0.0234583
Melanophilin	MLPH	S	574	-2.27049	0.0160088
Melanophilin	MLPH	S	226	-2.26421	0.00443572
PDZ domain-containing protein 2;Processed PDZ domain-containing protein 2	PDZD2	S	1644	-2.24261	0.0222136
Breast carcinoma-amplified sequence 1	BCAS1	S	451	-2.24128	0.00886035
Pyruvate dehydrogenase E1 component subunit alpha, somatic form, mitochondrial	PDHA1	S	232	-2.13949	0.0282567
Ankyrin repeat domain-containing protein SOWAHA	SOWAHA	S	252	-2.12464	0.0131905
LIM and calponin homology domains-containing protein 1	LIMCH1	S	231	-2.11097	0.0134142
Non-receptor tyrosine-protein kinase TNK1	TNK1	Y	661	-2.05933	0.0185847
Sphingomyelin phosphodiesterase 3	SMPD3	S	328	-2.04714	0.000158779
Phospholemman	FXYD1	S	83	-1.99618	0.000484781
Transcription factor GATA-5	GATA5	S	313	-1.97421	0.0153943
Protein FAM83E	FAM83E	S	351	-1.93614	0.00183482
Neural cell adhesion molecule 1	NCAM1	S	784	-1.92272	0.0142861
Phosphoglucomutase-like protein 5	PGM5	S	122	-1.9074	0.00200822
Tight junction protein ZO-2	TJP2	S	966	-1.90571	0.0233912
Cingulin	CGN	S	323	-1.8983	0.00583816
Kinesin light chain 4	KLC4	T	612	-1.89375	0.0144878
Neuromodulin;Neurogranin;NEUG(55-78)	GAP43;NRGN	S	41	-1.82425	0.00174667
V-set and immunoglobulin domain-containing protein 2	VSIG2	S	312	-1.81972	0.0169139
Uncharacterized protein KIAA1211-like	KIAA1211L	S	640	-1.81061	0.0263872
Protein kinase C gamma type;Protein kinase C beta type;Protein kinase C alpha type	PRKCG;PRKCB;PRKCA	T	497	-1.80527	0.0032268
Potassium channel subfamily K member 10	KCNK10	S	359	-1.7757	0.00666684
Filamin-A	FLNA	S	11	-1.7605	0.0169561
Plakophilin-2	PKP2	S	172	-1.75762	0.00363112
Serine/threonine-protein phosphatase 6 regulatory ankyrin repeat subunit A	ANKRD28	T	1009	-1.74859	0.00336304
Synemin	SYNM	S	429	-1.74076	0.000303174
Polypeptide N-acetylgalactosaminyltransferase 3	GALNT3	S	134	-1.73967	0.0210239
Synaptopodin-2	SYNPO2	S	729	-1.72771	0.000350665
Prostaglandin D2 receptor 2	PTGDR2	S	352	-1.71533	0.000242541
V-set and immunoglobulin domain-containing protein 2	VSIG2	S	302	-1.70393	0.0261508
Rho GTPase-activating protein 20	ARHGAP20	S	46	-1.68922	0.0258473
Protein furry homolog	FRY	S	2507	-1.68738	0.0175793
Tensin-like C1 domain-containing phosphatase	TENC1	T	889	-1.68258	0.00518257
Bestrophin-4	BEST4	S	422	-1.67836	0.0153039
Sorbin and SH3 domain-containing protein 1	SORBS1	S	86	-1.67321	0.00361336
Myosin-11	MYH11	S	8	-1.67047	0.0188141
Ladinin-1	LAD1	T	40	-1.65989	0.0137978
Melanophilin	MLPH	S	463	-1.64196	0.00392011
Uncharacterized protein C7orf43	C7orf43	S	517	-1.63367	0.0117391
Band 4.1-like protein 2	EPB41L2	S	683	-1.61654	0.0117064
Synemin	SYNM	T	598	-1.60241	0.0249054
OCIA domain-containing protein 1	OCIAD1	S	123	-1.6023	0.00722825
Mast/stem cell growth factor receptor Kit	KIT	S	746	-1.59902	0.0166092
Carbonic anhydrase 2	CA2	S	216	-1.59248	0.0062899
Synaptotagmin-like protein 2	SYTL2	S	316	-1.58489	0.0195895
Sorbin and SH3 domain-containing protein 1	SORBS1	S	945	-1.58443	0.000618084
Putative tyrosine-protein phosphatase auxilin	DNAJC6	S	570	-1.58391	0.00169175
Uncharacterized protein C8orf47	C8orf47	T	49	-1.57019	0.020516
C2 calcium-dependent domain-containing protein 4C;cGMP-dependent protein kinase 2	C2CD4C;PRKG2	S	237	-1.56142	0.0115071
Melanophilin	MLPH	T	457	-1.56088	0.00579204
	LOC440335	S	4	-1.54436	0.0228122
Exocyst complex component 3-like protein 4	EXOC3L4	S	52	-1.54024	0.000120067
Protein MRVI1	MRVI1	S	462	-1.52269	0.022046
Ninein-like protein	NINL	S	10	-1.50887	0.00881258
Ankyrin-2	ANK2	S	34	-1.50689	0.00200915
FERM, RhoGEF and pleckstrin domain-containing protein 1	FARP1	S	427	-1.4945	0.00424846
DENN domain-containing protein 4C	DENND4C	S	1016	-1.49224	0.0111266
Catenin delta-2	CTNND2	S	267	-1.49044	0.000294348
Sorbin and SH3 domain-containing protein 2	SORBS2	S	302	-1.48552	0.00435217
Adaptin ear-binding coat-associated protein 1	NECAP1	T	211	-1.48487	0.0194925
Zinc finger CCCH domain-containing protein 13	ZC3H13	S	318	-1.47409	0.0227018
Claudin-18	CLDN18	S	253	-1.47377	0.0231675
Catenin delta-1	CTNND1	S	252	-1.46137	0.00654455
Kinesin light chain 4	KLC4	S	565	-1.46034	6.82572e-06
Dystrobrevin alpha	DTNA	S	458	-1.4533	0.000797071
Melanophilin	MLPH	T	458	-1.4507	0.00930192
Iroquois-class homeodomain protein IRX-5	IRX5	T	237	-1.4497	0.0218588
Myosin-11	MYH11	T	1958	-1.44206	0.00563498
Protein FAM102A	FAM102A	S	189	-1.44025	0.0091014
Specifically androgen-regulated gene protein	SARG	S	133	-1.42637	0.00625734
Tetratricopeptide repeat protein 7B	TTC7B	S	160	-1.42371	0.0214157
Tight junction protein ZO-2	TJP2	S	441	-1.41599	0.00717538
Synemin	SYNM	T	427	-1.40671	0.00133202
Pleckstrin homology domain-containing family A member 7	PLEKHA7	S	604	-1.40466	0.0046522
Neuromodulin	GAP43	T	181	-1.39992	0.00293295
Breast carcinoma-amplified sequence 1	BCAS1	S	381	-1.39991	0.00892935
Protein MRVI1	MRVI1	S	670	-1.39815	0.0212675
Sorbin and SH3 domain-containing protein 2	SORBS2	S	298	-1.39443	0.013579
Villin-like protein	VILL	S	762	-1.37933	0.00266348
Synaptopodin-2	SYNPO2	S	226	-1.37927	0.000348201
Rap1 GTPase-activating protein 2	RAP1GAP2	S	609	-1.37382	0.00552773
Serine/threonine-protein phosphatase 6 regulatory ankyrin repeat subunit A	ANKRD28	S	1011	-1.37129	0.00282712
Rab effector MyRIP	MYRIP	S	280	-1.36562	4.97034e-05
SID1 transmembrane family member 2	SIDT2	S	389	-1.35573	0.0129134
Sorbin and SH3 domain-containing protein 2	SORBS2	S	301	-1.34676	0.0137943
Microtubule-associated protein tau	MAPT	S	721	-1.33175	0.00864742
Pyridoxal-dependent decarboxylase domain-containing protein 1	PDXDC1	S	722	-1.32862	0.00753064
Electrogenic sodium bicarbonate cotransporter 1	SLC4A4	S	12	-1.32103	0.0127871
Protein enabled homolog	ENAH	S	531	-1.31748	0.01757
Mineralocorticoid receptor	NR3C2	S	299	-1.30907	0.0015805
Zinc finger protein 358	ZNF358	S	487	-1.30884	0.000929979
Galectin-3-binding protein	LGALS3BP	S	444	-1.30213	0.00792513
Melanophilin	MLPH	S	337	-1.2957	0.0124465
Septin-9	Sep9	T	49	-1.29488	0.00862761
Neuroblast differentiation-associated protein AHNAK	AHNAK	S	1138	-1.29413	0.0183334
Partitioning defective 3 homolog B	PARD3B	S	1184	-1.28546	0.00348274
Beta-1-syntrophin	SNTB1	S	87	-1.28511	0.0164534
MARVEL domain-containing protein 2	MARVELD2	S	161	-1.27695	0.00246976
Carbonic anhydrase 2	CA2	S	219	-1.26466	0.0136563
Protein FAM126B	FAM126B	S	398	-1.25997	0.00265697
Desmin	DES	S	68	-1.25843	0.00508073
Ankyrin repeat domain-containing protein SOWAHB	SOWAHB	S	761	-1.25756	0.00131553
Cordon-bleu protein-like 1	COBLL1	T	298	-1.25014	0.00990365
Serine/threonine-protein phosphatase 6 regulatory subunit 2	PPP6R2	S	771	-1.24531	9.27632e-06
Inositol hexakisphosphate and diphosphoinositol-pentakisphosphate kinase 1	PPIP5K1	S	1073	-1.2416	0.0258559
MAP7 domain-containing protein 2	MAP7D2	S	188	-1.23477	0.0180419
Carbonic anhydrase 2	CA2	T	87	-1.22414	0.00834845
Protein FAM83E	FAM83E	T	362	-1.22298	0.0125011
Protein KHNYN	KHNYN	S	342	-1.22176	0.00767137
CKLF-like MARVEL transmembrane domain-containing protein 4	CMTM4	S	194	-1.20163	0.00627437
Germinal center-associated signaling and motility-like protein	GCSAML	S	84	-1.19388	0.019495
Uncharacterized protein LOC113230		S	91	-1.18967	0.0188902
Gephyrin;Molybdopterin adenylyltransferase;Molybdopterin molybdenumtransferase	GPHN	T	286	-1.18713	0.00485956
Integrin beta-7	ITGB7	S	795	-1.18187	0.00226048
Mitochondrial antiviral-signaling protein	MAVS	S	246	-1.17586	0.00128696
A-kinase anchor protein 12	AKAP12	T	1116	-1.15469	0.012547
WAS/WASL-interacting protein family member 3	WIPF3	S	149	-1.14482	0.0100571
Sorbin and SH3 domain-containing protein 1	SORBS1	S	465	-1.14121	0.0112748
Pleckstrin homology domain-containing family A member 7	PLEKHA7	T	454	-1.13736	0.00301838
Drebrin-like protein	DBNL	T	295	-1.13708	0.00356039
Rap1 GTPase-activating protein 1	RAP1GAP	S	499	-1.13196	0.00792006
Tight junction protein ZO-3	TJP3	S	169	-1.12791	0.000457894
Vacuolar fusion protein MON1 homolog A	MON1A	S	56	-1.12653	0.00843225
Syntaxin-binding protein 1	STXBP1	S	506	-1.1183	0.00276414
Rho guanine nucleotide exchange factor 26	ARHGEF26	S	222	-1.11781	0.00241006
Catenin beta-1	CTNNB1	S	191	-1.11091	0.00664581
Rap1 GTPase-activating protein 1	RAP1GAP	S	441	-1.10892	0.0190522
Alpha-adducin	ADD1	S	436	-1.1049	0.0151307
Plakophilin-3	PKP3	S	123	-1.10034	0.0164485
Microtubule-associated serine/threonine-protein kinase 4	MAST4	S	917	-1.09625	0.0112749
CD2-associated protein	CD2AP	S	458	-1.09383	0.00789079
Tensin-1	TNS1	S	1177	-1.08971	0.00819294
TATA element modulatory factor	TMF1	S	23	-1.08938	5.59586e-05
TOM1-like protein 1	TOM1L1	S	323	-1.08457	0.00468393
La-related protein 1B	LARP1B	T	454	-1.06614	0.00783799
Sorbin and SH3 domain-containing protein 1	SORBS1	S	328	-1.05823	0.000523255
Ankyrin repeat domain-containing protein SOWAHB	SOWAHB	S	106	-1.04912	0.00292904
MICAL-like protein 2	MICALL2	S	143	-1.04896	0.00209199
Cellular nucleic acid-binding protein	CNBP	S	47	-1.04743	0.000387655
STE20/SPS1-related proline-alanine-rich protein kinase	STK39	T	354	-1.04262	0.0124164
Tight junction protein ZO-2	TJP2	T	457	-1.04088	0.000678954
Nuclear receptor corepressor 1	NCOR1	S	1533	-1.04004	0.00532424
Tight junction protein ZO-3	TJP3	S	856	-1.03528	0.00314213
Rootletin	CROCC	S	512	-1.03305	0.00326533
Protocadherin-7	PCDH7	S	1011	-1.02804	0.00655528
Tight junction protein ZO-2	TJP2	S	244	-1.02317	0.00692799
Glucocorticoid-induced transcript 1 protein	GLCCI1	S	303	-1.0189	0.00106443
Ubiquitin-conjugating enzyme E2 J1	UBE2J1	S	266	-1.0171	0.00292576
Claudin-18	CLDN18	S	256	-1.01529	0.00733433
Serum deprivation-response protein	SDPR	S	247	-1.01511	0.00322492
Tetratricopeptide repeat protein 4	TTC4	S	51	-1.01084	0.00339075
Tensin-1	TNS1	S	1446	-1.00746	0.0192774
Cordon-bleu protein-like 1	COBLL1	S	294	-1.00493	0.016555
Uncharacterized protein KIAA1522	KIAA1522	S	342	-1.003	0.00567315
Tight junction protein ZO-1	TJP1	S	964	-0.997645	0.0106145
Synemin	SYNM	S	1049	-0.995919	0.00308422
Serine/threonine-protein kinase A-Raf	ARAF	T	253	-0.995837	0.00520072
ATP-binding cassette sub-family F member 1	ABCF1	S	166	-0.991941	0.0122148
WD repeat-containing protein 13	WDR13	S	74	-0.991056	0.00207439
Sorbin and SH3 domain-containing protein 1	SORBS1	S	242	-0.988825	0.0125268
Microtubule-associated serine/threonine-protein kinase 4	MAST4	S	2443	-0.985223	0.00838738
WD repeat-containing protein 13	WDR13	S	70	-0.9838	0.00177574
Myosin-11	MYH11	S	1954	-0.980836	0.00599469
Golgin subfamily A member 4	GOLGA4	S	71	-0.980742	0.00337983
Tight junction protein ZO-3	TJP3	S	164	-0.975041	0.00571948
Tight junction protein ZO-2	TJP2	T	455	-0.971323	0.00140225
Choline transporter-like protein 1	SLC44A1	S	644	-0.970748	0.0121646
Protein phosphatase Slingshot homolog 3	SSH3	S	602	-0.970261	0.00166829
Methyl-CpG-binding domain protein 1	MBD1	S	297	-0.96395	0.015931
Brefeldin A-inhibited guanine nucleotide-exchange protein 3	ARFGEF3	S	2100	-0.961049	0.0169279
Metastasis-associated protein MTA1	MTA1	S	449	-0.958659	0.0157089
SH3 domain-binding protein 1	SH3BP1	S	17	-0.956524	0.0160148
Protein kinase C eta type	PRKCH	S	675	-0.955952	0.00236264
C2 domain-containing protein 5	C2CD5	T	339	-0.955724	0.00602862
Tandem C2 domains nuclear protein	TC2N	S	156	-0.950571	0.00414442
Protein FAM83F	FAM83F	S	479	-0.939753	0.0161218
Pleckstrin homology domain-containing family A member 7	PLEKHA7	S	363	-0.937778	0.00663333
Kelch repeat and BTB domain-containing protein 11	KBTBD11	S	310	-0.936962	0.00515511
Death-associated protein kinase 2	DAPK2	S	349	-0.936071	0.0051899
Centrosomal protein of 170 kDa protein B	CEP170B	S	1199	-0.935135	0.0065822
Uncharacterized protein KIAA1522	KIAA1522	S	527	-0.934232	0.0136117
Supervillin	SVIL	S	769	-0.931213	0.00472085
Ankyrin repeat domain-containing protein SOWAHB	SOWAHB	S	450	-0.930802	0.00207739
Tumor protein D52	TPD52	S	159	-0.926992	0.000204274
RNA-binding protein 27	RBM27	T	447	-0.922038	0.00300043
Sorbin and SH3 domain-containing protein 1	SORBS1	T	237	-0.918806	0.0156064
Heterogeneous nuclear ribonucleoprotein D0	HNRNPD	S	80	-0.911624	0.0163075
Uncharacterized protein C6orf132	C6orf132	T	297	-0.907966	0.00320268
Tight junction protein ZO-2	TJP2	S	461	-0.906926	0.0123227
Ladinin-1	LAD1	S	512	-0.900908	0.00370191
Microtubule-associated serine/threonine-protein kinase 4	MAST4	S	2523	-0.900189	0.0129335
Glucocorticoid-induced transcript 1 protein	GLCCI1	T	350	-0.895952	0.00227991
CD99 antigen	CD99	S	168	-0.890342	0.0126098
Heterogeneous nuclear ribonucleoprotein D0	HNRNPD	S	82	-0.885282	0.0129395
Uncharacterized protein KIAA1522	KIAA1522	S	341	-0.880788	0.000412515
KN motif and ankyrin repeat domain-containing protein 2	KANK2	S	375	-0.880478	0.00444788
B-cell linker protein	BLNK	S	243	-0.879097	0.0041879
Helicase SKI2W	SKIV2L	S	256	-0.875076	0.00701903
Lck-interacting transmembrane adapter 1	LIME1	S	61	-0.871582	0.00248082
Phosphatase and actin regulator 2	PHACTR2	T	25	-0.871508	0.00351704
cAMP-dependent protein kinase type II-beta regulatory subunit	PRKAR2B	S	114	-0.871357	5.34469e-05
Autophagy-related protein 9A	ATG9A	S	828	-0.870415	0.000801488
Pleckstrin homology domain-containing family A member 7	PLEKHA7	T	472	-0.85671	0.000539168
Protein phosphatase 1 regulatory subunit 14A	PPP1R14A	S	130	-0.854414	0.00511743
C2 domain-containing protein 5	C2CD5	S	305	-0.852733	0.00553259
Oxysterol-binding protein-related protein 7	OSBPL7	S	236	-0.85242	0.0098187
Zinc finger CCHC domain-containing protein 8	ZCCHC8	S	500	-0.851465	0.00787645
Uncharacterized protein KIAA1522	KIAA1522	S	161	-0.849599	0.0104045
Ras-specific guanine nucleotide-releasing factor RalGPS1	RALGPS1	S	298	-0.846511	0.00728755
Protein NDRG2	NDRG2	T	330	-0.845258	0.00136377
Cysteine and glycine-rich protein 1	CSRP1	S	192	-0.842133	0.00330326
Destrin	DSTN	S	3	-0.842025	0.00810585
Protein 4.1	EPB41	T	859	-0.837043	0.00562393
E3 ubiquitin-protein ligase RNF123	RNF123	S	711	-0.835881	0.00891839
Actin-binding LIM protein 1	ABLIM1	S	655	-0.83391	0.00649185
Protein Daple	CCDC88C	S	1961	-0.827335	0.00165415
Rho guanine nucleotide exchange factor 11	ARHGEF11	S	14	-0.825257	0.00362349
Rapamycin-insensitive companion of mTOR	RICTOR	S	1138	-0.825256	0.00135443
Lipolysis-stimulated lipoprotein receptor	LSR	S	646	-0.823603	0.0128116
Spectrin alpha chain, non-erythrocytic 1	SPTAN1	S	1031	-0.823527	0.00660786
Protein FAM117A	FAM117A	S	67	-0.821783	0.00138737
Nuclear factor of activated T-cells, cytoplasmic 2	NFATC2	S	236	-0.821553	0.00602969
Uncharacterized protein KIAA1522	KIAA1522	T	531	-0.820746	0.00986398
SLAIN motif-containing protein 2	SLAIN2	S	63	-0.816007	0.0113228
Pleckstrin homology domain-containing family A member 5	PLEKHA5	S	382	-0.814957	0.00963119
Cell cycle checkpoint control protein RAD9A	RAD9A	S	387	-0.813294	0.00195046
Cingulin	CGN	S	288	-0.80951	0.00212447
Pleckstrin homology domain-containing family A member 6	PLEKHA6	S	506	-0.805413	0.0045459
Lipoma-preferred partner	LPP	T	333	-0.802707	0.000460241
RNA-binding protein 47	RBM47	T	519	-0.801696	0.000501008
Junctophilin-2	JPH2	T	490	-0.791232	0.0097937
Arf-GAP with GTPase, ANK repeat and PH domain-containing protein 1	AGAP1	S	521	-0.787446	0.0104951
Mitogen-activated protein kinase kinase kinase MLK4	MLK4	S	528	-0.786882	0.00240881
cAMP-dependent protein kinase type II-alpha regulatory subunit	PRKAR2A	S	99	-0.786211	0.000588256
Nuclear factor of activated T-cells, cytoplasmic 2	NFATC2	S	243	-0.783144	0.00134037
Canalicular multispecific organic anion transporter 2	ABCC3	S	281	-0.781955	0.00686584
Kinesin light chain 4	KLC4	S	590	-0.78138	0.00159555
Protocadherin-7	PCDH7	S	989	-0.780433	0.0104156
Protein spire homolog 1	SPIRE1	T	509	-0.779467	0.00628187
TBC1 domain family member 17	TBC1D17	T	620	-0.776739	0.00112931
Tight junction protein ZO-3	TJP3	S	591	-0.77476	0.00916854
PRKC apoptosis WT1 regulator protein	PAWR	S	231	-0.772208	0.00205696
MICAL-like protein 1	MICALL1	S	621	-0.771748	0.000888432
Neuroblast differentiation-associated protein AHNAK	AHNAK	S	4425	-0.771563	0.00996837
ADP-ribosylation factor GTPase-activating protein 3	ARFGAP3	S	455	-0.767975	0.00591063
MICAL-like protein 2	MICALL2	S	660	-0.764456	0.00425663
Nuclear factor 1 X-type	NFIX	S	268	-0.764365	0.00999323
Cdc42 effector protein 5	CDC42EP5	S	22	-0.763163	0.00877791
Serine/threonine-protein kinase MARK2	MARK2	S	486	-0.75664	0.00684581
Hamartin	TSC1	S	487	-0.7557	0.00611665
Transcription factor E2-alpha	TCF3	S	379	-0.753935	0.00570696
Catenin alpha-1	CTNNA1	T	645	-0.752361	0.00919997
Dystrobrevin alpha	DTNA	S	645	-0.746922	0.0100814
Protein FAM126B	FAM126B	S	491	-0.746823	0.000655351
Tumor necrosis factor receptor superfamily member 14	TNFRSF14	S	240	-0.744264	0.00171991
Tensin-like C1 domain-containing phosphatase	TENC1	S	832	-0.74394	0.00873737
PERQ amino acid-rich with GYF domain-containing protein 2	GIGYF2	S	1284	-0.742944	0.00238618
AMP deaminase 2	AMPD2	S	100	-0.741249	0.00265021
Uncharacterized protein KIAA1671	KIAA1671	S	508	-0.740501	0.00238441
Period circadian protein homolog 1	PER1	S	592	-0.737123	0.0014708
Succinyl-CoA ligase [ADP-forming] subunit beta, mitochondrial	SUCLA2	S	279	-0.734762	0.00422888
Neuroblast differentiation-associated protein AHNAK	AHNAK	S	4995	-0.73331	0.00678611
Synemin	SYNM	S	1044	-0.729307	0.00124599
Protein NDRG2	NDRG2	S	332	-0.726515	0.00133599
Cardiac phospholamban	PLN	S	16	-0.723622	0.00784426
Kinesin-like protein KIF13B	KIF13B	S	1391	-0.72194	0.00159121
Protein NDRG2	NDRG2	S	328	-0.721897	0.00612966
Serine/threonine-protein kinase PAK 1	PAK1	S	204	-0.716071	0.00712113
LIM domain and actin-binding protein 1	LIMA1	S	371	-0.715325	0.00951441
LIM and SH3 domain protein 1	LASP1	T	104	-0.712402	0.00778253
C-myc promoter-binding protein	DENND4A	S	1587	-0.71115	0.00300412
GRB2-associated-binding protein 1	GAB1	S	266	-0.705829	0.00747107
Membrane-associated guanylate kinase, WW and PDZ domain-containing protein 3	MAGI3	S	724	-0.704493	0.000941977
Inhibitor of Bruton tyrosine kinase	IBTK	S	1045	-0.702116	0.00828554
Pancreas/duodenum homeobox protein 1	PDX1	S	31	-0.701487	0.00777736
MICAL-like protein 2	MICALL2	S	649	-0.697908	0.0040995
Phosphatidylinositol 4-kinase alpha	PI4KA	S	1436	-0.695384	0.00482196
Myelin expression factor 2	MYEF2	S	17	-0.694728	0.00596211
Phosphoglucomutase-1	PGM1	S	117	-0.690845	0.00446896
Cell division cycle protein 23 homolog	CDC23	S	588	-0.690698	0.00475537
LIM domain and actin-binding protein 1	LIMA1	S	369	-0.689961	0.00954877
T-box transcription factor TBX2	TBX2	S	653	-0.688127	0.00368886
T-box transcription factor TBX2	TBX2	S	657	-0.688127	0.00368886
Pleckstrin homology-like domain family B member 2	PHLDB2	S	157	-0.678079	0.00174456
Transgelin	TAGLN	S	181	-0.677929	1.59961e-05
Myc box-dependent-interacting protein 1	BIN1	S	298	-0.676795	0.000168925
Protein NDRG2	NDRG2	S	338	-0.673824	0.00692395
Dedicator of cytokinesis protein 5	DOCK5	S	1766	-0.673102	0.007454
Inositol-trisphosphate 3-kinase B	ITPKB	T	33	-0.67241	0.000414579
Sorbin and SH3 domain-containing protein 2	SORBS2	S	166	-0.667882	0.0050367
Lck-interacting transmembrane adapter 1	LIME1	T	274	-0.662839	0.00533202
Dystrobrevin alpha	DTNA	S	641	-0.661938	0.00607054
Multivesicular body subunit 12A	MVB12A	S	170	-0.657892	0.00688831
Phosphatidylinositol 4-kinase alpha	PI4KA	S	230	-0.650356	0.00025822
P-selectin glycoprotein ligand 1	SELPLG	T	393	-0.646124	0.00296943
Serine/threonine-protein kinase MARK2	MARK2	S	514	-0.641528	0.00828594
BAG family molecular chaperone regulator 3	BAG3	S	173	-0.635604	0.00687193
TBC1 domain family member 10A	TBC1D10A	S	407	-0.630402	0.00398101
Disheveled-associated activator of morphogenesis 2	DAAM2	S	656	-0.630315	0.00195149
Perilipin-3	PLIN3	S	217	-0.625024	0.000715933
cAMP-dependent protein kinase type II-beta regulatory subunit	PRKAR2B	S	83	-0.624672	0.00363332
cAMP-dependent protein kinase type II-beta regulatory subunit	PRKAR2B	S	85	-0.624672	0.00363332
Leucine zipper putative tumor suppressor 3	LZTS3	T	648	-0.618522	0.00693695
Neuroblast differentiation-associated protein AHNAK	AHNAK	S	4520	-0.605287	0.00580047
Uncharacterized protein KIAA1671	KIAA1671	S	1800	-0.604952	0.00597724
Septin-9	Sep9	S	332	-0.587024	0.00596514
Beta-2-syntrophin	SNTB2	S	110	-0.585247	0.00157831
Zinc finger protein 407	ZNF407	S	1262	-0.583851	0.00192013
Cyclin-Y-like protein 1;Cyclin-Y	CCNYL1;CCNY	S	73	-0.577836	0.00270159
Caveolin-1	CAV1	S	9	-0.573663	0.000302469
Uncharacterized protein C6orf132	C6orf132	S	863	-0.568263	0.00254971
Epsin-1	EPN1	T	460	-0.542898	0.000925203
Rho GTPase-activating protein 32	ARHGAP32	S	1401	-0.538031	0.0041643
Pleckstrin homology domain-containing family A member 6	PLEKHA6	S	1017	-0.533364	0.00415919
Syntaxin-17	STX17	S	289	-0.52664	0.0022057
Myc box-dependent-interacting protein 1	BIN1	S	303	-0.492861	0.000303369
Serine/threonine-protein kinase MRCK alpha	CDC42BPA	S	1656	-0.491821	0.00118612
Thromboxane A2 receptor	TBXA2R	S	329	-0.491527	0.000880948
Protein FAM126B	FAM126B	T	306	-0.485294	0.000373334
Phosphatidylinositol 4-kinase alpha	PI4KA	S	257	-0.47779	0.00177262
Nuclear receptor subfamily 2 group C member 2	NR2C2	S	19	-0.470568	0.00108501
Kinesin-like protein KIF13B	KIF13B	S	1644	-0.470054	0.0012852
BAG family molecular chaperone regulator 3	BAG3	S	136	-0.451632	0.00200992
AT-rich interactive domain-containing protein 1B	ARID1B	S	1542	-0.434505	0.0010086
Protein FAM122A	FAM122A	S	76	-0.417096	9.13075e-05
Ataxin-1-like	ATXN1L	T	330	-0.417056	0.000949413
Pleckstrin homology domain-containing family A member 6	PLEKHA6	S	848	-0.40387	0.000357174
Integrator complex subunit 5	INTS5	S	1010	-0.324731	1.76535e-05
