# Supplementary material for: Comprehensive characterization of the phosphoproteome of gastric cancer from endoscopic biopsy specimens
Source: Theranostics. 2020 Jan 12;10(5):2115–29. doi: 10.7150/thno.37623 (PMC7019165; doi:10.7150/thno.37623)
Supplement: Supplementary file 4 — Supplementary table 3. [file thnov10p2115s4.xlsx]

## Sheet: Summary of contents in Table S4
Table S4: Summary of pathway analysis with significant differences
Sheet name	Item name	Contents
Up_KEGG	description	Name of pathway assigned in database
	C	Number of genes in each pathway
	O	Number of genes with significant differences in this study
	E	Enrichment score of pathway
	R	Ratio of enrichment score of pathway
	P Value	p value of overrepresentation enrichment analysis
	FDR	adjusted p value with Benjamini-Hochberg procedure
	OverlapGene_Uniprot ID	Uniprot IDs matching pathway in pathway analysis
Down_KEGG	description	Name of pathway assigned in database
	C	Number of genes in each pathway
	O	Number of genes with significant differences in this study
	E	Enrichment score of pathway
	R	Ratio of enrichment score of pathway
	P Value	p value of overrepresentation enrichment analysis
	FDR	adjusted p value with Benjamini-Hochberg procedure
	OverlapGene_Uniprot ID	Uniprot IDs matching pathway in pathway analysis
Up_Wikipathway	description	Name of pathway assigned in database
	C	Number of genes in each pathway
	O	Number of genes with significant differences in this study
	E	Enrichment score of pathway
	R	Ratio of enrichment score of pathway
	P Value	p value of overrepresentation enrichment analysis
	FDR	adjusted p value with Benjamini-Hochberg procedure
	OverlapGene_Uniprot ID	Uniprot IDs matching pathway in pathway analysis
Down_Wikipathway	description	Name of pathway assigned in database
	C	Number of genes in each pathway
	O	Number of genes with significant differences in this study
	E	Enrichment score of pathway
	R	Ratio of enrichment score of pathway
	P Value	p value of overrepresentation enrichment analysis
	FDR	adjusted p value with Benjamini-Hochberg procedure
	OverlapGene_Uniprot ID	Uniprot IDs matching pathway in pathway analysis

## Sheet: Up_KEGG
description	C	O	E	R	P Value	FDR	OverlapGene_UserID
Epstein-Barr virus infection - Homo sapiens (human)	204	7	3.12767	2.23809	0.0367272	1	P67870;P04792;Q99460;P04637;P08670;P35658;P06493
Proteoglycans in cancer - Homo sapiens (human)	202	7	3.09701	2.26025	0.0350957	1	P23588;Q14247;O75369;P02751;O14974;P49023;P04637
Herpes simplex infection - Homo sapiens (human)	185	7	2.83637	2.46795	0.0231546	1	P67870;P05114;P29728;P29590;P23497;P04637;P06493
Cell cycle - Homo sapiens (human)	124	5	1.90113	2.63001	0.0413473	1	P25205;Q13535;P78527;P04637;P06493
Thyroid hormone signaling pathway - Homo sapiens (human)	118	5	1.80914	2.76374	0.0344964	1	P04637;O60244;O75376;O60343;Q9UHV7
ECM-receptor interaction - Homo sapiens (human)	82	4	1.2572	3.18167	0.0367192	1	Q14050;P02751;P07359;P13224
Pathogenic Escherichia coli infection - Homo sapiens (human)	55	3	0.843244	3.55769	0.0517668	1	Q14247;P19338;Q92974
Ribosome biogenesis in eukaryotes - Homo sapiens (human)	82	5	1.2572	3.97709	0.00826599	0.834865	P67870;P22087;Q9Y2X3;Q13428;Q8IWA0
RNA transport - Homo sapiens (human)	166	14	2.54506	5.50084	1.9135e-07	5.79792e-05	Q8IYB3;Q9UKX7;Q8NFH5;P23588;Q04637;Q9UKV3;Q5SRE5;Q99567;P52948;Q9HAV4;P49792;P35658;O75822;O75694
Base excision repair - Homo sapiens (human)	33	4	0.505946	7.90598	0.00151776	0.229941	P49916;P13051;P18887;O95243

## Sheet: Down_KEGG
description	C	O	E	R	P Value	FDR	OverlapGene_UserID
Tight junction - Homo sapiens (human)	139	14	1.73277	8.07955	1.25101e-09	3.79056e-07	P35221;P35222;P11171;O43491;Q5TCQ9;O95049;P35749;P56856;P17252;P24723;Q9P2M7;Q13813;Q07157;Q9UDY2
Bacterial invasion of epithelial cells - Homo sapiens (human)	78	7	0.972346	7.19909	4.73233e-05	0.00716948	Q9UHD8;P35221;P35222;Q9Y5K6;Q13480;Q96DR7;Q03135
Adherens junction - Homo sapiens (human)	74	5	0.922482	5.42016	0.002199	0.133259	Q9BX66;P35221;P35222;O60716;Q07157
Arrhythmogenic right ventricular cardiomyopathy (ARVC) - Homo sapiens (human)	74	5	0.922482	5.42016	0.002199	0.133259	P35221;P35222;P17661;P26010;Q99959
Vascular smooth muscle contraction - Homo sapiens (human)	121	7	1.50838	4.64073	0.00073438	0.0741724	Q9Y6F6;P10398;P35749;P17252;P24723;Q96A00;O15085
Leukocyte transendothelial migration - Homo sapiens (human)	118	6	1.47098	4.0789	0.00340989	0.15299	P35221;P35222;O60716;P14209;P56856;P17252
ErbB signaling pathway - Homo sapiens (human)	88	4	1.09701	3.64629	0.0237792	0.656379	Q13480;P10398;Q13153;P17252
Proteoglycans in cancer - Homo sapiens (human)	202	8	2.51813	3.17697	0.00353442	0.15299	P35222;P21333;Q13480;Q01484;P10398;Q13153;P17252;Q03135
Endocytosis - Homo sapiens (human)	260	9	3.24115	2.77679	0.00486948	0.184431	Q9UPQ3;Q9NP61;O00499;Q9Y6I3;P10721;A6NGB9;Q03135;Q96EY5;O75061
Axon guidance - Homo sapiens (human)	177	6	2.20648	2.71927	0.0227135	0.656379	O14639;Q13469;Q13153;Q8TE77;Q8N8S7;P17252

## Sheet: Up_Wikipathway
description	C	O	E	R	P Value	FDR	OverlapGene_UserID
Circadian rythm related genes	201	8	3.4353	2.32876	0.0210362	0.542996	Q7Z5J4;Q08211;Q16649;P29590;P78527;P11388;P04637;O75376
Senescence and Autophagy in Cancer	105	6	1.79456	3.34344	0.00882381	0.283976	P02751;O76021;P17096;P04637;O75385;Q13501
Pathways Affected in Adenoid Cystic Carcinoma	65	5	1.11092	4.50078	0.00483615	0.199733	Q8IWI9;P78527;Q5H9F3;P04637;O75376
miRNA Regulation of DNA Damage Response	71	6	1.21346	4.94452	0.00124932	0.0708695	O60934;P29590;Q13535;P78527;P04637;P06493
DNA Damage Response	68	6	1.16219	5.16267	0.000994873	0.0684805	O60934;P29590;Q13535;P78527;P04637;P06493
Retinoblastoma (RB) in Cancer	87	8	1.48692	5.38025	0.000105068	0.0108483	P26358;O95239;P25205;Q9NQW6;P78527;P11388;P04637;P06493
DNA IR-damage and cellular response via ATR	80	9	1.36728	6.5824	7.31184e-06	0.0015099	Q13263;Q92547;O60934;P29590;Q13535;P78527;P04637;Q12888;P06493
Gastric Cancer Network 1	29	4	0.49564	8.07037	0.00137277	0.0708695	P49454;Q9H8V3;Q9ULW0;P11388
ATM Signaling Pathway	40	4	0.683641	5.85102	0.00457657	0.199733	O60934;P04637;Q12888;P06493
DNA IR-Double Strand Breaks (DSBs) and cellular response via ATM	55	7	0.940007	7.44675	3.5629e-05	0.00490493	Q13263;O60934;Q13535;Q5UIP0;P78527;P04637;Q12888
Fas Ligand (FasL) pathway and Stress induction of Heat Shock Proteins (HSP) regulation	42	4	0.717824	5.5724	0.00546136	0.205049	P04792;P02545;P20700;P78527
Gastric Cancer Network 2	31	5	0.529822	9.43713	0.000157221	0.0129864	Q14050;Q6PL18;P11388;P04637;Q86UE4
Apoptosis-related network due to altered Notch3 in ovarian cancer	53	4	0.905825	4.41586	0.0123904	0.341149	Q8NC51;P04792;P08670;Q13501
ATM Signaling Network in Development and Disease	45	9	0.769097	11.702	4.57576e-08	1.88979e-05	Q13263;P05114;P04792;O60934;Q13535;Q5UIP0;P78527;Q12888;P06493
RAC1/PAK1/p38/MMP2 Pathway	68	4	1.16219	3.44178	0.0284121	0.690246	P02751;P49023;P42229;P04637
Integrated Cancer Pathway	44	3	0.752006	3.98933	0.0386982	0.841177	Q13535;P04637;P06493
Regulation of Microtubule Cytoskeleton	46	3	0.786188	3.81588	0.0432934	0.884801	Q16555;O75962;P06493

## Sheet: Down_Wikipathway
description	C	O	E	R	P Value	FDR	OverlapGene_UserID
Deregulation of Rab and Rab Effector Genes in Bladder Cancer	16	4	0.234391	17.0655	6.82216e-05	0.0281755	Q8NFW9;Q9HCH5;Q9BV36;Q9BXI6
PTF1A related regulatory pathway	11	2	0.161144	12.4113	0.010705	0.293229	P35222;P52945
miRs in Muscle Cell Differentiation	29	4	0.424834	9.41544	0.000770028	0.0623705	P13861;P31323;P17252;P24723
Regulation of Microtubule Cytoskeleton	46	5	0.673875	7.41977	0.000511903	0.052854	Q7KZI7;P10636;Q13153;P17252;Q86SQ0
Lipid Metabolism Pathway	29	3	0.424834	7.06158	0.00842086	0.289818	P08559;P13861;P31323
Wnt Signaling Pathway	52	5	0.761772	6.56364	0.000906109	0.0623705	P35222;Q13469;P17252;P15923;Q92574
Splicing factor NOVA regulated synaptic proteins	42	4	0.615277	6.50113	0.00314083	0.178152	Q9NQX3;P11171;O43491;P47736
PI3K/AKT/mTOR - VitD3 Signalling	22	2	0.322288	6.20563	0.0405285	0.760831	P08559;Q92574
Target Of Rapamycin (TOR) Signaling	36	3	0.527381	5.68849	0.0152919	0.371503	Q6R327;P17252;Q92574
Wnt/beta-catenin Signaling Pathway in Leukemia	24	2	0.351587	5.68849	0.0475251	0.817829	P35222;P15923
Hypothesized Pathways in Pathogenesis of Cardiovascular Disease	25	2	0.366236	5.46095	0.0511771	0.840172	P21333;P49116
Androgen receptor signaling pathway	90	7	1.31845	5.30926	0.000315155	0.0433863	P60981;P35222;P21333;Q99638;P49116;Q03135;O75376
Glucuronidation	26	2	0.380886	5.25092	0.0549265	0.840172	P36871;Q15124
T-Cell Receptor and Co-stimulatory Signaling	29	2	0.424834	4.70772	0.0667248	0.861167	Q13469;P17252
Heart Development	44	3	0.644576	4.65422	0.026097	0.598781	P35222;Q13469;Q13207
Kit receptor signaling pathway	59	4	0.864318	4.62793	0.0105848	0.293229	P10721;P10636;P17252;Q13207
Arrhythmogenic Right Ventricular Cardiomyopathy	74	5	1.08406	4.61229	0.0043689	0.180436	P35221;P35222;P17661;P26010;Q99959
Signaling Pathways in Glioblastoma	82	5	1.20126	4.16231	0.00675661	0.25368	Q13480;P10398;P17252;P24723;Q92574
Alpha 6 Beta 4 signaling pathway	33	2	0.483432	4.13709	0.083614	0.956659	Q13480;P17252
Integrin-mediated Cell Adhesion	101	6	1.4796	4.05516	0.00345088	0.178152	Q9BX66;P10398;P26010;Q13153;Q9HBL0;Q03135
Signaling of Hepatocyte Growth Factor Receptor	34	2	0.498082	4.01541	0.0880219	0.956659	Q13480;Q13153
BDNF-TrkB Signaling	34	2	0.498082	4.01541	0.0880219	0.956659	Q13480;Q92574
ErbB Signaling Pathway	54	3	0.791071	3.79233	0.0440688	0.791323	Q13480;P10398;P17252
G Protein Signaling Pathways	93	5	1.3624	3.66999	0.01136	0.293229	P13861;P31323;P17252;P24723;Q02952
VEGFA-VEGFR2 Signaling Pathway	236	12	3.45727	3.47094	0.000144878	0.0299174	P35221;P35222;O60716;Q6R327;Q13480;O00499;Q9Y6I3;Q13469;Q13153;P17252;P23471;Q03135
MET in type 1 papillary renal cell carcinoma	59	3	0.864318	3.47094	0.0548594	0.840172	Q13480;P10398;Q13153
Ectoderm Differentiation	138	7	2.02163	3.46256	0.0038876	0.178398	P35222;Q9UQB3;Q9P219;P36871;P42356;P57789;P15923
MECP2 and Associated Rett Syndrome	62	3	0.908266	3.303	0.0618858	0.861167	P21291;Q96DR7;O75376
Endometrial cancer	63	3	0.922916	3.25057	0.0643172	0.861167	P35221;P35222;P10398
Oncostatin M Signaling Pathway	65	3	0.952215	3.15055	0.0693111	0.86744	Q6R327;P17252;P24723
EGF/EGFR Signaling Pathway	162	7	2.37321	2.94959	0.00922975	0.293222	Q6R327;Q13480;Q9Y6I3;Q13153;P17252;P61764;Q03135
Wnt Signaling Pathway and Pluripotency	102	4	1.49424	2.67694	0.0618445	0.861167	P35222;O60716;P17252;P24723
EMT in colorectal cancer	159	6	2.32926	2.57592	0.0284531	0.603491	P35222;Q13153;P56856;Q99959;Q07157;P49116
Insulin Signaling	160	6	2.34391	2.55982	0.0292247	0.603491	Q9BX66;Q13480;P17252;P24723;P61764;Q92574
Wnt Signaling Pathway	115	4	1.68469	2.37433	0.0874818	0.956659	P35222;Q86T65;Q13469;P17252
Focal Adhesion	207	7	3.03244	2.30837	0.0312754	0.615084	P35222;P21333;P26010;Q13153;P17252;Q03135;Q13470
Calcium Regulation in the Cardiac Cell	149	5	2.18277	2.29067	0.0666631	0.861167	P26678;P13861;P31323;P17252;P24723
Sudden Infant Death Syndrome (SIDS) Susceptibility Pathways	158	5	2.31461	2.16019	0.0811971	0.956659	P35222;Q9UIS9;P13861;P31323;P15923
