# Supplementary material for: Comprehensive characterization of the phosphoproteome of gastric cancer from endoscopic biopsy specimens
Source: Theranostics. 2020 Jan 12;10(5):2115–29. doi: 10.7150/thno.37623 (PMC7019165; doi:10.7150/thno.37623)
Supplement: Supplementary file 5 — Supplementary table 4. [file thnov10p2115s5.xlsx]

## Sheet: Summary of contents in Table S4
Table S4: Summary of kinases with significant differences in the 1st kinome profiling
Sheet name	Item name	Contents
KSEA_m≧3,p<0.05	Kinase.Gene	Name of kinase with significant difference
	mS	average of changes of phosphosites with kinase-substrate relationship between cancer tissue and normal mucosa of subject No.2 to 5
	Enrichment	Enrichment score of kinase substrate enrichment analysis
	m	number of phosphosites with kinase-substrate relationship in KSEA
	z.score	Z score of kinase substrate enrichment analysis
	p value	p value of kinase substrate enrichment analysis
	FDR	adjusted p value with Benjamini-Hochberg procedure
PTM-SEA, p<0.05	Kinase name	Name of kinase with significant difference
	Signature.set.overlap	Identified phosphosites with kinase-substrate relationship in PTM-SEA
	Normalized Enrichment Score	Normalized enrichment score of PTM-SEA
	pvalue	p value of kinase substrate enrichment analysis
	FDR	adjusted p value with Benjamini-Hochberg procedure
Overlap of identified kinases	Kinase Name	Name of kinase
	KSEA	List of kinases identified by KSEA
	PTM	List of kinases identified by PTM-SEA
	Class1-site on kinase	List of kinases identified by class1 phosphosites on kinase

## Sheet: KSEA_m≧3,p<0.05
Kinase.Gene	mS	Enrichment	m	z.score	p value	FDR
CDK1	-1.04443	-0.555346	101	4.91593	4.41803e-07	7.20139e-05
ERBB2	0.646765	0.3439	3	2.56065	0.00522379	0.180984
PRKACA	-1.35125	-0.71849	60	2.39879	0.00822475	0.180984
MAPK13	0.0140907	0.00749236	4	2.21664	0.0133239	0.180984
CDK2	-1.55413	-0.826367	120	2.0924	0.0182012	0.200274
CHEK2	-0.442337	-0.235201	6	2.06085	0.0196588	0.200274
MAPKAPK2	-0.929681	-0.494334	13	2.00567	0.022446	0.215217
ATR	-0.872422	-0.463888	9	1.76929	0.0384225	0.302012
CAMK2A	-0.935324	-0.497334	10	1.74865	0.040176	0.302012
PRKAA1	-2.63285	-1.39995	18	-1.86666	0.0309748	0.280494
MAP2K1	-3.82034	-2.03137	4	-2.26917	0.011629	0.180984
GSK3B	-2.73237	-1.45287	22	-2.3367	0.00972732	0.180984
RET	-3.9349	-2.09228	4	-2.40319	0.00812643	0.180984
MTOR	-3.01968	-1.60563	21	-3.05312	0.00113239	0.0615263

## Sheet: PTM-SEA, p<0.05
Kinase name	Signature.set.overlap	Normalized Enrichment Score	pvalue	FDR
SGK1	PGIMRRNSLSGSSTG-p;u|TRRTRTFSATVRASQ-p;u|GGRSRSGSIVELIAG-p;u|IRRPRSLSSPTVTLS-p;u|LMRSRTASGSSVTSL-p;u|TRLMRSRTASGSSVT-p;u|LSRSRTASLTSAASV-p;u|SSRLRSCSVTDAVAE-p;u|TRLSRSRTASLTSAA-p;u|GTRSRSHTSEGAHLD-p;u	-4.6995	0.001	0.0457
PKCD/PRKCD	___MARGSVSDEEMM-p;u|KTQTPPVSPAPQPTE-p;u|KDEILPTTPISEQKG-p;u|TDNLLPMSPEEFDEV-p;u|EEWTRHGSFVNKPTR-p;u|AKRRRLSSLRASTSK-p;u|SGRPRTTSFAESCKP-p;u|TQRASRRSDSASSEP-p;u|IAKRRRLSSLRASTS-p;u|RASRRSDSASSEPVG-p;u|DGVYTGLSTRNQETY-p;u|GEKSFRRSVVGTPAY-p;u|NTIDLPMSPRTLDSL-p;u|LNEKARLSYSDKNLI-p;u|TAANSRDTIFQKERF-p;u|KKKFRTPSFLKKSKK-p;u|TRNDVAPTLMSVPRY-p;u	2.5202	0.0444	0.3968
P38D/MAPK13	RSRLTPVSPESSSTE-p;u|QAFELILSPRSKESV-p;u|GGKRSRLTPVSPESS-p;u|SVPEFPLSPPKKKDL-p;u|EPPSPPQSPRVEEAS-p;u|RVKEEPPSPPQSPRV-p;u|PVVSGDTSPRHLSNV-p;u	2.5558	0.0406	0.3836
Chk1/CHEK1	ITSEEERSPAKRGRK-p;u|SGVKRSRSGEGEVSG-p;u|HGMDRVGSEIERMGL-p;u|LSDYRRLSESQLSFR-p;u|RMRGRLGSVDSFERS-p;u|RVIEDNEYTAREGAK-p;u|EEEDEALSPAKGQKP-p;u|SQLSFRRSPTKSSLD-p;u|SSSSRSRSFTLDDES-p;u|QPVSAPPSPRDISME-p;u|VFIDQNLSPGKGVVS-p;u|KRKAQAVSEEEEEEE-p;u|EKLDQPVSAPPSPRD-p;u|REGTRVASIETGLAA-p;u|HHCKRYRSPEPDPYL-p;u|KIYEFPETDDEEENK-p;u|VNKVRRVSFADPIYQ-p;u|PQTPRPRSRSPSSPE-p;u|TPRPRSRSPSSPELN-p;u|TVFQRSYSVVASEYD-p;u…	2.7834	0.018	0.3299
CDK7	SEESRPYTNKVITLW-p;u|RRGLLYDSDEEDEER-p;u|GNDPLTSSPGRSSRR-p;u|GIPIRVYTHEVVTLW-p;u|RTDALTSSPGRDLPP-p;u	2.813	0.0302	0.3632
AurB/AURKB	STNRRRLSELLRYHT-p;u|YTTGRRESVNLGKSE-p;u|KWKDRRKSYTSDLQK-p;u|PKIEDVGSDEEDDSG-p;u|KASNRRPSVYLPTRE-p;u|YNISGNGSPLADSKE-p;u|LSDYRRLSESQLSFR-p;u|DMSYRRISAVEPKTA-p;u|QGGYDRYSGGNYRDN-p;u|TSVRRRTSFYLPKDA-p;u|RSKSSRFSGGFGARD-p;u|PVRGRRYSWGTVEVE-p;u|KQADRRQSMAFSILN-p;u|GYGGSRDSYSSSRSD-p;u|VNKVRRVSFADPIYQ-p;u|SAVRLRSSVPGVRLL-p;u|QETLRRASMQPIQIA-p;u|RRERGRPSLYVQRDI-p;u|RSLGLSLSGGDQEDA-p;u|SRDKLRKSFTPDHVV-p;u…	3.04	0.027	0.3581
Chk2/CHEK2	GGTPRKASGPPVSEL-p;u|SGVKRSRSGEGEVSG-p;u|KRKFAIGSAREADPA-p;u|ATLARRDSLQKPGLE-p;u|ESLQRRLSVYRQIVD-p;u|QRVKRGTSPRPPEGG-p;u|PSLQRSVSVATGLNM-p;u	3.0889	0.0118	0.2702
AurA/AURKA	LPNNTSSSPQPKKKP-p;u|VQNKRRRSVTPPEEQ-p;u|ATLARRDSLQKPGLE-p;u|ESALRKQSLYLKFDP-p;u|TSVRRRTSFYLPKDA-p;u|SGRPRTTSFAESCKP-p;u|KQADRRQSMAFSILN-p;u|QETLRRASMQPIQIA-p;u|PLLTPSQSLDGSRRS-p;u	3.2737	0.0103	0.249
RSK2/RPS6KA3	___MARGSVSDEEMM-p;u|NPRKYLRSVGDGETV-p;u|PFRGRSRSAPPNLWA-p;u|PGKRRTQSLSALPKE-p;u|RVSIRLPSTSGSEGV-p;u|AKRRRLSSLRASTSK-p;u|SGRPRTTSFAESCKP-p;u|KELEKRASGQAFELI-p;u|IAKRRRLSSLRASTS-p;u|EIRSRHSSYPAGTED-p;u|VKRERTSSLTQFPPS-p;u|NTIDLPMSPRTLDSL-p;u|TMRKRLESFKSTKLG-p;u	3.3249	0.0056	0.1686
PLK1	LTKAADISLDNLVEG-p;u|VQNKRRRSVTPPEEQ-p;u|SRSLYASSPGGVYAT-p;u|AVDQGNESIVAKTTV-p;u|FDFEGSLSPVIAPKK-p;u|QPGVDSLSPVASLPK-p;u|AMEPGNGSLDLGGDS-p;u|SDKKEKKSFSLEEKS-p;u|LLPTPPLSPSRRSGL-p;u|EVDRRVESEESGDEE-p;u|LTKTASESISNLSEA-p;u|RRVESEESGDEEGKK-p;u|SSGSSEDSFVEIRMA-p;u|SQSSQDSSPVRNLQS-p;u|SMSEFLESEDGEVEQ-p;u	3.4271	0.0057	0.1686
CDC7	PGKALVATPGKKGAA-p;u|QMAEVLPSPRGQRVI-p;u|RRGLLYDSDEEDEER-p;u|GNDPLTSSPGRSSRR-p;u|EPEVVGESDSEVEGD-p;u|RTDALTSSPGRDLPP-p;u	3.7279	0.0019	0.07
CK2A1/CSNK2A1	KPQKSVVSDLEADDV-p;u|_MPKRKVSSAEGAAK-p;u|PKIEDVGSDEEDDSG-p;u|RKGAGDGSDEEVDGK-p;u|YHLPDAESDEDEDFK-p;u|PEIEDVGSDEEEEKK-p;u|GDHLHNDSQIEADFR-p;u|__MGKSESQMDITDI-p;u|KEREKEISDDEAEEE-p;u|VTEPQEESEEEVEEP-p;u|TDNLLPMSPEEFDEV-p;u|DESLANLSEDEYYSE-p;u|LSEDEYYSEEERNAK-p;u|GDVEGSQSQDEGEGS-p;u|RRGLLYDSDEEDEER-p;u|EGASLELSDDDTESK-p;u|PGPQSPGSPLEEERQ-p;u|NRRKVMDSDEDDDY_-p;u|DDIDLFGSDNEEEDK-p;u|GKKTKFASDDEHDEH-p;u…	3.9143	0.0019	0.07
ERK1/MAPK3	KNENTEGSPQEDGVE-p;u|QSVDKVTSPTKV___-p;u|EAALPPVSPLKAALS-p;u|KVAAETQSPSLFGST-p;u|QAFELILSPRSKESV-p;u|QMAEVLPSPRGQRVI-p;u|TEERLPSSPVYEDAA-p;u|SVPEFPLSPPKKKDL-p;u|KTQTPPVSPAPQPTE-p;u|SPMFKFSSPIVKSTE-p;u|TELVEPLTPSGAMPN-p;u|PIPIMPASPQKGHAV-p;u|PSEGRQPSPSPSPTE-p;u|QARPGPQSPGSPLEE-p;u|TDNLLPMSPEEFDEV-p;u|PGPQSPGSPLEEERQ-p;u|LPGQMAGTPITPLKD-p;u|RELVEPLTPSGEAPN-p;u|VKVNGDASPAAAESG-p;u|KTSQLGDSPFYPGKT-p;u…	3.9655	0.002	0.07
ATR	TTPGPSLSQGVSVDE-p;u|LCFPENETPPEGKNM-p;u|QPLESTQSQDF____-p;u|LQNRNYPSQEELIKV-p;u|KSPPREGSQGELTPA-p;u|NENQLLNSQDC____-p;u|SQRLTRYSQGDDDGS-p;u|MFVETQASQGTLQTR-p;u|AVEEDAESEDEEEED-p;u	4.0941	0.001	0.0457
MAPKAPK2	SGVKRSRSGEGEVSG-p;u|VELKRAVSREDSARP-p;u|VQNKRRRSVTPPEEQ-p;u|FSLLRGPSWDPFRDW-p;u|GGFPRRHSVTLPSSK-p;u|SKLMRSASFNTDPYV-p;u|NPLMRRNSVTPLASP-p;u|PKLARQASIELPSMA-p;u|QPFQRSISADDDLQE-p;u|NNLRRSNSTTQVSQP-p;u|AVKDRAGSIVLKVLI-p;u|RALSRQLSSGVSEIR-p;u|GPFRRSDSFPERRAP-p;u|KPIVRSVSVVTGSEQ-p;u|AVVKRMQSLQLDCVA-p;u|RRFRRSQSDCGELGD-p;u	4.1005	0.001	0.0457
CDK4	PGGNIYISPLKSPYK-p;u|DSFETQRTPRKSNLD-p;u|LPTPTKMTPRSRILV-p;u|IYISPLKSPYKISEG-p;u|KRSFAPSTPLTGRRY-p;u|VNVIPPHTPVRTVMN-p;u|TSVRRRTSFYLPKDA-p;u|___MRKETPPPLVPP-p;u|SKALRISTPLTGVRY-p;u	4.2443	0.001	0.0457
CDK2	ILDLISESPIKGRAQ-p;u|KIGPLGLSPKKVGDD-p;u|LPNNTSSSPQPKKKP-p;u|RVKALPLSPRKRLGD-p;u|AKPEPSPSPRITRKS-p;u|DPLLSPASPKRRRCA-p;u|APAPAEKTPVKKKAR-p;u|QYSQQQNSPQKHKNK-p;u|TTTGQVTSPVKGASF-p;u|LPTVLPGSPSKTRGQ-p;u|PGKALVATPGKKGAA-p;u|LKATVTPSPVKGKGK-p;u|GIPLPAESPKKGPKK-p;u|SPLVGDISPKSSPHE-p;u|QAFELILSPRSKESV-p;u|PGGNIYISPLKSPYK-p;u|EVYELLDSPGKVLLQ-p;u|PTQALPASPALKNKR-p;u|DSFETQRTPRKSNLD-p;u|RIPNYQLSPTKLPSI-p;u…	10.9707	0.001	0.0457
CDK1	ILDLISESPIKGRAQ-p;u|ITSEEERSPAKRGRK-p;u|KNENTEGSPQEDGVE-p;u|KEPSEVPTPKRPRGR-p;u|LPNNTSSSPQPKKKP-p;u|IKLQTPNTFPKRKKG-p;u|AKKIKLQTPNTFPKR-p;u|AKPEPSPSPRITRKS-p;u|EPTAPALSPRSSFAS-p;u|RSRLTPVSPESSSTE-p;u|APAPAEKTPVKKKAR-p;u|TTTGQVTSPVKGASF-p;u|KVAASPKSPTAALNE-p;u|EAALPPVSPLKAALS-p;u|LQAKPTSSPAKGPPQ-p;u|QPLTVPVSPKFSTRF-p;u|LPTVLPGSPSKTRGQ-p;u|PGKALVATPGKKGAA-p;u|ERLKLSPSPSSRVTV-p;u|LKATVTPSPVKGKGK-p;u…	12.9499	0.001	0.0457

## Sheet: Overlap of identified kinases
Kinase Name	KSEA	PTM	Class1-site on kinase
AAK1			○
ABL1			○
ABL2			○
ACVRL1			○
AKT1	○	○	○
ARAF	○		○
ATM	○	○	○
ATR	○	○	○
AURKA	○	○
AURKB	○	○
BCKDK			○
BCR			○
BMP2K			○
BRAF	○		○
BRD2			○
BRD3			○
BRD4			○
CAMK1			○
CAMK1D			○
CAMK2A	○	○
CAMK2D			○
CAMK2G			○
CAMKK2			○
CASK			○
CDC42BPA			○
CDC42BPB			○
CDC42BPG			○
CDC7	○	○
CDK1	○	○	○
CDK10			○
CDK11B			○
CDK12			○
CDK13			○
CDK14			○
CDK16			○
CDK17			○
CDK18			○
CDK2	○	○
CDK4	○	○
CDK5	○	○
CDK6	○	○
CDK7	○	○	○
CDK9	○	○	○
CDKL5			○
CHEK1	○	○	○
CHEK2	○	○	○
CIT			○
CLK3			○
CLK4			○
CSNK1A1			○
CSNK1D			○
CSNK1E			○
CSNK2A1	○	○
CSNK2A2			○
DAPK2			○
DCLK1			○
DDR2			○
DSTYK			○
DYRK1B			○
DYRK2	○		○
EEF2K	○		○
EGFR			○
EIF2AK4			○
EPHA1			○
EPHA2			○
EPHB2			○
EPHB4			○
ERBB2	○		○
ERBB3			○
ERN2			○
FES			○
FRK			○
FYN			○
GRK2			○
GRK5			○
GRK6			○
GSK3A	○	○	○
GSK3B	○	○	○
HCK			○
HIPK1			○
HIPK2	○	○	○
HIPK3			○
IGF1R			○
IKBKB			○
IKBKE			○
ILK			○
JAK1			○
JAK2	○
KALRN			○
KIT			○
KSR1			○
LATS1	○		○
LATS2			○
LCK			○
LIMK1			○
LIMK2			○
LMTK2			○
LRRK2			○
LYN			○
MAP2K1	○
MAP2K2			○
MAP2K4			○
MAP2K6	○		○
MAP3K1			○
MAP3K11			○
MAP3K13			○
MAP3K2			○
MAP3K20			○
MAP3K21			○
MAP3K3			○
MAP3K4			○
MAP3K5	○		○
MAP3K7	○	○	○
MAP3K8	○		○
MAP4K2			○
MAP4K3			○
MAP4K4			○
MAP4K5			○
MAPK1	○	○	○
MAPK11	○	○
MAPK13	○	○	○
MAPK14	○	○	○
MAPK3	○	○	○
MAPK7			○
MAPK8	○	○
MAPK9	○	○
MAPKAPK2	○	○
MARK2	○	○	○
MARK3			○
MAST2			○
MAST3			○
MAST4			○
MASTL			○
MATK			○
MELK			○
MET			○
MINK1			○
MKNK2			○
MST1R			○
MTOR	○	○	○
MYLK			○
NEK1			○
NEK11			○
NEK4			○
NEK7			○
NEK9			○
NRBP1			○
NRBP2			○
NUAK1	○
OXSR1			○
PAK1	○	○	○
PAK2			○
PAK4			○
PDGFRA			○
PDPK1	○		○
PEAK1			○
PKN1			○
PKN2			○
PKN3			○
PLK1	○	○
PRAG1			○
PRKAA1	○	○	○
PRKACA	○	○	○
PRKCA	○	○	○
PRKCB	○	○
PRKCD	○	○	○
PRKCE	○	○	○
PRKCG			○
PRKCH			○
PRKCI	○	○	○
PRKCQ	○	○	○
PRKCZ	○		○
PRKD1	○	○
PRKD2			○
PRKD3			○
PRKDC	○	○	○
PRKG1	○	○	○
PRPF4B			○
PTK2			○
PTK2B			○
PTK6			○
RAF1	○	○	○
RET	○
RIOK1			○
RIOK2			○
RIPK1			○
RIPK2			○
RIPK3			○
ROCK1	○	○	○
ROCK2			○
RPS6KA1	○	○	○
RPS6KA3	○	○	○
RPS6KA4			○
RPS6KB1	○	○	○
RPS6KB2			○
SCYL2			○
SGK1	○	○
SGK3			○
SIK1			○
SIK2			○
SIK3			○
SLK			○
SMG1			○
SNRK			○
SRC	○	○	○
SRPK1			○
SRPK2			○
STK10			○
STK11			○
STK17B			○
STK25			○
STK3			○
STK32C			○
STK38	○
STK39			○
STK4			○
SYK			○
TAF1			○
TAOK1			○
TAOK3			○
TBCK			○
TGFBR2			○
TLK1			○
TNIK			○
TNK1			○
TP53RK			○
TRIM24			○
TRIM28			○
TRIO			○
TRPM7	○		○
TRRAP			○
TTN			○
TYK2			○
UHMK1	○
ULK1			○
ULK2			○
VRK3			○
WEE1			○
WNK1			○
WNK2			○
WNK4			○
