# Supplementary material for: Comprehensive characterization of the phosphoproteome of gastric cancer from endoscopic biopsy specimens
Source: Theranostics. 2020 Jan 12;10(5):2115–29. doi: 10.7150/thno.37623 (PMC7019165; doi:10.7150/thno.37623)
Supplement: Supplementary file 6 — Supplementary table 5. [file thnov10p2115s6.xlsx]

## Sheet: Summary of contents in Table S1
Table S1: Design of peptide identification with MaxQuant
Sheet name	Item name	Contents
Maxquant parameters	Parameter	Description of MaxQuant parameter
	Value	Numerical or logical parameters used in peptide identification
Experimental Design	Name	Name of the raw files
	Fraction	Fraction number of C18/SCX fractions
	Experiment	Experimental number of peptide identification

## Sheet: MaxQuant parameters
Parameter	Value
Version	1.5.1.2
Protease	Trypsin/P
Variable modifications	Phospho (STY); Acetylation (Protein N-term), Oxidation (M)
Fixed modifications	Carbamidomethyl (C)
Decoy mode	revert
Special AAs	KR
Include contaminants	TRUE
MS/MS tol. (FTMS)	20 ppm
Top MS/MS peaks per 100 Da. (FTMS)	12
MS/MS deisotoping (FTMS)	TRUE
MS/MS tol. (ITMS)	0.5 Da
Top MS/MS peaks per 100 Da. (ITMS)	8
MS/MS deisotoping (ITMS)	FALSE
MS/MS tol. (TOF)	40 ppm
Top MS/MS peaks per 100 Da. (TOF)	10
MS/MS deisotoping (TOF)	TRUE
MS/MS tol. (Unknown)	0.5 Da
Top MS/MS peaks per 100 Da. (Unknown)	8
MS/MS deisotoping (Unknown)	FALSE
PSM FDR	0.01
Protein FDR	0.01
Site FDR	0.01
Use Normalized Ratios For Occupancy	TRUE
Min. peptide Length	6
Min. score for unmodified peptides	0
Min. score for modified peptides	40
Min. delta score for unmodified peptides	0
Min. delta score for modified peptides	6
Min. unique peptides	0
Min. razor peptides	0
Min. peptides	1
Use only unmodified peptides and	TRUE
Modifications included in protein quantification	Acetyl (Protein N-term);Oxidation (M)
Peptides used for protein quantification	Razor
Discard unmodified counterpart peptides	TRUE
Min. ratio count	2
Re-quantify	FALSE
Use delta score	FALSE
iBAQ	FALSE
iBAQ log fit	FALSE
Match between runs	FALSE
Find dependent peptides	FALSE
Fasta file	C:\MaxQuant 1.5.1.2\database\uniprot_HUMAN_201701.fasta
First search fasta file	C:\MaxQuant 1.5.1.2\database\human.first.search.fasta
Labeled amino acid filtering	FALSE
Site tables	Oxidation (M)Sites.txt;Phospho (STY)Sites.txt
Decoy mode	revert
Special AAs	KR
Include contaminants	TRUE
RT shift	FALSE
Advanced ratios	TRUE
AIF correlation	0.47
First pass AIF correlation	0.8
AIF topx	20
AIF min mass	0
AIF SIL weight	4
AIF ISO weight	2
AIF iterative	TRUE
AIF threshold FDR	0.01

## Sheet: Experimental design
Experimental design
Raw file	Experiment	Fraction
180308_Shoji_Phos_TMT_Fra1	E1	1
180308_Shoji_Phos_TMT_Fra2	E1	2
180308_Shoji_Phos_TMT_Fra3	E1	3
180308_Shoji_Phos_TMT_Fra4	E1	4
180308_Shoji_Phos_TMT_Fra5	E1	5
180308_Shoji_Phos_TMT_Fra6	E1	6
180308_Shoji_Phos_TMT_Fra7	E1	7
