# Supplementary material for: Comprehensive characterization of the phosphoproteome of gastric cancer from endoscopic biopsy specimens
Source: Theranostics. 2020 Jan 12;10(5):2115–29. doi: 10.7150/thno.37623 (PMC7019165; doi:10.7150/thno.37623)
Supplement: Supplementary file 7 — Supplementary table 6. [file thnov10p2115s7.xlsx]

## Sheet: Summary of contents in Table S6
Table S6: Identified and class-1 phosphosites in the second phosphoproteomics.
Sheet name	Item name	Contents
all identified phosphosites	Protein (Uniprot ID)	Unique ID of protein in UniprotKB associated with identified phosphosite
	Protein names	Name of protein in UniprotKB associated with identified phosphosite
	Gene names	Names of genes associated with identified phosphosite
	Amino acid	Amino acid of the phosphorylation site. 'S' is serine, 'T' is threonine, and 'Y' is tyrosine.
	Position	Position of the identified phosphosite in the respective protein sequence. The first amino acid in the sequence is 1.
	Log2 Reporter intensity Cancer Val.1	Log2 Reporter intensity of each phosphosite in Cancer biopsy of Subject Val.1
	Log2 Reporter intensity Cancer Val.2	Log2 Reporter intensity of each phosphosite in Cancer biopsy of Subject Val.2
	Log2 Reporter intensity Cancer Val.3	Log2 Reporter intensity of each phosphosite in Cancer biopsy of Subject Val.3
	Log2 Reporter intensity Cancer Val.4	Log2 Reporter intensity of each phosphosite in Cancer biopsy of Subject Val.4
	Log2 Reporter intensity Normal Val.1	Log2 Reporter intensity of each phosphosite in mucosa biopsy of Subject Val.1
	Log2 Reporter intensity Normal Val.2	Log2 Reporter intensity of each phosphosite in mucosa biopsy of Subject Val.2
	Log2 Reporter intensity Normal Val.3	Log2 Reporter intensity of each phosphosite in mucosa biopsy of Subject Val.3
	Log2 Reporter intensity Normal Val.4	Log2 Reporter intensity of each phosphosite in mucosa biopsy of Subject Val.4
	Localization prob	Localization probability of each identified phosphosite
	PEP	Posterior Error Probability of the identification
	Score	Andromeda score for best MS/MS spectrum
	Delta score	The difference of Andromeda Score from the second best identified peptide with a different sequence
	Score for localization	The Andromeda score for calculating the localization score for phosphosite
	Sequence window	Sequence window from -15 to 15 around the identified phosphosite
class1 phosphosites	Protein	Unique ID of protein in UniprotKB associated with identified phosphosite
	Protein names	Name of protein in UniprotKB associated with identified phosphosite
	Gene names	Names of genes associated with identified phosphosite
	Amino acid	Amino acid of the phosphorylation site. 'S' is serine, 'T' is threonine, and 'Y' is tyrosine.
	Position	Position of the identified phosphosite in the respective protein sequence. The first amino acid in the sequence is 1.
	Log2 Reporter intensity Cancer Val.1	Log2 Reporter intensity of each phosphosite in Cancer biopsy of Subject Val.1
	Log2 Reporter intensity Cancer Val.2	Log2 Reporter intensity of each phosphosite in Cancer biopsy of Subject Val.2
	Log2 Reporter intensity Cancer Val.3	Log2 Reporter intensity of each phosphosite in Cancer biopsy of Subject Val.3
	Log2 Reporter intensity Cancer Val.4	Log2 Reporter intensity of each phosphosite in Cancer biopsy of Subject Val.4
	Log2 Reporter intensity Normal Val.1	Log2 Reporter intensity of each phosphosite in mucosa biopsy of Subject Val.1
	Log2 Reporter intensity Normal Val.2	Log2 Reporter intensity of each phosphosite in mucosa biopsy of Subject Val.2
	Log2 Reporter intensity Normal Val.3	Log2 Reporter intensity of each phosphosite in mucosa biopsy of Subject Val.3
	Log2 Reporter intensity Normal Val.4	Log2 Reporter intensity of each phosphosite in mucosa biopsy of Subject Val.4

## Sheet: all identified phosphosites
Protein (Uniprot ID)	Protein names	Gene names	Amino acid	Position		Log2 Reporter intensity Cancer Val.1	Log2 Reporter intensity Cancer Val.2	Log2 Reporter intensity Cancer Val.3	Log2 Reporter intensity Cancer Val.4	Log2 Reporter intensity Normal Val.1	Log2 Reporter intensity Normal Val.2	Log2 Reporter intensity Normal Val.3	Log2 Reporter intensity Normal Val.4		Localization prob	PEP	Score	Delta score	Score for localization	Sequence window
A0AVK6	Transcription factor E2F8	E2F8	S	416		0.82571	0.540706	0.920613	0.806938	0.877066	0.826222	0.614008	0.543846		0.556351	0.000192601	55.724	17.358	55.724	VKSIESDRRKINSAPSSPIKTNKAESSQNSA
A0AVK6	Transcription factor E2F8	E2F8	S	417		1.03394	0.743891	1.1284	1.03502	1.03652	1.07625	0.924829	0.737833		0.966497	0.000192601	55.724	17.358	55.724	KSIESDRRKINSAPSSPIKTNKAESSQNSAP
A0FGR8	Extended synaptotagmin-2	ESYT2	S	755											0.758878	8.58433e-05	48.182	37.394	48.182	LLASPGHISVKEPTPSIASDISLPIATQELR
A0FGR8	Extended synaptotagmin-2	ESYT2	S	761								-2.7722	-4.58102		0.993869	2.35458e-05	54.235	49.882	54.235	HISVKEPTPSIASDISLPIATQELRQRLRQL
A0JNW5	UHRF1-binding protein 1-like	UHRF1BP1L	S	989		1.2209	1.70143	1.6281	1.88661	1.74543	1.96761	1.13067	1.90926		0.955008	0.000168598	52.731	31.778	52.731	KISEDESSGLVYKSGSGEIGSETSDKKDSFY
A0JNW5	UHRF1-binding protein 1-like	UHRF1BP1L	S	933											0.496912	0.000122251	93.269	83.073	80.236	NRIRSVTVNHMSDNRSMSVDLSHIPLKDPLL
A0JNW5	UHRF1-binding protein 1-like	UHRF1BP1L	S	935											0.496912	0.000122251	93.269	83.073	80.236	IRSVTVNHMSDNRSMSVDLSHIPLKDPLLFK
A0JNW5	UHRF1-binding protein 1-like	UHRF1BP1L	S	891											0.464989	0.000241889	40.463	33.247	40.463	VDQANTLKSPVSESVSPVVPDYLPTENGDFL
A0MZ66	Shootin-1	KIAA1598	S	101		-0.828593	0.179475	-0.368779	-0.319543	0.571627	-0.345448	0.135713	-0.0588493		0.999998	3.14952e-05	91.123	76.151	91.123	LATKLNKENKTLKRISMLYMAKLGPDVITEE
A0MZ66	Shootin-1	KIAA1598	S	249		1.75921	1.99674	1.62595	1.84596	2.19844	1.78177	1.94881	2.09244		0.997436	1.95735e-43	162.11	136.24	106.02	FAQEMFIEQNKLKRQSHLLLQSSIPDQQLLK
A0MZ66	Shootin-1	KIAA1598	S	506		2.42586	2.63867	2.65727	2.69591	3.14492	3.20431	3.31521	3.15964		0.999999	1.08218e-14	127.05	107.21	127.05	DSSSPTGILATSESKSMPVLGSVSSVTKTAL
A0MZ66	Shootin-1	KIAA1598	S	532		-2.85335	-3.4779	-3.88415		-4.27692	-3.69865	-2.88599	-3.26432		0.554412	1.81106e-05	57.989	52.209	57.989	TKTALNKKTLEAEFNSPSPPTPEPGEGPRKL
A0MZ66	Shootin-1	KIAA1598	S	534		-1.43758	-1.05818	-0.522736	-1.96421	-0.631448	-0.907373	-0.651258	-0.6538		0.959502	1.23354e-05	67.832	60.88	56.947	TALNKKTLEAEFNSPSPPTPEPGEGPRKLEG
A0MZ66	Shootin-1	KIAA1598	S	492											0.313569	0.00113707	42.789	27.913	42.789	LERILRRRKVTAEADSSSPTGILATSESKSM
A0MZ66	Shootin-1	KIAA1598	S	493											0.314504	3.59684e-05	51.819	40.894	51.819	ERILRRRKVTAEADSSSPTGILATSESKSMP
A0MZ66	Shootin-1	KIAA1598	S	494		-0.194663	-0.557365	-0.257324	-0.703013	0.184017	-0.143668	-0.371186	-0.564662		0.832453	1.18537e-16	137.23	110.01	137.23	RILRRRKVTAEADSSSPTGILATSESKSMPV
A1A4S6	Rho GTPase-activating protein 10	ARHGAP10	S	591		0.168517	-0.201481	0.165205	0.0120096	0.0384417	0.129235	0.394916	-0.313081		0.966923	5.43704e-17	134.53	126.04	134.53	TPPDTTFPEPTCLSASPPNAPPRQSKRQGQR
A1A5D9	Bicaudal D-related protein 2	CCDC64B	S	330		1.56554	1.51759	1.41097	1.79018	1.80618	1.97592	1.86162	2.33371		0.57884	3.29636e-05	81.144	65.889	81.144	PGDTPTTRSPKTRKASSPQPSPPEEILEPPK
A1A5D9	Bicaudal D-related protein 2	CCDC64B	S	331											0.497243	3.29636e-05	67.866	54.453	67.866	GDTPTTRSPKTRKASSPQPSPPEEILEPPKK
A1A5D9	Bicaudal D-related protein 2	CCDC64B	S	36		1.07592	1.11308	0.785738	1.38195	1.37523	1.49707	1.35653	1.69823		1	5.69298e-07	83.039	66.373	83.039	SGDEGFFPFVLERRDSFLGGGPGPEEPEDLA
A1A5D9	Bicaudal D-related protein 2	CCDC64B	S	349											0.498428	1.62324e-07	104.45	82.892	104.45	PSPPEEILEPPKKRTSLSPAEILEEKEVEVA
A1IGU5	Rho guanine nucleotide exchange factor 37	ARHGEF37	S	251		-0.630583	0.344897	0.0825529	0.419628	1.56865	1.08627	1.37863	1.64725		0.983273	0.000291283	80.245	60.632	80.245	ARINTHTLSKKTTRLSQLLKQEAGLIPRTED
A1KXE4	Myelin-associated neurite-outgrowth inhibitor	FAM168B	S	6		-1.75651	-1.31805	-1.67106	-2.06384	-1.90691	-1.89652	-1.04155	-2.08776		0.535783	0.000453407	54.7	40.009	54.7	__________MNPVYSPGSSGVPYANAKGIG
A1L170	Uncharacterized protein C1orf226	C1orf226	S	222		-1.80887	-1.89028	-3.3701	-2.08381	-1.80929	-1.78911	-1.54036	-1.60993		0.848042	0.000913428	66.19	37.463	51.276	SQDESKLKMTECRRASSPSLIERNGFKLSLS
A1L170	Uncharacterized protein C1orf226	C1orf226	S	223											0.469366	0.000913428	66.19	37.463	66.19	QDESKLKMTECRRASSPSLIERNGFKLSLSP
A1L170	Uncharacterized protein C1orf226	C1orf226	S	198		-1.71267	-2.0824	-1.89723	-1.55002	-1.83064	-1.28904	-1.01758	-1.19105		0.686307	0.0001384	54.008	36.091	54.008	REERGKVLPNGEVSLSVPDLIHKDSQDESKL
A1L390	Pleckstrin homology domain-containing family G member 3	PLEKHG3	S	962		1.78661	1.13981	1.17145	1.0965	1.38981	1.37859	0.950246	1.34136		0.871261	3.61268e-07	117.36	97.273	117.36	PPLQWEKVAPERDGKSPTVPCLQEEAGEPLG
A1L390	Pleckstrin homology domain-containing family G member 3	PLEKHG3	S	614		0.636889	0.154512	0.479065	0.239476	0.84327	1.3048	0.880966	0.687817		0.999935	0.00925203	89.542	67.947	89.542	LDQASVIAERFVSSFSRRSSVAQEDSKSSGF
A1L390	Pleckstrin homology domain-containing family G member 3	PLEKHG3	S	741		0.672761	-0.54253	0.0159769	-0.415608	0.145569	0.63082	0.162776	-0.403583		0.907461	0.000164027	64.65	48.077	64.65	NAEHHDAGFSVRRRESLSYIPKGLVRNSISR
A1L390	Pleckstrin homology domain-containing family G member 3	PLEKHG3	S	631		-0.232699	-1.93389	-0.745903	-1.10709	-0.450533	0.0343475	-1.66196	-0.0541696		0.999605	0.00398116	68.371	38.116	68.371	RSSVAQEDSKSSGFGSPRLVSRSSSVLSLEG
A1L390	Pleckstrin homology domain-containing family G member 3	PLEKHG3	S	638											0.333212	1.17819e-05	72.175	53.077	72.175	DSKSSGFGSPRLVSRSSSVLSLEGSEKGLAR
A1L390	Pleckstrin homology domain-containing family G member 3	PLEKHG3	S	639											0.333212	1.17819e-05	72.175	53.077	72.175	SKSSGFGSPRLVSRSSSVLSLEGSEKGLARH
A1L390	Pleckstrin homology domain-containing family G member 3	PLEKHG3	S	640		-0.115206	-0.339511	-0.665649	-0.55123	-0.164884	-0.0740662	-0.752535	-0.645347		0.839351	1.17819e-05	72.175	53.077	70.089	KSSGFGSPRLVSRSSSVLSLEGSEKGLARHG
A1L390	Pleckstrin homology domain-containing family G member 3	PLEKHG3	S	643		0.619773	0.0992231	0.0720215	-0.605487	0.416599	0.549464	-0.613561	0.351822		0.987155	1.40606e-05	70.889	52.056	70.889	GFGSPRLVSRSSSVLSLEGSEKGLARHGSAT
A1X283	SH3 and PX domain-containing protein 2B	SH3PXD2B	S	528		3.12838	2.27393	2.3	2.41987	2.0157	1.96337	1.41896	1.92431		0.999232	1.19771e-06	82.36	62.521	40.085	DPDMEEKPSLPPRKESIIKSEGELLERERER
A1X283	SH3 and PX domain-containing protein 2B	SH3PXD2B	S	769											0.324701	0.000668535	60.918	39.859	60.918	RPVVPPRRPPPPKKTSSSSRPLPEVRGPQCE
A1X283	SH3 and PX domain-containing protein 2B	SH3PXD2B	S	770											0.324701	0.000668535	60.918	39.859	60.918	PVVPPRRPPPPKKTSSSSRPLPEVRGPQCEG
A2A2Y4	FERM domain-containing protein 3	FRMD3	S	414											0.333101	0.000818728	45.33	26.007	45.33	GVPLPKEENISAPLISSSPVKAAREYEDPPS
A2A2Y4	FERM domain-containing protein 3	FRMD3	S	415											0.333101	0.000818728	45.33	26.007	45.33	VPLPKEENISAPLISSSPVKAAREYEDPPSE
A2A2Y4	FERM domain-containing protein 3	FRMD3	S	416		-1.24714	-0.929837	-1.12917	-1.02471	-0.885268	-1.09692	-1.43014	-0.499203		0.679377	7.64653e-05	58.564	40.2	58.564	PLPKEENISAPLISSSPVKAAREYEDPPSEE
A2A2Y4	FERM domain-containing protein 3	FRMD3	S	429		-2.9238	-1.63649	-1.37828	-1.46716	-1.10533	-0.720358	-2.7397	-0.43576		0.999998	1.02321e-07	79.614	65.951	79.614	SSSPVKAAREYEDPPSEEEDKIKEEPLTISE
A2A2Y4	FERM domain-containing protein 3	FRMD3	S	365		-0.491271	-1.55757	-0.881627	-0.944248	-0.800497	-0.769305	-0.464208	-0.840937		0.674586	0.0438562	41.448	22.354	41.448	REPPEVHRANITQSRSSHSLNKQLIINMEPL
A2A2Y4	FERM domain-containing protein 3	FRMD3	S	366		-0.491271	-1.55757	-0.881627	-0.944248	-0.800497	-0.769305	-0.464208	-0.840937		0.7443	0.0438562	41.448	22.354	41.448	EPPEVHRANITQSRSSHSLNKQLIINMEPLQ
A2A3K4	Protein tyrosine phosphatase domain-containing protein 1	PTPDC1	S	438		-0.200172	0.235987	-0.294828	-0.278007	0.109229	-0.308668	-0.0860662	-0.0922175		0.999205	2.95441e-05	68.639	56.325	68.639	KPRQQKLISHCYIPQSPEPDLHKEALVRSTL
A2AJT9	Uncharacterized protein CXorf23	CXorf23	S	192		-1.77713	-1.77056	-1.58064	-1.4045	-1.80215	-1.30696	-1.11247	-1.61287		0.999996	0.00081796	57.802	41.664	57.802	QRIQEEKYSQSTRRGSEDFETRSSFQKRYPE
A2AJT9	Uncharacterized protein CXorf23	CXorf23	S	139		-1.37596	-1.92287	-1.28081	-1.41724	-1.37853	-1.30655	-0.870949	-0.979754		1	0.000449854	51.265	27.784	51.265	EHERNSYPQKVQGGHSPDDHRVRGSGKGGKP
A2RRP1	Neuroblastoma-amplified sequence	NBAS	S	473		-2.4501	-1.7354	-2.35011	-2.7012	-1.81498	-2.43374	-3.24333	-2.68354		0.681239	3.38008e-05	68.129	58.723	68.129	RLETRAGEEDEGEEDSDSDYEISAKARYFGY
A2RRP1	Neuroblastoma-amplified sequence	NBAS	S	475		-2.4501	-1.7354	-2.35011	-2.7012	-1.81498	-2.43374	-3.24333	-2.68354		0.681239	3.38008e-05	68.129	58.723	68.129	ETRAGEEDEGEEDSDSDYEISAKARYFGYIK
A2RU30	Protein TESPA1	TESPA1	S	454		-1.14639	0.298542	0.147892	-1.15389	-0.302968	-0.352269	0.178474	-0.488875		0.999387	1.38914e-06	87.713	80.86	87.713	RKSLFQKNLMGRKVKSLDLSITQQKWKQSVD
A2RUB6	Coiled-coil domain-containing protein 66	CCDC66	S	794											0.333333	0.00239293	43.813	20.208	43.813	KEEEPLNIHSFSKERSPSSPVPVVKNRTQQT
A2RUB6	Coiled-coil domain-containing protein 66	CCDC66	S	796											0.333333	0.00239293	43.813	20.208	43.813	EEPLNIHSFSKERSPSSPVPVVKNRTQQTQN
A2RUB6	Coiled-coil domain-containing protein 66	CCDC66	S	797											0.333333	0.00239293	43.813	20.208	43.813	EPLNIHSFSKERSPSSPVPVVKNRTQQTQNT
A2RUS2	DENN domain-containing protein 3	DENND3	S	472		-5.29881		-5.06552		-5.22087					1	7.09143e-05	77.681	68.634	77.681	RKSSHLHVTHRRMVVSMPNLQDIAMPELAPR
A3KN83	Protein strawberry notch homolog 1	SBNO1	S	689		-1.08633	-1.21837	-0.592969	-0.56706	-0.731192	-0.369215	-0.476713	-0.348575		0.527876	8.09996e-06	82.342	72.104	82.342	RKKLYSLLGIDLTAPSNNSSPRDSPCKENKI
A3KN83	Protein strawberry notch homolog 1	SBNO1	S	692		-1.08633	-1.21837	-0.592969	-0.56706	-0.731192	-0.369215	-0.476713	-0.348575		0.561759	8.09996e-06	82.342	72.104	82.342	LYSLLGIDLTAPSNNSSPRDSPCKENKIKKR
A3KN83	Protein strawberry notch homolog 1	SBNO1	S	693		-1.08633	-1.21837	-0.592969	-0.56706	-0.731192	-0.369215	-0.476713	-0.348575		0.550091	1.3055e-06	82.342	72.104	82.342	YSLLGIDLTAPSNNSSPRDSPCKENKIKKRK
A3KN83	Protein strawberry notch homolog 1	SBNO1	S	697		0.281971	-0.0177326	0.274104	0.692509	0.329325	0.747041	0.563337	0.566644		0.824184	1.3055e-06	70.213	59.79	70.213	GIDLTAPSNNSSPRDSPCKENKIKKRKGEEI
A3KN83	Protein strawberry notch homolog 1	SBNO1	S	817											0.254341	4.56363e-10	57.679	47.709	57.679	SALLASGLGSKRPSFSSTPVISPAPNSTPAN
A3KN83	Protein strawberry notch homolog 1	SBNO1	S	818											0.254341	4.56363e-10	57.679	47.709	57.679	ALLASGLGSKRPSFSSTPVISPAPNSTPANS
A3KN83	Protein strawberry notch homolog 1	SBNO1	S	214		0.0614128	-0.239534	-0.0780106	-0.177293	-0.092864	0.0210218	0.204661	0.0869369		0.754608	0.0228742	56.258	31.335	56.258	EGARMWINDMKMRSFSPTMKVPVVKEDDEPE
A4D1S0	Killer cell lectin-like receptor subfamily G member 2	KLRG2	S	158		-0.526202	-1.79472	-3.44363	-2.37349	-1.8994	-2.40852	-2.27034	-1.75195		0.998297	0.00742845	42.556	23.776	42.556	SPRPSTRFLKVPVPESPAFSRHADPAHQLLL
A5YM69	Rho guanine nucleotide exchange factor 35	ARHGEF35	S	445		-4.48105				-4.3756	-3.6915	-3.86734	-4.36415		0.99996	2.51168e-05	72.568	65.338	72.568	TQIPGTQTESRAEELSPAALSPLLEPIRCSH
A5YM69	Rho guanine nucleotide exchange factor 35	ARHGEF35	S	184		-0.0220013	-0.67859	0.434886	-0.434226	0.00939751	0.0353174	0.248952	0.385048		0.998724	1.9379e-12	128.49	116.21	128.49	EEETSSDNSGQTRYYSPCEEHPAETNQNEGA
A6NC98	Coiled-coil domain-containing protein 88B	CCDC88B	S	1379		0.561071	1.02741	1.39273	1.01201	1.17742	0.708599	1.22137	0.689126		0.941767	6.61554e-11	125.45	108.37	125.45	DGTGSPSPAPMRRAQSSLCLRDETLAGGQRR
A6NC98	Coiled-coil domain-containing protein 88B	CCDC88B	S	1370		-1.21694	-0.343335	-0.154294	0.0217447	0.180792	-0.5528	-0.138526	-0.970907		0.975292	0.000246636	52.298	29.823	42.209	TELPEGREADGTGSPSPAPMRRAQSSLCLRD
A6NC98	Coiled-coil domain-containing protein 88B	CCDC88B	S	1345		-3.02199	-2.60848	-2.13257	-2.67259	-1.40023	-2.52427	-2.91444	-2.41836		0.702873	4.49359e-07	65.248	50.158	49.101	GGPPGGLRLGADGAGSTESLGGPPETELPEG
A6NC98	Coiled-coil domain-containing protein 88B	CCDC88B	S	596											0.489627	3.91945e-07	118.54	93.604	112.86	SPVETQESPEKAGRRSSLQSPASVAPPQGPG
A6NC98	Coiled-coil domain-containing protein 88B	CCDC88B	S	597											0.489627	3.91945e-07	118.54	93.604	112.86	PVETQESPEKAGRRSSLQSPASVAPPQGPGT
A6NC98	Coiled-coil domain-containing protein 88B	CCDC88B	S	436		-2.14129	-1.64694	-2.27541	-3.42459	-1.76056	-2.64828	-1.85764	-2.35134		0.992692	4.71368e-07	53.522	45.53	53.522	ELELELQRSLEPPPGSPGEAPLAGAAPSLQD
A6NC98	Coiled-coil domain-containing protein 88B	CCDC88B	S	1408		-0.729046	-0.0251179	0.155795	-0.159336	0.0704994	-0.351988	-0.243352	-0.382791		0.906896	0.000415367	49.988	37.762	49.482	RRKLSSRFPVGRSSESFSPGDTPRQRFRQRH
A6ND36	Protein FAM83G	FAM83G	S	4		-0.844972	-0.845198	-1.3924	-2.01627	-1.22819	-0.540219	-0.0264225	-0.952728		1	0.000195485	60.255	45.694	40.237	____________MAFSQVQCLDDNHVNWRSS
A6ND36	Protein FAM83G	FAM83G	S	356		2.62525	2.8851	2.38752	3.01512	3.11642	3.49203	2.82331	3.24063		1	6.40388e-12	130.1	74.785	112.44	AKKLVNPKYALVKAKSVDEIAKISSEKQEAK
A6ND36	Protein FAM83G	FAM83G	S	760		0.286871	0.481332	0.319581	0.688025	0.617304	0.434262	0.860302	0.597996		1	0.0005908	76.943	56.073	76.943	QAKGGQVPRLLPDPGSPRLAQNARPMTDGRA
A6ND36	Protein FAM83G	FAM83G	S	634		-3.64376	-1.82312	-2.58944	-3.33881	-2.56307	-2.16022	-0.917332	-2.72243		0.999979	6.64369e-05	60.325	55.434	60.325	YFEVREHSVPLRRRHSEQVANGPTPPPRRQL
A6ND36	Protein FAM83G	FAM83G	S	610		0.865829	0.906488	0.942695	0.620906	0.830437	0.850617	1.00627	0.966476		0.999976	1.69664e-05	69.72	48.781	69.72	SHSGSSGRGPGPRRPSVASSVSEEYFEVREH
A6ND36	Protein FAM83G	FAM83G	S	613		-1.72598	-1.8334	-2.11502	-2.98749	-2.48374	-1.79234	-2.0891	-1.96209		0.537282	0.000565847	46.833	35.393	46.833	GSSGRGPGPRRPSVASSVSEEYFEVREHSVP
A6ND36	Protein FAM83G	FAM83G	S	614		-0.399769	-0.554116	-0.388412	-0.86864	-0.864205	-0.55013	-0.631371	-0.434558		0.534094	1.69664e-05	69.72	48.781	69.72	SSGRGPGPRRPSVASSVSEEYFEVREHSVPL
A6NDB9	Paralemmin-3	PALM3	S	143		0.824755	1.0837	0.829834	0.760549	1.34587	1.01046	1.86685	1.3044		1	2.93324e-14	101.6	89.967	101.6	VEAGSVGQTDLNKRASLPAGLVGTPPESPSE
A6NDB9	Paralemmin-3	PALM3	S	155		1.35475	1.88393	1.68841	1.32184	2.35762	1.07009	2.72033	1.7848		0.974534	1.62994e-47	157.73	142.19	157.73	KRASLPAGLVGTPPESPSEPREDVLGFLPGP
A6NDB9	Paralemmin-3	PALM3	S	420		-2.96068	-2.56086	-3.23011	-3.42383	-1.86151	-2.75878	-1.42136	-2.95852		1	0.00117107	47.559	28.082	44.457	GSEEKPGTGRDEAEMSPVVERKGGEKKLELE
A6NDB9	Paralemmin-3	PALM3	S	375		2.0288	1.46051	1.519	1.25021	2.63886	1.31414	2.85804	1.66501		1	7.91484e-07	85.51	65.671	45.614	GLEGPEVAGRERGDESPLGAEGAKTGGGEET
A6NDB9	Paralemmin-3	PALM3	S	439		3.09065	2.66211	2.89148	2.63193	4.21109	2.20084	4.62079	2.91974		0.997826	1.32944e-10	105.06	76.763	105.06	ERKGGEKKLELESRGSAEKLGTEREGGEEPL
A6NDB9	Paralemmin-3	PALM3	S	189		-0.521041	-0.886846	-0.98976	-1.1341	-0.199308	-1.33107	-0.714245	-0.465291		0.981478	5.84661e-15	79.407	69.559	79.407	PGAAGDSSEANGPCPSPIPTPEQGLSQRAVP
A6NDB9	Paralemmin-3	PALM3	S	302											0.450639	0.000105804	58.32	46.157	58.32	EAMGEIGRVPEVVQTSSPRLQERLEAAASIE
A6NDB9	Paralemmin-3	PALM3	S	303											0.450639	0.000105804	58.32	46.157	58.32	AMGEIGRVPEVVQTSSPRLQERLEAAASIEG
A6NEL2	Ankyrin repeat domain-containing protein SOWAHB	SOWAHB	S	271		0.189689	0.143868	0.235859	-0.272047	0.714297	0.667543	0.826072	0.749687		1	1.78808e-06	78.191	62.925	45.257	AHSPPATVEAATSRASPPALLPGPAPRGDRP
A6NEL2	Ankyrin repeat domain-containing protein SOWAHB	SOWAHB	S	106		-3.42791	-2.75767	-4.00312	-2.81619	-3.22334	-3.46682	-2.82907	-1.9062		0.977155	1.89644e-05	70.316	60.528	70.316	EPPAAAPSAGGAAPCSPRGARRGEPPQQQPR
A6NEL2	Ankyrin repeat domain-containing protein SOWAHB	SOWAHB	S	258		-1.86935	-1.54065	-1.1217	-1.13232	-1.65805	-1.13643	-1.25377	-1.28933		0.976038	6.90941e-13	69.334	54.288	69.334	EGALAEPAPVPAVAHSPPATVEAATSRASPP
A6NEL2	Ankyrin repeat domain-containing protein SOWAHB	SOWAHB	S	740											0.326045	3.7854e-05	70.452	54.727	70.452	APRGKPIFPVYPLVGSSSPTRKAKSKEISRS
A6NEL2	Ankyrin repeat domain-containing protein SOWAHB	SOWAHB	S	741											0.326045	3.7854e-05	70.452	54.727	70.452	PRGKPIFPVYPLVGSSSPTRKAKSKEISRSV
A6NEL2	Ankyrin repeat domain-containing protein SOWAHB	SOWAHB	S	742											0.326045	3.7854e-05	70.452	54.727	70.452	RGKPIFPVYPLVGSSSPTRKAKSKEISRSVT
A6NFI3	Zinc finger protein 316	ZNF316	S	112		2.42297	2.27002	2.41962	2.64429	2.32515	2.28232	2.30344	2.22598		1	6.32754e-05	65.231	45.653	65.231	ALGTQERLSRGGDAKSPVLQEKGLQASRAPA
A6NGB9	WAS/WASL-interacting protein family member 3	WIPF3	S	281		-1.34728	-0.0256119	-1.31006	-0.45957	-0.104894	-0.736644	0.100309	-0.952728		1	1.4177e-11	78.04	66.832	78.04	LLPPCGYPGLKAEPASPAQDAQEPPAPPPPL
A6NGB9	WAS/WASL-interacting protein family member 3	WIPF3	S	383		-0.266211	-0.0835409	-0.485581	-0.415205	0.433183	-0.795998	0.297044	-0.0974379		0.819509	0.000311824	44.953	29.011	44.953	AGGGKLNPPPAPPARSPTTELSSKSQQATAW
A6NGB9	WAS/WASL-interacting protein family member 3	WIPF3	S	149		0.653549	0.42989	0.351128	-0.645978	1.4197	0.454713	0.930446	0.696104		0.999996	4.95137e-24	92.151	69.953	83.499	RLPNKTISGPLIPPASPRLGNTSEAHGAART
A6NGB9	WAS/WASL-interacting protein family member 3	WIPF3	S	202		-2.72696	-1.12761	-2.37027	-2.35816	-0.801383	-1.87078	-1.20031	-1.9861		0.823167	0.000779357	46.318	32.412	46.318	PPPLPSSSPIKTPLVSPPGPLTKGNLPVVAP
A6NGC4	TLC domain-containing protein 2	TLCD2	S	235		-1.08561	-1.10193	-1.21717	-1.35751	-1.5208	-0.688507	-0.617556	-0.892085		0.987455	0.00014081	51.001	34.695	51.001	RILVNDVLQSRPHPPSPGHEKTRGTRTRRDN
A6NI28	Rho GTPase-activating protein 42	ARHGAP42	S	749											0.366818	0.00011488	55.437	38.001	55.437	SASSLRSISAAEGNKSYSGSIQSLTSVGSKE
A6NI28	Rho GTPase-activating protein 42	ARHGAP42	S	753		-1.67059	-1.31041	-2.1088	-1.80519	-1.60876	-2.52961	-1.19594	-1.98551		0.71319	0.00013126	54.103	36.667	54.103	LRSISAAEGNKSYSGSIQSLTSVGSKETPKA
A8MVU1	Putative neutrophil cytosol factor 1C;Neutrophil cytosol factor 1;Putative neutrophil cytosol factor 1B	NCF1C;NCF1;NCF1B	S	321		-1.18979	-1.57923	-0.297317	-0.590218	-1.34045	-2.65459	-1.84535	-2.18566		0.97524	9.67952e-05	80.156	46.891	80.156	RFLQQRRRQARPGPQSPGSPLEEERQTQRSK
A8MVU1	Putative neutrophil cytosol factor 1C;Neutrophil cytosol factor 1;Putative neutrophil cytosol factor 1B	NCF1C;NCF1;NCF1B	S	324		1.53106	0.761547	2.08089	2.03921	1.70398	0.718365	0.397342	0.779218		0.994714	4.05731e-05	95.622	51.824	95.622	QQRRRQARPGPQSPGSPLEEERQTQRSKPQP
A8MVU1	Putative neutrophil cytosol factor 1C;Neutrophil cytosol factor 1;Putative neutrophil cytosol factor 1B	NCF1C;NCF1;NCF1B	S	296		-2.9017	-2.5862	-3.00366	-2.19373	-3.37128	-4.44555	-2.99573	-4.16476		0.999776	0.0100184	41.283	24.341	41.283	IRNAHSIHQRSRKRLSQDAYRRNSVRFLQQR
A6NIE6	Putative RRN3-like protein RRN3P2;RNA polymerase I-specific transcription initiation factor RRN3	RRN3P2;RRN3	S	44		0.863298	0.716404	0.485316	0.584661	0.615148	0.637509	0.0829296	0.432912		1	3.89176e-05	67.605	51.721	67.605	TGISNMRALENDFFNSPPRKTVQFGGTVTEV
A6NIX2	Wilms tumor protein 1-interacting protein	WTIP	S	88		0.741878	0.357656	0.250816	0.74094	0.408963	0.407702	0.417961	0.627998		0.999997	4.03323e-05	77.959	63.802	77.959	PRRAAVPELSAQPAGSPRASLAGSDGGGGGG
A6NJL1	Zinc finger and SCAN domain-containing protein 5B;Zinc finger and SCAN domain-containing protein 5A	ZSCAN5B;ZSCAN5A	S	294		0.431933	-0.788986	0.160853	0.396985	-0.591841	-0.0117254	-0.660852	0.145014		0.595508	0.000557638	53.252	35.816	47.559	EALTHSGNRGDALNLSSPKRSKPDASSISQE
A6NJL1	Zinc finger and SCAN domain-containing protein 5B;Zinc finger and SCAN domain-containing protein 5A	ZSCAN5B;ZSCAN5A	S	295		-0.399705	-1.48249	-0.119863	-0.241904	-1.4849	-0.88334	-1.32462	-0.70604		0.860981	0.00138172	56.359	23.134	56.359	ALTHSGNRGDALNLSSPKRSKPDASSISQEE
A6NK59	Ankyrin repeat and SOCS box protein 14	ASB14	S	44		0.814912	0.256525	0.757963	0.508712	0.506714	0.358722	0.862411	0.606778		0.532504	0.00220733	41.378	22.647	41.378	KPGTAQHAPKDESLHSFLSADYKKIVETIEK
A6NKD9	Coiled-coil domain-containing protein 85C	CCDC85C	S	246		-1.776	-1.43301	-1.05683	-0.843932	-1.24991	-1.22194	-0.795818	-0.936263		0.999756	4.2808e-11	107.93	89.702	107.93	GPHKAPDGKAGATRRSLDDLSAPPHHRSIPN
A6NKD9	Coiled-coil domain-containing protein 85C	CCDC85C	S	178											0.437322	8.75227e-07	62.847	49.015	62.847	AASGGGGGGGGAGSRSSIDSQASLSGPLSGG
A6NKD9	Coiled-coil domain-containing protein 85C	CCDC85C	S	179											0.437322	8.75227e-07	62.847	49.015	62.847	ASGGGGGGGGAGSRSSIDSQASLSGPLSGGA
A6NM62	Leucine-rich repeat-containing protein 53	LRRC53	S	736											0.478222	0.0481184	43.246	9.4497	43.246	LHPFRKVRVHPEKSLSSLPKQCKQVLLPPKK
A6NM62	Leucine-rich repeat-containing protein 53	LRRC53	S	737											0.478222	0.0481184	43.246	9.4497	43.246	HPFRKVRVHPEKSLSSLPKQCKQVLLPPKKL
A7KAX9	Rho GTPase-activating protein 32	ARHGAP32	S	856		-0.913602	-0.879987	-1.25111	-1.66658	-0.798816	0.0267792	-1.11438	0.234052		0.83422	3.66931e-10	85.615	72.294	85.615	SQCQTPGSTASSEPVSPLQEKLSPFFTLDLS
A7KAX9	Rho GTPase-activating protein 32	ARHGAP32	S	952		-0.194053	-0.157656	0.0364437	-0.0118065	0.176121	0.798235	0.22784	1.06219		0.868379	0.000185096	55.841	32.924	55.841	STWDKCVEERDATNRSPTQIVKMKTNETVAQ
A7KAX9	Rho GTPase-activating protein 32	ARHGAP32	S	1220		-0.992981	-0.654805	-1.20834	-3.00982	-1.02784	0.132765	-1.12382	0.100576		0.997891	2.60301e-05	72.771	56.829	72.771	PRFYSGDQPPSYLGASVDKLHHPLEFADKSP
A7KAX9	Rho GTPase-activating protein 32	ARHGAP32	S	871		0.777924	0.559955	0.448456	0.127832	0.532701	0.868481	0.370425	0.595019		0.998325	2.03655e-08	119.23	100.82	119.23	SPLQEKLSPFFTLDLSPTEDKSSKPSSFTEK
A7KAX9	Rho GTPase-activating protein 32	ARHGAP32	S	682		-2.2488	-2.3454	-2.41458	-1.79598	-2.26732	-2.02465	-2.68495	-1.60291		0.997678	0.00241618	49.448	27.25	49.448	GKSSSVSKRKLQRNESEPSEMKAMALKGGRA
A7KAX9	Rho GTPase-activating protein 32	ARHGAP32	S	902											0.490431	3.89914e-05	105.5	90.11	105.5	VVYAFSPKIGRKLSKSPSMSISEPISVTLPP
A7KAX9	Rho GTPase-activating protein 32	ARHGAP32	S	904											0.490431	3.89914e-05	105.5	90.11	105.5	YAFSPKIGRKLSKSPSMSISEPISVTLPPRV
A7KAX9	Rho GTPase-activating protein 32	ARHGAP32	S	906											0.446934	5.29397e-05	78.794	61.05	78.794	FSPKIGRKLSKSPSMSISEPISVTLPPRVSE
A7KAX9	Rho GTPase-activating protein 32	ARHGAP32	S	1234		-1.64289	-2.03513	-1.55342	-2.576	-2.05398	-1.30355	-1.36002	-1.11448		0.499939	0.00260125	41.621	22.841	41.621	ASVDKLHHPLEFADKSPTPPNLPSDKIYPPS
A7KAX9	Rho GTPase-activating protein 32	ARHGAP32	S	892		2.84166	2.56808	3.06408	2.85	3.03548	3.59934	2.75704	3.86962		1	0.00034627	110.87	77.647	110.87	SSKPSSFTEKVVYAFSPKIGRKLSKSPSMSI
A7XYQ1	Sine oculis-binding protein homolog	SOBP	S	629		-2.12299	-1.43015	-1.37652	-1.2713	-1.91147	-1.08937	-1.33218	-1.61199		0.999923	4.20954e-05	41.205	32.939	41.205	EHGRSEVVDLTRRAGSPPGPPGAGGQLGFPG
Q96HA1	Nuclear envelope pore membrane protein POM 121C;Nuclear envelope pore membrane protein POM 121	POM121C;POM121	S	697		-0.312521	-0.452161	-0.553278	-0.604389	-1.05493	-0.543033	-0.827747	-0.84632		0.994554	1.27204e-06	89.055	72.523	89.055	LQAETATKPQATSAPSPAPKQSFLFGTQNTS
A8CG34	Nuclear envelope pore membrane protein POM 121C	POM121C	S	368											0.313084	2.45972e-05	54.656	37.305	54.656	LNSQSSDDHLNKRSRSSSMSSLTGAYTSGIP
A8CG34	Nuclear envelope pore membrane protein POM 121C	POM121C	S	369											0.313084	2.45972e-05	54.656	37.305	54.656	NSQSSDDHLNKRSRSSSMSSLTGAYTSGIPS
A8CG34	Nuclear envelope pore membrane protein POM 121C	POM121C	S	370											0.385763	2.45972e-05	54.656	37.305	43.813	SQSSDDHLNKRSRSSSMSSLTGAYTSGIPSS
A8CG34	Nuclear envelope pore membrane protein POM 121C	POM121C	S	372											0.385763	0.000333096	43.813	29.655	43.813	SSDDHLNKRSRSSSMSSLTGAYTSGIPSSSR
A8CG34	Nuclear envelope pore membrane protein POM 121C	POM121C	S	373											0.197919	0.000333096	42.711	24.794	42.711	SDDHLNKRSRSSSMSSLTGAYTSGIPSSSRN
C4AMC7	Putative WAS protein family homolog 3;WAS protein family homolog 2;WAS protein family homolog 1;Putative WAS protein family homolog 4	WASH3P;WASH2P;WASH1;WASH4P	S	343		-4.10715	-3.23259	-4.64799	-3.48295	-3.70807	-4.64427	-4.32968	-3.2082		0.874061	6.10132e-05	64.422	43.759	64.422	PVGQGARQDDSSSSASPSVQGAPREVVDPSG
A8MU93	Uncharacterized protein C17orf100	C17orf100	S	54		-0.271414	-0.606821	-0.229567	-0.699043	-0.748678	-0.37658	-0.472409	-0.396619		0.981858	0.000478963	57.019	38.239	57.019	RRVETSQRRSEGPSLSPSGKRLPRILEASSR
B1AK53	Espin	ESPN	S	642		-1.37143	0.651047	0.540659	0.0982819	-1.03095	1.19192	-1.34535	2.33647		0.985585	5.77817e-05	79.511	60.915	62.193	GCGQRRSSSSTGSTKSFNMMSPTGDNSELLA
B2RTY4	Unconventional myosin-IXa	MYO9A	S	2464		-0.901405	-1.42184	-1.58715	-2.32278	-1.13796	-0.636335	-1.33189	-1.42047		0.999854	0.00096594	41.86	29.093	41.86	KLFQIYSKSPFYRAASGNEALGMEGPLGQTK
B2RTY4	Unconventional myosin-IXa	MYO9A	S	1258		-1.33254	-2.2784	-1.41126	-1.73318	-1.53373	-1.8414	-1.47888	-1.91472		1	0.000166042	57.328	36.664	57.328	GVDLQEDVLVRERPRSLEDLHQKKVGRAKRE
B2RTY4	Unconventional myosin-IXa	MYO9A	S	1363											0.448134	0.00125259	52.495	29.198	52.495	ISDEGDLQFPSPKISSSPKFDSRDNALSASN
B2RTY4	Unconventional myosin-IXa	MYO9A	S	1364											0.448134	0.00125259	52.495	29.198	52.495	SDEGDLQFPSPKISSSPKFDSRDNALSASNE
B2RUZ4	Small integral membrane protein 1	SMIM1	S	22		-3.90536	-3.41751	-2.53938	-2.69091	-3.7102	-3.04529		-5.32945		0.999815	0.000189645	55.705	44.265	55.705	HVHYSRWEDGSRDGVSLGAVSSTEEASRCRR
B2RUZ4	Small integral membrane protein 1	SMIM1	S	27		-1.53449	-1.53071	-1.15507	-1.72074	-1.24011	-1.28012	-4.13039	-2.52724		0.746882	0.000189645	55.705	44.265	55.705	RWEDGSRDGVSLGAVSSTEEASRCRRISQRL
B2RXF0	Transmembrane protein 229A	TMEM229A	S	4		-4.43603	-1.13742	-0.657559	-2.80589	-2.18509	0.29453	-1.14866	0.125744		0.9995	5.1012e-05	70.622	52.354	70.622	____________MAGSDVDSEGPARRGGAAR
Q99613	Eukaryotic translation initiation factor 3 subunit C;Eukaryotic translation initiation factor 3 subunit C-like protein	EIF3C;EIF3CL	S	166		0.103571	-0.488071	-0.166426	-0.6256	-0.0544596	0.0748062	-1.30913	-0.525671		1	1.69149e-07	100.43	86.999	71.354	DFESHITSYKQNPEQSADEDAEKNEEDSEGS
Q99613	Eukaryotic translation initiation factor 3 subunit C;Eukaryotic translation initiation factor 3 subunit C-like protein	EIF3C;EIF3CL	S	39		6.2129	6.04293	6.2349	5.93978	6.30238	6.04931	5.73696	5.96528		1	2.69129e-106	197.38	162.22	197.38	TKPVGGNYGKQPLLLSEDEEDTKRVVRSAKD
B7ZBB8	Protein phosphatase 1 regulatory subunit 3G	PPP1R3G	S	84		-0.160421	0.340945	-0.13955	0.00431538	0.504996	1.2253	1.01108	0.92921		0.567467	8.35916e-08	110.97	90.019	110.97	EQEELLECRRRCRARSFSLPADPILQAAKFL
B7ZBB8	Protein phosphatase 1 regulatory subunit 3G	PPP1R3G	S	86		0.884031	1.11121	0.614994	0.872961	1.11628	1.49514	1.22602	1.50052		0.904891	3.52135e-05	70.412	49.161	70.412	EELLECRRRCRARSFSLPADPILQAAKFLQQ
C9J069	Uncharacterized protein C9orf172	C9orf172	S	109		-3.53464	-3.0842	-2.53513	-2.72579	-2.37589	-2.1247	-3.68119	-3.10742		0.993097	0.000111263	57.798	39.203	57.798	KSAPRAPPGLTPAPASPPVLPRRGREAQRAA
C9JI98	Transmembrane protein 238	TMEM238	S	154		-1.09854	-1.33972	-0.728131	-0.346508	-0.683393	0.243951	-0.236439	-0.0498505		1	0.000837479	55.04	26.832	55.04	RARRAARAPPPPAAGSRRVRLQLATLEAGPG
C9JI98	Transmembrane protein 238	TMEM238	S	175		-1.11022	-1.15004	-1.46672	-2.68903	-1.70095	-0.841183	-0.565721	-1.63458		1	2.84698e-56	173.03	156.49	173.03	QLATLEAGPGAAGAGSE______________
C9JI98	Transmembrane protein 238	TMEM238	S	124		-1.1899	-2.325	-1.41024	-2.11931	-1.58014	-1.66459	-1.04961	-1.53292		1	0.00271413	42.317	27.345	42.317	PSALARLARKLSRRWSAPAAAGQRPAPGSRR
O60218	Aldo-keto reductase family 1 member B10;Aldo-keto reductase family 1 member B15	AKR1B10;AKR1B15	S	211											0.451569	1.67298e-14	72.879	56.213	72.879	LIQYCHSKGITVTAYSPLGSPDRPWAKPEDP
Q13765	Nascent polypeptide-associated complex subunit alpha;Nascent polypeptide-associated complex subunit alpha, muscle-specific form	NACA	S	166											0.493677	1.3897e-20	108.52	94.47	62.594	SNIQENTQTPTVQEESEEEEVDETGVEVKDI
I3L1I5	Putative uncharacterized protein LOC100996504		S	94		0.728029	1.03543	0.896532	0.794418	0.660809	0.916399	0.730267	0.868614		0.999369	3.88096e-24	144.56	121	144.56	SWERSRSCSESWRRLSLDASAVDEEPCLPRT
I3L1I5	Putative uncharacterized protein LOC100996504		S	155		0.259286	1.42382	1.25535	0.485714	1.0706	0.317443	1.05723	0.274847		0.988041	1.11325e-22	130.87	104.74	130.87	PGKECDSPKKRGRSRSVPVSFYEIRSPEISP
O00116	Alkyldihydroxyacetonephosphate synthase, peroxisomal	AGPS	S	65		1.24734	1.41068	1.81888	1.59405	1.38305	1.50579	1.25979	1.59972		0.834215	7.54437e-07	66.793	57.044	59.792	REALSTNECKARRAASAATAAPTATPAAQES
O00151	PDZ and LIM domain protein 1	PDLIM1	S	215											0.434806	9.53921e-07	68.434	46.835	68.434	LQEKQELNEPPKQSTSFLVLQEILESEEKGD
O00151	PDZ and LIM domain protein 1	PDLIM1	S	90		2.57133	2.59795	2.52757	1.07976	2.41214	1.34194	0.82469	1.05662		0.999732	1.22115e-06	78.692	60.067	67.153	DNLTLTVARSEHKVWSPLVTEEGKRHPYKMN
O00159	Unconventional myosin-Ic	MYO1C	S	1041		-4.21818	-4.11157	-3.08984	-3.04241	-2.74361	-2.09107	-3.97543	-1.55247		0.936739	0.000595316	44.925	36.106	44.925	AGGPGRDGTIDFTPGSELLITKAKNGHLAVV
O00159	Unconventional myosin-Ic	MYO1C	S	408		1.01787	0.237999	0.65194	0.197937	1.01222	-0.23397	-0.102428	-0.177919		0.974977	0.00294409	74.376	58.238	56.258	LVGKINRSLASKDVESPSWRSTTVLGLLDIY
O00160	Unconventional myosin-If	MYO1F	S	1001		-0.24979	-0.275876	-0.346157	-0.149605	-0.692318	-0.516251	-0.0779553	-0.332886		0.5	6.43121e-05	48.088	37.62	48.088	STSLGASRRPRARPPSEHNTEFLNVPDQGMA
O00160	Unconventional myosin-If	MYO1F	S	992		-1.47499	-1.21237	-0.986506	0.0907517	-0.734063	-2.3192	-1.02356	-1.38438		0.99628	0.0109602	40.616	18.512	40.616	THRPPRGPPSTSLGASRRPRARPPSEHNTEF
O00161	Synaptosomal-associated protein 23	SNAP23	S	20		-0.28223	0.0702143	-0.322073	0.241773	0.0858097	-0.388313	-0.375184	0.12049		0.641387	0.000111871	55.589	36.011	55.589	SSEEIQQRAHQITDESLESTRRILGLAIESQ
O00161	Synaptosomal-associated protein 23	SNAP23	S	161		-1.40895	-1.45408	-2.69214	-3.78233	-1.73367	-2.01255	-1.12848	-2.73184		0.964499	0.000305092	42.121	29.688	42.121	DAREDEMEENLTQVGSILGNLKDMALNIGNE
O00161	Synaptosomal-associated protein 23	SNAP23	S	110		1.75159	0.950547	1.94302	0.724307	1.83902	0.519782	-0.788961	0.000833511		1	3.46326e-25	147.25	125.41	147.25	SGKAYKTTWGDGGENSPCNVVSKQPGPVTNG
O00168	Phospholemman	FXYD1	S	82		0.727386	0.916659	1.22725	1.6766	1.32746	1.37028	0.986204	1.55925		0.587833	2.91551e-07	115.98	95.887	115.98	QQRTGEPDEEEGTFRSSIRRLSTRRR_____
O00168	Phospholemman	FXYD1	S	83											0.464277	5.73106e-05	107.61	78.118	107.61	QRTGEPDEEEGTFRSSIRRLSTRRR______
O00178	GTP-binding protein 1	GTPBP1	S	580		0.168474	-0.263854	-0.251799	0.0219421	-0.26369	0.170394	-0.764618	0.0272408		0.992777	0.000136072	97.488	80.41	97.488	KAVGTITKLLQTTNNSPMNSKPQQIKMQSTK
O00178	GTP-binding protein 1	GTPBP1	S	12		-2.8558	-2.21579	-2.83052	-2.8159	-2.23289	-2.56332	-2.7537	-2.32892		0.824872	1.1177e-06	67.055	60.918	51.617	____MATERSRSAMDSPVPASMFAPEPSSPG
O00178	GTP-binding protein 1	GTPBP1	S	24		0.574773	0.708767	1.10234	0.43056	1.01165	0.92494	0.0827246	0.967015		0.696327	8.19347e-17	132.28	118.53	117.61	AMDSPVPASMFAPEPSSPGAARAAAAAARLH
O00178	GTP-binding protein 1	GTPBP1	S	25		-0.937871	-0.931327	-0.275814	-0.804501	-0.57358	-0.346325	0.259118	-0.405591		0.679539	2.08309e-06	98.968	84.658	89.968	MDSPVPASMFAPEPSSPGAARAAAAAARLHG
O00192	Armadillo repeat protein deleted in velo-cardio-facial syndrome	ARVCF	S	916		2.30852	1.43598	1.22165	1.56333	1.26433	1.23058	1.80819	0.731098		0.509273	0.000249814	54.288	33.638	54.288	YSTVDRRERRPRGASSAGEASEKEPLKLDPS
O00193	Small acidic protein	SMAP	S	15		-0.867104	-1.21612	-0.662744	-1.34773	-0.811695	-1.2397	-1.09443	-1.87587		0.5	4.22292e-09	118.55	102.27	118.55	_MSAARESHPHGVKRSASPDDDLGSSNWEAA
O00193	Small acidic protein	SMAP	S	17		4.41807	3.62964	4.05804	2.97017	4.16494	2.85947	2.82867	2.49002		0.966096	4.81085e-84	187.32	169.02	179.86	SAARESHPHGVKRSASPDDDLGSSNWEAADL
O00203	AP-3 complex subunit beta-1	AP3B1	S	276		4.82066	5.13889	4.9997	5.12749	5.43365	5.21573	4.10992	5.15788		1	4.22986e-18	134.08	108.86	134.08	KEGDELEDNGKNFYESDDDQKEKTDKKKKPY
O00231	26S proteasome non-ATPase regulatory subunit 11	PSMD11	S	14		-0.544203	-0.0519648	-0.359527	-0.0850716	-0.308748	-0.155182	0.242399	-0.40351		0.999682	2.53531e-05	58.172	42.478	58.172	__MAAAAVVEFQRAQSLLSTDREASIDILHS
O00255	Menin	MEN1	S	492		0.253314	1.00503	0.592837	0.703475	0.36299	0.727198	0.0867424	0.555119		1	1.78886e-07	80.632	47.816	80.632	GEEAREGRRRGPRRESKPEEPPPPKKPALDK
O00257	E3 SUMO-protein ligase CBX4	CBX4	S	415		1.70047	1.19227	1.39508	1.14933	0.511357	0.235018	0.19948	0.341648		0.989976	0.000818341	50.053	38.782	50.053	HAVGLNLSHVRKRCLSETHGEREPCKKRLTA
O00257	E3 SUMO-protein ligase CBX4	CBX4	S	182		0.337171	0.156351	0.559867	-0.0383959	-0.0604362	-0.245052	0.272757	-0.34483		0.958532	5.89072e-05	59.709	41.296	43.382	KMYDLQYQGGHKEAPSPTCPDLGAKSHPPDK
O00264	Membrane-associated progesterone receptor component 1	PGRMC1	S	181		3.89997	4.48434	3.84507	4.05757	4.43699	4.46798	3.80675	4.37398		0.999991	7.06684e-180	227.87	202.35	149.32	HVGKLLKEGEEPTVYSDEEEPKDESARKND_
O00264	Membrane-associated progesterone receptor component 1	PGRMC1	S	54		-2.67682	-1.7279	-2.46467	-3.27613	-1.56918	-1.58424	-0.99951	-2.74341		0.555009	7.86041e-05	53.773	47.336	53.773	IFLLYKIVRGDQPAASGDSDDDEPPPLPRLK
O00264	Membrane-associated progesterone receptor component 1	PGRMC1	S	57		2.53997	2.65878	2.46568	2.25794	2.54174	2.39537	2.65659	2.5037		0.999989	6.37518e-69	173.47	158.79	173.47	LYKIVRGDQPAASGDSDDDEPPPLPRLKRRD
O00267	Transcription elongation factor SPT5	SUPT5H	S	666		3.1976	3.30163	3.27874	3.14395	3.24984	3.31659	3.62899	3.39541		1	6.19348e-102	197.38	166.38	183.74	PRDVTNFTVGGFAPMSPRISSPMHPSAGGQR
O00268	Transcription initiation factor TFIID subunit 4	TAF4	S	543		-2.45621	-2.17601	-2.72086	-2.47443	-2.23679	-2.34978	-2.85687	-2.9195		0.999967	3.09455e-15	73.771	61.575	73.771	SQAQTTVQPSATLQRSPGVQPQLVLGGAAQT
O00273	DNA fragmentation factor subunit alpha	DFFA	S	315		3.10955	3.52111	3.42753	3.5682	3.39049	3.55577	3.52493	3.59521		1	7.45276e-10	102.73	67.958	92.19	TQSLHSLRSISASKASPPGDLQNPKRARQDP
O00308	NEDD4-like E3 ubiquitin-protein ligase WWP2	WWP2	S	211		-1.09864	-0.946774	-0.281221	-0.116651	0.289	0.426723	-1.25354	0.239191		0.999998	2.6805e-10	119.88	86.934	83.54	HSGASARTTPATGEQSPGARSRHRQPVKNSG
O00391	Sulfhydryl oxidase 1	QSOX1	S	426		-1.60688	-1.71472	-1.89845	-1.52849	-1.13204	-1.31202	-0.494206	-0.316881		1	0.000465741	50.843	35.871	50.843	FHFLTVQAARQNVDHSQEAAKAKEVLPAIRG
O00401	Neural Wiskott-Aldrich syndrome protein	WASL	S	430		-0.882497	-1.33291	-1.34837	-0.942315	-0.598675	-1.23047	-1.56273	-1.22221		0.859143	0.00641497	40.515	29.244	40.515	EGAQLKKVEQNSRPVSCSGRDALLDQIRQGI
O00418	Eukaryotic elongation factor 2 kinase	EEF2K	S	500		-0.602536	0.0299759	-0.0328407	-0.689563	-0.366093	-0.643131	0.188128	-0.76836		1	2.96656e-05	75.788	50.229	75.788	KWNLLNSSRLHLPRASAVALEVQRLNALDLE
O00418	Eukaryotic elongation factor 2 kinase	EEF2K	S	445		-0.584526	0.398055	0.563462	0.487865	1.17461	1.01366	0.112764	0.891015		0.98998	4.59514e-07	84.653	67.711	56.121	DNHRESENSGDSGYPSEKRGELDDPEPREHG
O00418	Eukaryotic elongation factor 2 kinase	EEF2K	S	470		0.51091	0.603207	0.864298	0.698776	1.02129	0.889259	1.03273	0.822961		0.998013	0.00039409	50.87	38.103	50.87	EPREHGHSYSNRKYESDEDSLGSSGRVCVEK
O00418	Eukaryotic elongation factor 2 kinase	EEF2K	S	474		-0.632914	-0.365383	-0.128169	-0.0652733	0.0795221	-0.0305529	0.454537	0.149228		0.982504	0.00039254	50.883	41.346	50.883	HGHSYSNRKYESDEDSLGSSGRVCVEKWNLL
O00418	Eukaryotic elongation factor 2 kinase	EEF2K	S	18		-1.71986	-0.802459	-0.888488	-0.321049	-0.470254	-0.436594	0.191487	-0.491763		1	6.13459e-06	73.435	53.106	73.435	DEDLIFRLEGVDGGQSPRAGHDGDSDGDSDD
O00429	Dynamin-1-like protein	DNM1L	S	616		4.53187	4.18966	4.39022	4.08814	4.09392	4.23953	3.73869	4.04669		0.999987	3.44314e-07	83.849	69.943	83.849	LLAEEKSKPIPIMPASPQKGHAVNLLDVPVP
O00443	Phosphatidylinositol 4-phosphate 3-kinase C2 domain-containing subunit alpha	PIK3C2A	S	1553		-0.352416	-0.410948	-0.481197	-0.786759	-0.720599	-0.22678	-1.29246	-0.974504		0.836075	5.10784e-05	63.69	46.81	63.184	EKAEGIARSADAGSFSPTPGQIGGAVKLSIS
O00443	Phosphatidylinositol 4-phosphate 3-kinase C2 domain-containing subunit alpha	PIK3C2A	S	338		-2.23702	-3.15028	-2.18157	-1.46483	-1.9924	-1.68774	-1.99675	-1.95137		0.941018	0.0296748	50.805	12.029	50.805	VNGKSLSVATVTRSQSLNIRTTQLAKAQGHI
O00443	Phosphatidylinositol 4-phosphate 3-kinase C2 domain-containing subunit alpha	PIK3C2A	S	259		1.89221	2.04364	1.56162	1.71958	1.44529	1.49829	0.767005	1.21165		0.999993	0.000106838	88.187	60.174	88.187	TDLEITDSKVSNLQVSPKSEDISKFDWLDLD
O00470	Homeobox protein Meis1	MEIS1	S	194											0.45762	0.00369103	42.059	28.646	42.059	GKMPIDLVIDDREGGSKSDSEDITRSANLTD
O00470	Homeobox protein Meis1	MEIS1	S	196											0.45762	0.00369103	42.059	28.646	42.059	MPIDLVIDDREGGSKSDSEDITRSANLTDQP
O00499	Myc box-dependent-interacting protein 1	BIN1	S	296		3.41562	3.45507	3.361	3.45421	3.57419	3.58905	3.76899	3.49249		0.99603	1.20804e-56	166.9	130.21	166.9	VKAQPSDNAPAKGNKSPSPPDGSPAATPEIR
O00499	Myc box-dependent-interacting protein 1	BIN1	S	298		1.66495	2.15395	2.21742	2.19509	2.24171	2.25607	2.68679	2.34553		0.989837	5.44545e-07	115.8	87.074	49.537	AQPSDNAPAKGNKSPSPPDGSPAATPEIRVN
O00499	Myc box-dependent-interacting protein 1	BIN1	S	303		3.06489	2.839	2.84711	2.86977	3.28079	3.26203	3.65712	3.08913		0.999938	6.21706e-33	148.57	120.91	114.56	NAPAKGNKSPSPPDGSPAATPEIRVNHEPEP
O00506	Serine/threonine-protein kinase 25	STK25	S	341		-0.398554	-1.12561	-0.93625	-1.19187	-1.06436	-0.492285	-0.753378	-0.303587		0.590341	7.35874e-05	61.102	45.467	61.102	RPSPHSKLHKGTALHSSQKPAEPVKRQPRSQ
O00512	B-cell CLL/lymphoma 9 protein	BCL9	S	687		2.85661	2.1677	2.22252	1.98449	1.97787	2.26588	2.21249	2.44645		0.995303	1.67684e-08	121.44	103.3	121.44	GNNPIFPRIPVEGPLSPSRGDFPKGIPPQMG
O00512	B-cell CLL/lymphoma 9 protein	BCL9	S	291		-0.946794	-0.97977	-0.37709	-1.24989	-0.946444	-0.635048	-0.778846	-0.986342		0.863646	2.85383e-10	83.567	71.507	83.567	RESPGVENKLIPSVGSPASSTPLPPDGTGPN
O00512	B-cell CLL/lymphoma 9 protein	BCL9	S	278		1.66509	0.199138	1.08763	0.785351	0.78647	0.886334	0.738901	1.0452		1	0.000172827	95.206	75.652	95.206	PAPKPAAPPRPLDRESPGVENKLIPSVGSPA
O00512	B-cell CLL/lymphoma 9 protein	BCL9	S	917		1.97254	1.53514	1.65556	1.64815	1.45746	1.70574	1.89646	1.81835		0.999994	1.7284e-11	125.23	101.99	125.23	AASIKSPPVLGSAAASPVHLKSPSLPAPSPG
O00515	Ladinin-1	LAD1	S	272		0.758322	0.652282	0.541654	1.84992	0.716372	0.982249	0.28818	1.81212		0.722203	5.56662e-05	68.481	33.571	68.481	SEKASIFEKALASEKSPTADAKPAPKRATAS
O00515	Ladinin-1	LAD1	S	356		3.83929	4.27579	3.50237	3.26337	3.73636	4.01841	3.05994	3.62919		0.959362	2.70722e-17	137.09	112.68	137.09	LQVKIPSKEEEADMSSPTQRTYSSSLKRSSP
O00515	Ladinin-1	LAD1	S	468		-0.00680924	0.0775366	-0.0796919	-0.338099	0.114075	0.215129	0.346683	-0.0153027		0.999871	1.995e-06	78.244	55.415	78.244	SRAEPASSRKENLRLSGVVTSRLNLWISRTQ
O00515	Ladinin-1	LAD1	S	177		4.78235	5.28795	4.84743	4.96042	5.21038	5.5846	4.87257	5.67066		1	1.49204e-11	118.2	94.525	61.212	VGREPEERKKGVPEKSPVLEKSSMPKKTAPE
O00515	Ladinin-1	LAD1	S	347		-0.310293	0.734786	0.157137	0.093298	0.351126	0.237642	-0.234058	0.661717		0.999962	5.95721e-05	67.251	54.375	67.251	VASRLPPVTLQVKIPSKEEEADMSSPTQRTY
O00515	Ladinin-1	LAD1	S	123		2.84734	2.75102	2.47039	2.31484	2.63698	2.76921	2.70498	2.65098		0.988245	1.12757e-06	96.848	69.75	64.65	PIQERLEAEEGRNSLSPVQATQKPLVSKKEL
O00515	Ladinin-1	LAD1	S	38		0.398914	1.20144	-0.315087	-1.12034	0.0878868	0.427024	-1.02062	-0.265666		0.739827	1.45965e-17	127.71	107.28	64.675	EEEQERERRRRHRNLSSTTDDEAPRLSQNGD
O00515	Ladinin-1	LAD1	S	39		0.199415	1.43289	0.082057	-0.166887	0.617881	0.553368	-0.831038	0.732116		0.912224	9.53963e-38	153.32	130.09	153.32	EEQERERRRRHRNLSSTTDDEAPRLSQNGDR
O00515	Ladinin-1	LAD1	S	301		1.05529	0.920821	0.659169	0.751426	1.00338	0.74658	0.832003	0.92345		0.989772	9.39244e-07	95.302	76.257	95.302	ASEQPLAQEPPASGGSPATTKEQRGRALPGK
O00515	Ladinin-1	LAD1	S	392		3.58853	3.9994	3.70267	4.05358	4.3372	4.7687	3.99947	4.62807		0.583212	2.08305e-29	139.58	110.61	125.22	RMKPKKENSETTLTRSASMKLPDNTVKLGEK
O00515	Ladinin-1	LAD1	S	394		5.33819	5.68393	5.37623	5.52753	5.91401	5.9776	5.33615	5.96555		0.99936	8.73628e-38	151.44	120.75	151.44	KPKKENSETTLTRSASMKLPDNTVKLGEKLE
O00515	Ladinin-1	LAD1	S	485		0.301473	1.05309	0.395853	1.37088	2.02222	1.68786	0.810681	1.27542		0.95516	1.06275e-07	110.37	91.042	73.834	VVTSRLNLWISRTQESGDQDPQEAQKASSAT
O00522	Krev interaction trapped protein 1	KRIT1	S	276		-0.779793	-0.914212	-0.38696	-0.836879	-0.552025	-1.06607	-0.865916	-0.74853		0.810783	0.0185907	41.399	23.239	41.399	SKIQIPKQEKWQRSMSSVTEDKERQWVDDFP
O00559	Receptor-binding cancer antigen expressed on SiSo cells	EBAG9	S	36		3.20019	3.6047	3.71664	3.50206	3.82868	3.71301	3.95555	3.67432		0.999975	9.40395e-11	129.15	96.766	102.27	FLKRLICRSGRGRKLSGDQITLPTTVDYSSV
O00560	Syntenin-1	SDCBP	S	6		-0.735414	-0.429337	-0.868795	-0.735409	-0.0535097	0.290382	-0.25055	-0.278439		0.821191	2.25103e-05	59.261	44.571	59.261	__________MSLYPSLEDLKVDKVIQAQTA
O00562	Membrane-associated phosphatidylinositol transfer protein 1	PITPNM1	S	621		-0.694714	-0.363094	-0.449491	-0.876903	-0.454776	0.127366	-0.118745	-0.115741		0.999082	0.000707977	47.037	32.628	46.592	VRDPLADGVEGLGRGSPEPSALPPQRIPSDM
O00562	Membrane-associated phosphatidylinositol transfer protein 1	PITPNM1	S	664		-0.197832	0.185174	-0.114055	-0.185156	0.123763	-0.498668	0.375028	0.00554466		0.75517	7.09055e-07	81.113	66.787	81.113	QAAPATTSSWEPRRASTAFCPPAASSEAPDG
O00562	Membrane-associated phosphatidylinositol transfer protein 1	PITPNM1	S	373		0.0348034	0.309152	0.374352	-0.263336	0.691976	0.385302	-0.646803	0.260819		0.999959	1.78233e-10	74.81	66.209	74.81	SDSEEVFPKEMTKWNSNDFIDAFASPVEAEG
O00567	Nucleolar protein 56	NOP56	S	519		-0.322862	-0.109762	0.164473	0.00801754	0.368356	-0.90489	0.0473232	-0.795198		0.827702	1.26476e-06	89.483	78.667	66.012	SKPKKKKSFSKEELMSSDLEETAGSTSIPKR
O00567	Nucleolar protein 56	NOP56	S	520		2.03236	2.19479	2.76886	2.64201	2.66217	1.40547	2.55144	1.753		0.885495	3.46684e-32	148.85	138.73	148.85	KPKKKKSFSKEELMSSDLEETAGSTSIPKRK
O00567	Nucleolar protein 56	NOP56	S	569		1.96339	2.84217	3.53243	3.28951	2.52193	2.51958	2.75751	2.47562		1	3.71249e-07	110.38	94.717	41.871	SGSKKKRKFSKEEPVSSGPEEAVGKSSSKKK
O00567	Nucleolar protein 56	NOP56	S	570		3.09794	3.93687	4.65235	4.48088	3.71201	3.55008	3.99243	3.70744		1	2.30471e-09	119.27	104.35	41.871	GSKKKRKFSKEEPVSSGPEEAVGKSSSKKKK
O00567	Nucleolar protein 56	NOP56	S	563		1.06677	2.8447	2.3	2.19993	1.37672	1.75593	1.09951	1.56349		0.993034	7.94382e-137	211.06	159.66	211.06	EEAGHRSGSKKKRKFSKEEPVSSGPEEAVGK
O00571	ATP-dependent RNA helicase DDX3X;ATP-dependent RNA helicase DDX3Y	DDX3X;DDX3Y	S	70		-0.131857	-0.312822	-0.695185	-0.362312	0.0692882	-0.0777321	-0.0263147	-0.309496		0.499993	0.000554272	74.165	53.051	74.165	KDSSGWSSSKDKDAYSSFGSRSDSRGKSSFF
O00571	ATP-dependent RNA helicase DDX3X;ATP-dependent RNA helicase DDX3Y	DDX3X;DDX3Y	S	71		-0.131857	-0.312822	-0.695185	-0.362312	0.0692882	-0.0777321	-0.0263147	-0.309496		0.499993	0.000554272	74.165	53.051	74.165	DSSGWSSSKDKDAYSSFGSRSDSRGKSSFFS
O00571	ATP-dependent RNA helicase DDX3X;ATP-dependent RNA helicase DDX3Y	DDX3X;DDX3Y	S	594		1.32599	1.04865	0.696772	0.528356	0.5951	-0.0344496	-0.352857	0.210238		1	0.000901995	98.055	61.673	98.055	HYKGSSRGRSKSSRFSGGFGARDYRQSSGAS
O00571	ATP-dependent RNA helicase DDX3X	DDX3X	S	82		0.876598	0.555524	0.551299	0.689646	0.396121	0.463109	1.20369	0.883596		0.954948	0.00096995	60.157	37.624	60.157	DAYSSFGSRSDSRGKSSFFSDRGSGSRGRFD
O00571	ATP-dependent RNA helicase DDX3X	DDX3X	S	605											0.494828	0.000362968	50.493	44.057	50.493	SSRFSGGFGARDYRQSSGASSSSFSSSRASS
O00571	ATP-dependent RNA helicase DDX3X	DDX3X	S	606		-2.01151	-1.81431	-1.9413	-1.8015	-1.73826	-2.57091	-3.30447	-1.55288		0.925912	0.000362968	50.493	44.057	46.964	SRFSGGFGARDYRQSSGASSSSFSSSRASSS
O00571	ATP-dependent RNA helicase DDX3X	DDX3X	S	612		-2.44798	-2.61372	-2.37783	-1.98522	-1.52309	-1.05318	-1.10366	-1.2364		0.698092	1.06864e-05	72.21	58.304	72.21	FGARDYRQSSGASSSSFSSSRASSSRSGGGG
O00571	ATP-dependent RNA helicase DDX3X	DDX3X	S	614											0.448741	4.10755e-05	61.167	52.654	61.167	ARDYRQSSGASSSSFSSSRASSSRSGGGGHG
O00571	ATP-dependent RNA helicase DDX3X	DDX3X	S	615											0.448741	4.10755e-05	61.167	52.654	61.167	RDYRQSSGASSSSFSSSRASSSRSGGGGHGS
O00571	ATP-dependent RNA helicase DDX3X	DDX3X	S	616											0.429551	0.0021424	41.348	36.382	41.348	DYRQSSGASSSSFSSSRASSSRSGGGGHGSS
O00571	ATP-dependent RNA helicase DDX3X	DDX3X	S	90		0.611359	0.220758	0.232167	0.414057	0.316117	-0.0527182	-0.107005	0.396067		0.96832	0.0013852	54.276	41.075	46.964	RSDSRGKSSFFSDRGSGSRGRFDDRGRSDYD
O00571	ATP-dependent RNA helicase DDX3X;ATP-dependent RNA helicase DDX3Y	DDX3X;DDX3Y	S	410											0.746203	0.00848813	48.229	33.257	48.229	DFLDEYIFLAVGRVGSTSENITQKVVWVEES
O00629	Importin subunit alpha-3	KPNA4	S	60		-0.827301	-0.99001	-1.55215	-1.86269	-0.892987	-0.573195	-1.56452	-0.82225		0.99995	2.83659e-05	68.552	60.56	68.552	LLKRRNVPHEDICEDSDIDGDYRVQNTSLEA
O00712	Nuclear factor 1 B-type	NFIB	S	311											0.430707	0.00342931	40.025	25.052	40.025	PAAGSRTWHERDQDMSSPTTMKKPEKPLFSS
O00712	Nuclear factor 1 B-type	NFIB	S	312											0.430707	0.00342931	40.025	25.052	40.025	AAGSRTWHERDQDMSSPTTMKKPEKPLFSSA
O00712	Nuclear factor 1 B-type	NFIB	S	328		-0.166998	-0.66605	-0.256228	-0.23858	-0.00170422	-0.104969	-0.184957	0.371542		0.984878	3.17647e-06	77.191	55.733	77.191	PTTMKKPEKPLFSSASPQDSSPRLSTFPQHH
O00712	Nuclear factor 1 B-type	NFIB	S	265		0.254535	0.0140514	-0.0921354	0.21622	0.142579	0.956076	0.412374	0.534288		0.868897	0.000633073	68.893	38.639	68.893	YHDMNSGVNLQRSLSSPPSSKRPKTISIDEN
O00712	Nuclear factor 1 B-type	NFIB	S	284											0.319511	0.000136695	46.66	38.373	46.66	SKRPKTISIDENMEPSPTGDFYPSPSSPAAG
O00712	Nuclear factor 1 B-type	NFIB	S	294											0.491868	2.39253e-10	84.152	76.254	74.81	ENMEPSPTGDFYPSPSSPAAGSRTWHERDQD
O00712	Nuclear factor 1 B-type	NFIB	S	295			-5.09908			-5.01725					0.599066	2.39253e-10	84.152	76.254	42.669	NMEPSPTGDFYPSPSSPAAGSRTWHERDQDM
O00750	Phosphatidylinositol 4-phosphate 3-kinase C2 domain-containing subunit beta	PIK3C2B	S	155		1.52467	1.91948	2.06679	2.14204	2.27992	2.35406	2.72675	2.60058		1	1.33813e-06	89.43	75.173	66.498	SSPGPGDIEGSCKKLSPPPLPPRASIWDTPP
O00767	Acyl-CoA desaturase	SCD	S	198											0.499585	3.73745e-05	67.449	50.955	67.449	GWLLVRKHPAVKEKGSTLDLSDLEAEKLVMF
O14492	SH2B adapter protein 2	SH2B2	S	330											0.496754	1.89246e-06	50.891	40.921	50.891	ELSCTRGGCLASRVASCSCELLTDAVDLPRP
O14492	SH2B adapter protein 2	SH2B2	S	332											0.496754	1.89246e-06	50.891	40.921	50.891	SCTRGGCLASRVASCSCELLTDAVDLPRPPE
O14497	AT-rich interactive domain-containing protein 1A	ARID1A	S	696		1.50504	2.02621	1.80984	1.39668	2.06212	2.16505	2.4594	1.97048		0.999563	9.96713e-70	177.44	152.97	177.44	FSPHTSPHLPGIRGPSPSPVGSPASVAQSRS
O14497	AT-rich interactive domain-containing protein 1A	ARID1A	S	702		0.793263	1.41143	1.23674	0.892528	1.65786	1.78171	2.06554	1.70124		0.999561	9.96713e-70	177.44	152.97	97.776	PHLPGIRGPSPSPVGSPASVAQSRSGPLSPA
O14497	AT-rich interactive domain-containing protein 1A	ARID1A	S	769		-4.71614	-3.71132	-3.24156	-4.51237	-3.86452	-4.5153		-2.81088		0.516756	4.95527e-05	66.853	52.091	66.853	QRNPQMPQYSSPQPGSALSPRQPSGGQIHTG
O14497	AT-rich interactive domain-containing protein 1A	ARID1A	S	772		0.634985	-0.19888	0.654885	-0.0461569	-0.087616	0.160251	-1.09725	-0.150344		0.993295	6.69748e-06	112.37	98.687	104.77	PQMPQYSSPQPGSALSPRQPSGGQIHTGMGS
O14497	AT-rich interactive domain-containing protein 1A	ARID1A	S	232		-0.791335	-0.647695	-1.20322	-1.06544	-0.601063	-0.961615	-1.92718	-1.18333		0.774165	6.54529e-34	153.36	129.8	153.36	PNRSAYPPPAPAYALSSPRGGTPGSGAAAAA
O14497	AT-rich interactive domain-containing protein 1A	ARID1A	S	233		-1.33413	-1.25302	-1.45609	-1.24776	-1.09064	-1.50333	-2.38396	-1.43088		0.499968	2.96427e-05	82.406	63.163	82.406	NRSAYPPPAPAYALSSPRGGTPGSGAAAAAG
O14497	AT-rich interactive domain-containing protein 1A	ARID1A	S	363		-2.08544	-1.59043	-1.80446	-1.39371	-1.31165	-1.03123	-0.686659	-0.909616		0.984002	2.47777e-05	54.728	45.564	54.728	AASGGAQQRSHHAPMSPGSSGGGGQPLARTP
O14497	AT-rich interactive domain-containing protein 1A	ARID1A	S	1182		0.699301	0.655809	0.417581	-0.293813	0.134545	-0.0179739	-0.789403	-0.0433664		0.558755	2.41299e-05	72.755	52.916	63.63	STPHSQIPPLPGMSRSNSVGIQDAFNDGSDS
O14497	AT-rich interactive domain-containing protein 1A	ARID1A	S	1184		1.80853	1.97043	1.61787	0.989003	1.4688	1.34331	1.2406	1.49714		0.825209	1.09511e-42	156.7	136.86	56.533	PHSQIPPLPGMSRSNSVGIQDAFNDGSDSTF
O14497	AT-rich interactive domain-containing protein 1A	ARID1A	S	1751		2.62973	2.17499	2.51031	2.13885	2.54331	2.33788	2.1552	2.58872		0.999965	2.51182e-05	71.548	41.11	71.548	VGDPGQRTLLDPGRFSKVSSPAPMEGGEEEE
O14497	AT-rich interactive domain-containing protein 1A	ARID1A	S	381		-0.408953	-0.489054	-0.151076	-0.869686	-0.356951	-0.241197	-0.823541	-0.741268		0.510038	0.000845665	44.807	29.605	44.807	SSGGGGQPLARTPQPSSPMDQMGKMRPQPYG
O14497	AT-rich interactive domain-containing protein 1A	ARID1A	S	1754		0.793347	0.428409	0.697992	0.384028	0.593081	-0.0273981	-0.372288	0.358385		0.549213	3.31894e-05	107.21	95.598	107.21	PGQRTLLDPGRFSKVSSPAPMEGGEEEEELL
O14497	AT-rich interactive domain-containing protein 1A	ARID1A	S	1755		-1.89619	-1.56057	-1.78845	-1.44374	-1.80545	-1.23813	-2.01251	-2.38104		0.808068	9.82228e-05	49.106	33.163	49.106	GQRTLLDPGRFSKVSSPAPMEGGEEEEELLG
O14523	C2 domain-containing protein 2-like	C2CD2L	S	660		-2.29351	-2.28831	-2.55243	-2.06393	-2.25968	-2.29004	-2.98482	-2.54855		0.521645	3.76316e-05	51.398	37.494	51.398	KLIFRRRPRQKEAGLSQSHDDLSNATATPSV
O14523	C2 domain-containing protein 2-like	C2CD2L	S	662		-1.20045	-0.763327	-0.849715	-2.19024	-0.974533	-0.290793	0.693685	-0.151392		0.969922	2.16105e-99	196.41	181.56	196.41	IFRRRPRQKEAGLSQSHDDLSNATATPSVRK
O14523	C2 domain-containing protein 2-like	C2CD2L	S	468		1.43479	1.24347	0.903254	0.836055	0.835288	0.902848	0.121792	0.578895		0.942614	2.84119e-05	70.99	51.667	70.99	QSRPRIDGKLDSPSRSPSKVEVTEKTTTVLS
O14523	C2 domain-containing protein 2-like	C2CD2L	S	426		-0.0667324	0.191795	-0.386077	-0.171509	-0.0577889	-0.186949	-0.0443106	-0.153121		0.692553	0.00202166	40.012	27.031	40.012	SPRNLGTPTSSTPRPSITPTKKIELDRTIMP
O14523	C2 domain-containing protein 2-like	C2CD2L	S	374		-0.693143	-0.38855	-0.835182	-0.753695	-0.437878	-0.577885	-0.380578	-0.92272		0.760221	6.89479e-05	44.258	30.413	44.258	CGDTELLGQATLPVGSPSRPLSRRQLCPLTP
O14544	Suppressor of cytokine signaling 6	SOCS6	S	18		0.847555	1.01972	0.675059	0.600788	0.745828	1.13523	0.514626	1.05836		0.5	6.95533e-15	78.236	68.656	78.236	KISLKTLRKSFNLNKSKEETDFMVVQQPSLA
O14545	TRAF-type zinc finger domain-containing protein 1	TRAFD1	S	326		-3.12604	-1.78923	-1.81108	-1.58716	-1.19302	-2.16794	-1.87807	-1.6381		0.504381	1.25133e-05	73.983	56.252	73.983	SCNPSRALPSLNTGSSSPRGVEEPDVIFQNF
O14545	TRAF-type zinc finger domain-containing protein 1	TRAFD1	S	327											0.431856	3.28576e-05	67.415	49.683	67.415	CNPSRALPSLNTGSSSPRGVEEPDVIFQNFL
O14545	TRAF-type zinc finger domain-containing protein 1	TRAFD1	S	415		1.64645	1.82819	2.23887	1.86832	1.96009	1.7917	1.72213	1.53837		0.91139	1.16132e-26	141.34	96.974	117.48	VTEGIPRLDSQPQETSPELPRRRVRHQGDLS
O14545	TRAF-type zinc finger domain-containing protein 1	TRAFD1	S	468											0.33096	0.00164328	40.197	25.428	40.197	RPINNMTATYNQLSRSTSGPRPGCQPSSPCV
O14545	TRAF-type zinc finger domain-containing protein 1	TRAFD1	S	470											0.33096	0.00164328	40.197	25.428	40.197	INNMTATYNQLSRSTSGPRPGCQPSSPCVPK
O14558	Heat shock protein beta-6	HSPB6	S	16		1.28794	1.49222	1.44085	1.77617	1.72368	2.56098	2.53737	2.26522		1	4.9838e-10	119.37	102.59	119.37	MEIPVPVQPSWLRRASAPLPGLSAPGRLFDQ
O14578	Citron Rho-interacting kinase	CIT	S	440		1.42038	0.220111	0.285906	-0.227594	0.243229	-0.169394	-0.372288	-0.310804		0.99999	9.37637e-08	103.79	81.593	103.79	LGILGRSESVVSGLDSPAKTSSMEKKLLIKS
O14579	Coatomer subunit epsilon	COPE	S	10		-0.331201	-0.667761	-0.781535	-1.15288	-0.985662	-1.22284	-2.12491	-0.944259		0.556186	3.99265e-06	57.989	48.459	57.989	______MAPPAPGPASGGSGEVDELFDVKNA
O14579	Coatomer subunit epsilon	COPE	S	99		1.50119	1.59946	1.6487	2.02023	1.85245	1.63287	1.78036	1.76719		1	2.49051e-25	142.95	93.322	142.95	VRMFADYLAHESRRDSIVAELDREMSRSVDV
O14598	Testis-specific basic protein Y 1;Variable charge X-linked protein 2;Variable charge X-linked protein 3;Variable charge X-linked protein 1;Variable charge X-linked protein 3B	VCY;VCX2;VCX3A;VCX;VCX3B	S	8		-4.10047	-3.14956	-4.72156		-4.20073	-3.85143		-4.20282		1	0.031401	50.039	19.321	50.039	________MSPKPRASGPPAKAKETGKRKSS
O14617	AP-3 complex subunit delta-1	AP3D1	S	658		-1.0919	0.365626	-0.808236	-0.0798578	-0.785351	-0.793124	-0.387383	-0.675552		1	8.60235e-08	108.18	78.05	108.18	AVFHEEEQRRPKHRPSEADEEELARRREARK
O14618	Copper chaperone for superoxide dismutase	CCS	S	267		-2.13232	-1.61776	-2.08012	-2.15647	-1.95558	-2.014	-1.83464	-1.82595		1	0.00562956	40.066	23.492	40.066	WEERGRPIAGKGRKESAQPPAHL________
O14639	Actin-binding LIM protein 1	ABLIM1	S	214											0.333333	0.0001056	60.474	45.86	45.33	FNGRDCLCQLCAQPMSSSPKETTFSSNCAGC
O14639	Actin-binding LIM protein 1	ABLIM1	S	215		-2.02385	-1.925	-1.84555	-3.88094	-1.67841	-1.52832	-3.20327	-1.7882		0.549198	3.12986e-05	89.483	75.519	60.561	NGRDCLCQLCAQPMSSSPKETTFSSNCAGCG
O14639	Actin-binding LIM protein 1	ABLIM1	S	216		-1.28459	-0.920932	-0.820964	-1.31706	-0.891855	-0.996002	-1.64465	-1.21652		0.815052	5.20489e-05	94.057	86.254	58.672	GRDCLCQLCAQPMSSSPKETTFSSNCAGCGR
O14639	Actin-binding LIM protein 1	ABLIM1	S	706		3.28168	3.65622	3.61478	3.58245	3.9119	4.2478	4.37121	4.16268		1	4.27211e-09	112.3	79.095	112.3	LPDGHMPAMRMDRGVSMPNMLEPKIFPYEML
O14639	Actin-binding LIM protein 1	ABLIM1	S	426		-2.35382	-2.09863	-2.10918	-2.15083	-0.897146	-1.14947	-0.631849	-1.41579		0.999837	0.00659312	56.548	15.554	56.548	TSGYDDKQERQSLGESPRTLSPTPSAEGYQD
O14639	Actin-binding LIM protein 1	ABLIM1	S	586		0.953353	1.60652	1.5289	1.40911	1.82961	1.76242	2.22904	1.54303		0.82038	5.83057e-07	79.805	58.852	79.805	GPPSFAVVGPDMKRRSSGREEDDEELLRRRQ
O14639	Actin-binding LIM protein 1	ABLIM1	S	587		0.605535	1.26168	1.15296	1.13499	1.42021	1.32032	1.82574	1.13316		0.5	2.27555e-05	73.498	19.263	57.499	PPSFAVVGPDMKRRSSGREEDDEELLRRRQL
O14639	Actin-binding LIM protein 1	ABLIM1	S	540		-1.56976	-0.520793	-0.623342	-0.516657	-0.127591	0.030838	-0.218619	0.189148		0.542441	0.0284538	51.346	7.538	51.346	PPIYKQHAALAAQSKSSEDIIKFSKFPAAQA
O14639	Actin-binding LIM protein 1	ABLIM1	S	450											0.332307	9.59719e-06	72.932	57.545	64.298	SAEGYQDVRDRMIHRSTSQGSINSPVYSRHS
O14639	Actin-binding LIM protein 1	ABLIM1	S	452		0.473762	0.864389	0.77097	0.125346	1.12614	1.23361	1.70048	1.15739		0.927714	9.59719e-06	73.834	61.273	73.834	EGYQDVRDRMIHRSTSQGSINSPVYSRHSYT
O14639	Actin-binding LIM protein 1	ABLIM1	S	455		-1.4245	-1.22529	-0.788601	-1.10863	-0.782025	-0.579039	-0.786352	-0.156151		0.997601	4.59514e-07	84.653	71.453	84.653	QDVRDRMIHRSTSQGSINSPVYSRHSYTPTT
O14639	Actin-binding LIM protein 1	ABLIM1	S	458		-2.2306	-2.17982	-2.817	-1.91771	-2.80644	-1.87732	-2.98878	-2.25721		0.995447	3.25615e-16	80.975	60.312	62.617	RDRMIHRSTSQGSINSPVYSRHSYTPTTSRS
O14639	Actin-binding LIM protein 1	ABLIM1	S	655		0.447281	0.807508	0.874991	0.994613	1.35111	1.67643	1.30882	1.34856		0.996511	0.000633073	68.893	53.955	68.893	SPINSASHIPSSKTASLPGYGRNGLHRPVST
O14639	Actin-binding LIM protein 1	ABLIM1	S	431		0.806447	1.47243	1.43605	1.09476	2.0409	1.75996	2.13506	1.88533		0.974633	4.85171e-17	132.86	108.14	132.86	DKQERQSLGESPRTLSPTPSAEGYQDVRDRM
O14639	Actin-binding LIM protein 1	ABLIM1	S	435		-0.723283	-0.0927992	-0.365829	-0.333988	0.0947618	0.0726185	0.098093	0.0531044		0.997502	0.000176486	59.709	38.839	59.281	RQSLGESPRTLSPTPSAEGYQDVRDRMIHRS
O14646	Chromodomain-helicase-DNA-binding protein 1	CHD1	S	1677		-2.33864	-2.17484	-2.02212	-3.41106	-2.25686	-1.75807	-1.82179	-2.54122		0.761949	3.55467e-05	71.692	15.851	71.692	SDWQMDHRASSSGPRSPLDQRSPYGSRSPFE
O14646	Chromodomain-helicase-DNA-binding protein 1	CHD1	S	90		-0.383474	-0.302881	0.01612	-0.031702	-0.205097	0.0534687	-0.395201	0.109718		0.766135	0.000137446	68.132	45.302	68.132	QAKPPKVDGAEFWKSSPSILAVQRSAILKKQ
O14647	Chromodomain-helicase-DNA-binding protein 2	CHD2	S	1364		-0.656047	-0.35749	-0.787269	-0.994623	-0.646645	-0.524328	0.0216551	-0.317712		0.615491	2.14482e-07	102.08	90.442	102.08	ENKVPRLKEEHGIELSSPRHSDNPSEEGEVK
O14681	Etoposide-induced protein 2.4 homolog	EI24	S	326		2.3378	1.53982	1.53928	1.57035	1.60503	1.74609	0.868836	1.24771		1	8.29397e-09	85.097	73.536	55.724	LQSALSSSTSAEKFPSPHPSPAKLKATAGH_
O14681	Etoposide-induced protein 2.4 homolog	EI24	S	330		2.3378	1.53982	1.53928	1.57035	1.60503	1.74609	0.868836	1.24771		1	8.29397e-09	85.097	73.536	55.724	LSSSTSAEKFPSPHPSPAKLKATAGH_____
O14681	Etoposide-induced protein 2.4 homolog	EI24	S	320											0.373448	3.7902e-05	66.152	54.881	66.152	FHKTVYLQSALSSSTSAEKFPSPHPSPAKLK
O14683	Tumor protein p53-inducible protein 11	TP53I11	S	14		0.814332	0.257652	0.462459	0.945987	0.76411	1.0731	0.158205	0.952275		0.992406	1.11701e-05	72.937	48.555	72.937	__MAAKQPPPLMKKHSQTDLVSRLKTRKILG
O14686	Histone-lysine N-methyltransferase 2D	KMT2D	S	4738		1.36207	1.7331	1.8156	1.7747	1.81127	1.95143	2.25826	1.93785		1	1.71387e-45	163.59	100.62	83.081	PHLGSGRWEQEDRALSPVIPLIPRASIPVFP
O14686	Histone-lysine N-methyltransferase 2D	KMT2D	S	2274		1.06858	1.53792	1.39014	1.29099	1.3039	1.28232	1.46437	1.43015		0.999945	1.13252e-07	95.094	75.517	73.809	ESPGVGGGKASEPLLSPPPFGESRKALEVKK
O14686	Histone-lysine N-methyltransferase 2D	KMT2D	S	2260		-2.71777	-1.92885	-2.15202	-4.54889	-2.23005	-2.48934	-2.42008	-1.72728		0.999995	2.51956e-05	72.145	61.307	70.917	LKPRCPSLDNLAVPESPGVGGGKASEPLLSP
O14686	Histone-lysine N-methyltransferase 2D	KMT2D	S	373		-2.06619	-1.61692	-1.83918	-2.44809	-1.59523	-1.65827	-2.12848	-2.03171		0.899291	5.00778e-05	43.992	38	43.992	IRSVAEQHTPVCSRFSPPEPGDTPTDEPDAL
O14686	Histone-lysine N-methyltransferase 2D	KMT2D	S	4849											0.989362	2.41705e-06	60.034	47.357	60.034	EAEGPGGKEKGLEGKSPDTGPDWLKQFDAVL
O14686	Histone-lysine N-methyltransferase 2D	KMT2D	S	4822		-1.00647	-0.72007	-1.02723	-0.649142	-1.79546	-1.02943	-2.94789	-1.44949		1	4.7918e-06	108.45	87.713	96.379	LSMKIPNSYEVLFPESPARAGTEPKKGEAEG
O14686	Histone-lysine N-methyltransferase 2D	KMT2D	S	1180		-2.13855	-3.18574	-1.86621	-2.70414	-2.43857	-2.56724	-3.12347	-1.79947		0.822263	7.14882e-05	46.034	34.93	46.034	PMEVYPECKQTAGQGSPCEEQEEPRAPVAPT
O14686	Histone-lysine N-methyltransferase 2D	KMT2D	S	3130		1.60518	1.57615	1.71041	1.50053	1.71465	1.73277	1.81686	1.95878		0.99484	0.000295186	48.984	32.678	48.984	LPEVKPKVEEGGRHPSPCQFTIATPKVEPAP
O14686	Histone-lysine N-methyltransferase 2D	KMT2D	S	4359		-0.224229	0.354457	0.165076	0.327645	0.315668	0.0606346	0.385169	0.322228		1	2.67819e-25	144.72	123.16	144.72	PKPQGPTLEPPPGRVSPAAAQLADTLFSKGL
Q99666	RANBP2-like and GRIP domain-containing protein 5/6;RANBP2-like and GRIP domain-containing protein 8	RGPD5;RGPD8	S	1534		1.8892	1.65897	2.14327	2.11978	1.63474	1.77981	0.527901	1.1985		1	0.0133938	70.919	41.832	70.919	VEVSSTSETTTKAVVSPPKFVFVSESVKRIF
P49792	RANBP2-like and GRIP domain-containing protein 5/6;RANBP2-like and GRIP domain-containing protein 8;E3 SUMO-protein ligase RanBP2;RANBP2-like and GRIP domain-containing protein 1;RANBP2-like and GRIP domain-containing protein 2;RanBP2-like and GRIP domain-containing protein 4;RanBP2-like and GRIP domain-containing protein 3	RGPD5;RGPD8;RANBP2;RGPD1;RGPD2;RGPD4;RGPD3	S	2454		-0.346851	-0.567792	-0.419693	-0.642616	-0.948797	-0.384704	-0.502822	-0.518491		0.999879	0.00453759	50.314	39.209	50.314	AKTAQEKDSLITPHVSRSSTPRESPCGKIAV
P49792	RANBP2-like and GRIP domain-containing protein 5/6;RANBP2-like and GRIP domain-containing protein 8;E3 SUMO-protein ligase RanBP2;RANBP2-like and GRIP domain-containing protein 1;RANBP2-like and GRIP domain-containing protein 2;RanBP2-like and GRIP domain-containing protein 4;RanBP2-like and GRIP domain-containing protein 3	RGPD5;RGPD8;RANBP2;RGPD1;RGPD2;RGPD4;RGPD3	S	128		-1.68192	-1.55564	-1.79582	-1.44587	-2.32906	-2.54104	-3.38158	-2.76104		0.999711	0.00182771	45.077	26.297	45.077	RAKYWLERAAKLFPGSPAIYKLKEQLLDCEG;RAKYWVERAAKLFPGSPAIYKLKEQLLDCEG
P49792	RANBP2-like and GRIP domain-containing protein 5/6;RANBP2-like and GRIP domain-containing protein 8;E3 SUMO-protein ligase RanBP2;RANBP2-like and GRIP domain-containing protein 1;RANBP2-like and GRIP domain-containing protein 2;RanBP2-like and GRIP domain-containing protein 4;RanBP2-like and GRIP domain-containing protein 3	RGPD5;RGPD8;RANBP2;RGPD1;RGPD2;RGPD4;RGPD3	S	788		1.66593	1.79546	1.56562	1.53204	1.1412	1.31625	0.578883	0.95712		0.989601	0.00648745	56.434	29.992	56.434	SEIKHSTPSPTKYSLSPSKSYKYSPETPPRW;SEIKHSTPSPTRYSLSPSKSYKYSPKTPPRW
Q99666	RANBP2-like and GRIP domain-containing protein 5/6;RANBP2-like and GRIP domain-containing protein 8	RGPD5;RGPD8	S	21				-4.60321		-4.94474	-4.37625	-4.36394			0.818394	0.00220733	41.378	34.525	41.378	ADVERYVASVLGLTPSPRQKSMKGFYFAKLY
O14737	Programmed cell death protein 5	PDCD5	S	119		2.32885	2.30643	2.39543	2.3788	2.59814	2.34746	2.51931	2.19209		1	2.32004e-13	127.4	122.68	127.4	EKTTTVKFNRRKVMDSDEDDDY_________
O14745	Na(+)/H(+) exchange regulatory cofactor NHE-RF1	SLC9A3R1	S	280		3.83437	4.6514	4.25649	4.03175	4.53502	4.52245	3.79774	4.74867		1	1.24847e-181	225.39	195.75	130.36	QKENSREALAEAALESPRPALVRSASSDTSE
O14745	Na(+)/H(+) exchange regulatory cofactor NHE-RF1	SLC9A3R1	S	269		1.34022	2.05224	2.04229	2.00772	2.19234	2.17966	1.52221	2.18698		1	4.44409e-181	233.42	210.55	233.42	PLPVPFTNGEIQKENSREALAEAALESPRPA
O14745	Na(+)/H(+) exchange regulatory cofactor NHE-RF1	SLC9A3R1	S	162		-0.00959015	-0.136351	0.0602846	0.103343	-0.0509806	0.0297565	0.00435734	0.508745		0.943678	0.00227238	40.844	24.722	40.844	QRELRPRLCTMKKGPSGYGFNLHSDKSKPGQ
O14745	Na(+)/H(+) exchange regulatory cofactor NHE-RF1	SLC9A3R1	S	288											0.494927	1.95458e-05	81.003	62.408	81.003	LAEAALESPRPALVRSASSDTSEELNSQDSP
O14745	Na(+)/H(+) exchange regulatory cofactor NHE-RF1	SLC9A3R1	S	290		1.11911	2.86146	2.75013	2.2041	2.96578	3.1335	2.61268	3.38641		0.830432	2.46589e-118	206.64	188.05	123.58	EAALESPRPALVRSASSDTSEELNSQDSPPK
O14745	Na(+)/H(+) exchange regulatory cofactor NHE-RF1	SLC9A3R1	S	291		-1.70767	-0.52606	-0.763077	-1.87244	0.425937	-0.210907	-1.20381	0.48139		0.80132	4.49304e-05	98.269	81.584	66.045	AALESPRPALVRSASSDTSEELNSQDSPPKQ
O14745	Na(+)/H(+) exchange regulatory cofactor NHE-RF1	SLC9A3R1	S	294		-1.1814	0.262513	-0.117714	-0.487056	0.874933	0.770601	-1.00399	1.21158		0.869557	1.44888e-10	123.58	112.94	123.58	ESPRPALVRSASSDTSEELNSQDSPPKQDST
O14757	Serine/threonine-protein kinase Chk1	CHEK1	S	280		-0.921484	-0.974889	-1.59747	-1.24464	-2.50303	-1.69027	-2.48903	-2.4392		0.76041	0.000165388	52.731	36.84	52.731	YNKPLKKGAKRPRVTSGGVSESPSGFSKHIQ
O14757	Serine/threonine-protein kinase Chk1	CHEK1	S	286		-0.897965	-1.92432	-1.36058	-2.08689	-1.55902	-1.76861	-1.56037	-2.19787		0.987899	4.44968e-05	61.167	43.028	61.167	KGAKRPRVTSGGVSESPSGFSKHIQSNLDFS
O14757	Serine/threonine-protein kinase Chk1	CHEK1	S	315											0.333244	0.00478706	51.445	7.1277	51.445	FSPVNSASSEENVKYSSSQPEPRTGLSLWDT
O14757	Serine/threonine-protein kinase Chk1	CHEK1	S	316											0.333244	0.00478706	51.445	7.1277	51.445	SPVNSASSEENVKYSSSQPEPRTGLSLWDTS
O14757	Serine/threonine-protein kinase Chk1	CHEK1	S	317											0.333244	0.00478706	51.445	7.1277	51.445	PVNSASSEENVKYSSSQPEPRTGLSLWDTSP
O14786	Neuropilin-1	NRP1	S	921		-2.25694	-1.74415	-1.99698	-1.04133	-2.27776	-1.73948	-2.91468	-1.5339		0.997849	7.27911e-06	85.958	75.726	85.958	GVKLKKDKLNTQSTYSEA_____________
O14791	Apolipoprotein L1	APOL1	S	311		0.583069	0.954891	0.0502548	0.17007	-0.084486	0.21313	-0.958353	-0.237976		0.999185	8.1753e-06	88.264	67.614	88.264	VPHASASRPRVTEPISAESGEQVERVNEPSI
O14791	Apolipoprotein L1	APOL1	S	314		-1.16803	-0.240362	-0.841479	-0.308299	-1.11444	-0.294851	-1.98355	-0.844324		0.998575	9.93018e-06	89.913	70.59	81.643	ASASRPRVTEPISAESGEQVERVNEPSILEM
O14827	Ras-specific guanine nucleotide-releasing factor 2	RASGRF2	S	848											0.357226	1.05354e-06	83.216	71.573	83.216	RAGVESSPAADTTELSPCRSPSTPRHLRYRQ
O14827	Ras-specific guanine nucleotide-releasing factor 2	RASGRF2	S	852											0.357226	1.05354e-06	83.216	71.573	83.216	ESSPAADTTELSPCRSPSTPRHLRYRQPGGQ
O14827	Ras-specific guanine nucleotide-releasing factor 2	RASGRF2	S	746		0.697806	-0.127315	-0.136843	-0.312661	-0.149975	-0.322273	0.288616	-0.215612		0.959214	3.12517e-07	81.311	57.479	81.311	LAVSRTSSPVRARKLSLTSPLNSKIGALDLT
O14827	Ras-specific guanine nucleotide-releasing factor 2	RASGRF2	S	633		1.47254	0.530146	0.666665	0.534128	0.340487	0.51016	1.1457	0.524936		0.686748	0.00189378	46.206	26.1	46.206	LHKDDTDICFSKTLNSCKVPQIRYASVERLL
O14828	Secretory carrier-associated membrane protein 3	SCAMP3	S	32		0.822916	1.05452	0.925601	1.00752	0.950572	0.62238	1.0096	0.574312		0.999577	2.97566e-10	79.59	63.576	41.205	LDNPFQDPAVIQHRPSRQYATLDVYNPFETR
O14828	Secretory carrier-associated membrane protein 3	SCAMP3	S	76		4.27608	2.9177	3.14899	3.26295	2.79201	2.60475	2.25184	2.36608		0.987163	0.000396833	105.2	47.856	105.2	LPPPSAPSLQPSRKLSPTEPKNYGSYSTQAS
O14867	Transcription regulator protein BACH1	BACH1	S	196		0.932352	0.799634	0.870327	0.407556	0.866539	0.620226	0.324501	0.392389		0.999351	1.85212e-07	119.38	102.88	119.38	TPQCKLRRYQGNAKASPPLQDSASQTYESMC
O14867	Transcription regulator protein BACH1	BACH1	S	443		-2.91734	-2.72409	-2.51029	-2.13155	-2.5121	-2.3753	-2.86382	-2.30182		0.547907	0.00258799	51.927	46.768	51.927	ISQKRSECPWLGIRISESPEPGQRTFTTLSS
O14867	Transcription regulator protein BACH1	BACH1	S	445		-1.09916	-1.17599	-1.6482	-1.81008	-1.28354	-1.19325	-1.15105	-1.49397		0.988675	1.54109e-05	80.763	56.912	80.763	QKRSECPWLGIRISESPEPGQRTFTTLSSVN
O14874	[3-methyl-2-oxobutanoate dehydrogenase [lipoamide]] kinase, mitochondrial	BCKDK	S	31		-0.524457	-0.123611	-0.0746536	-0.420845	-0.259973	0.132765	2.02393	-0.0723963		0.770737	4.85594e-07	104.16	86.565	55.546	PLRPLLGPALALRARSTSATDTHHVEMARER
O14874	[3-methyl-2-oxobutanoate dehydrogenase [lipoamide]] kinase, mitochondrial	BCKDK	S	33											0.259317	3.68365e-05	75.018	62.817	75.018	RPLLGPALALRARSTSATDTHHVEMARERSK
O14896	Interferon regulatory factor 6	IRF6	S	424		1.60221	1.12881	0.587453	0.323716	1.27659	1.78179	0.604449	1.19595		0.935519	7.26929e-05	94.616	59.202	94.616	DFTRSFDSGSVRLQISTPDIKDNIVAQLKQL
O14907	Tax1-binding protein 3	TAX1BP3	S	124		-4.00725	-3.14036	-4.40837	-2.86785	-2.58364	-4.54903	-3.15887	-3.92186		0.999741	0.00617694	57.96	53.604	57.96	VTRQSLQKAVQQSMLS_______________
O14907	Tax1-binding protein 3	TAX1BP3	S	2		-4.46843	-4.27432	-4.40346	-2.82072	-5.28792			-3.91497		0.541077	0.00798923	48.004	37.394	48.004	______________MSYIPGQPVTAVVQRVE
O14908	PDZ domain-containing protein GIPC1	GIPC1	S	232		-1.56746	-2.47487	-1.60539	-2.05496	-2.06558	-1.4987	-1.51977	-2.27646		0.987983	0.0023478	42.123	26.93	42.123	AFDMISQRSAGGRPGSGPQLGTGRGTLRLRS
O14920	Inhibitor of nuclear factor kappa-B kinase subunit beta	IKBKB	S	672		-1.75483	-1.85024	-1.79257	-1.56175	-2.48624	-1.55546	-1.12409	-1.50178		0.774031	0.00190802	43.208	32.883	43.208	LLKIACSKVRGPVSGSPDSMNASRLSQPGQL
O14920	Inhibitor of nuclear factor kappa-B kinase subunit beta	IKBKB	S	697											0.303942	8.29607e-05	45.395	29.803	45.395	SQPGQLMSQPSTASNSLPEPAKKSEELVAEA
O14924	Regulator of G-protein signaling 12	RGS12	S	850		1.67644	1.30399	1.05079	1.32464	1.08478	1.30082	1.20637	1.54291		0.832837	1.07092e-05	75.97	58.106	75.97	EVEGRALPDSQQVPSSPASKHSLGSDHSSVS
O14929	Histone acetyltransferase type B catalytic subunit	HAT1	S	361		2.65852	3.10493	2.75592	3.14384	2.4312	1.95186	1.29761	1.29575		0.99072	0.00757046	57.859	30.555	48.796	EQYRSYRLDIKRRLISPYKKKQRDLAKMRKC
O14936	Peripheral plasma membrane protein CASK	CASK	S	562		1.16657	0.834115	0.596798	0.86045	0.88963	1.00157	1.59271	0.946176		0.997805	0.000738745	62.088	44.652	62.088	QTVEQLQKMLREMRGSITFKIVPSYRTQSSS
O14936	Peripheral plasma membrane protein CASK	CASK	S	582		-1.3383	-3.65722	-3.24398	-1.22684	-2.09637	-1.15573	-4.47449	-1.89857		0.79838	0.00217176	43.696	36.968	43.696	IVPSYRTQSSSCERDSPSTSRQSPANGHSST
P19105	Myosin regulatory light chain 12A;Myosin regulatory light polypeptide 9;Myosin regulatory light chain 12B	MYL12A;MYL9;MYL12B	S	19		5.98758	5.34171	5.97606	6.19008	6.02409	6.00924	6.23897	6.59705		0.99874	0	416.56	391.77	365.38	KRTKTKTKKRPQRATSNVFAMFDQSQIQEFK
O14966	Ras-related protein Rab-7L1	RAB29	S	185											0.318896	0.000575945	41.136	27.709	41.136	IEKMMRNSTEDIMSLSTQGDYINLQTKSSSW
O14974	Protein phosphatase 1 regulatory subunit 12A	PPP1R12A	S	299		3.1714	2.53703	2.60613	2.6839	2.42667	2.25829	1.679	2.31184		0.999578	3.00422e-99	196.2	174.8	196.2	QKKQNLLHSEKRDKKSPLIESTANMDNNQSQ
O14974	Protein phosphatase 1 regulatory subunit 12A	PPP1R12A	S	445		4.9471	4.18942	4.59316	4.53979	4.37517	4.53951	4.125	4.54655		0.994702	1.55098e-105	195.6	179.06	97.579	DESPATWRLGLRKTGSYGALAEITASKEGQK
O14974	Protein phosphatase 1 regulatory subunit 12A	PPP1R12A	S	507		3.76622	3.99363	3.20463	3.38351	3.1129	3.1014	2.76064	3.45083		0.979491	3.22502e-45	158.29	115.21	117.07	TRLAYVAPTIPRRLASTSDIEEKENRDSSSL
O14974	Protein phosphatase 1 regulatory subunit 12A	PPP1R12A	S	995		1.57537	0.511211	1.02426	0.949478	0.512213	0.342395	-0.0178843	0.264848		1	5.18585e-07	93.51	54.291	93.51	LEMEKRERRALERRISEMEEELKMLPDLKAD
O14974	Protein phosphatase 1 regulatory subunit 12A	PPP1R12A	S	695		1.14064	0.63121	1.01139	0.689895	1.32121	1.32835	1.08223	1.54739		0.65568	9.0993e-140	212.05	190.59	212.05	SQRKARSRQARQSRRSTQGVTLTDLQEAEKT
O14974	Protein phosphatase 1 regulatory subunit 12A	PPP1R12A	S	908		-3.24525	-2.96528	-2.39065	-3.18091	-2.51019	-2.67737		-4.05035		0.565788	0.000557638	53.252	35.885	45.972	SSTSAGDRYDSLLGRSGSYSYLEERKPYSSR
O14974	Protein phosphatase 1 regulatory subunit 12A	PPP1R12A	S	910		-0.169943	-0.580954	-0.437093	-0.51522	-0.580168	-0.667218	-1.90644	-0.633491		0.875356	1.54109e-05	80.763	47.354	80.763	TSAGDRYDSLLGRSGSYSYLEERKPYSSRLE
O14974	Protein phosphatase 1 regulatory subunit 12A	PPP1R12A	S	668		1.00825	0.0393419	0.575848	0.432121	0.0561981	0.335979	0.156201	0.415024		0.913044	0.00335511	40.384	26.129	40.384	AGTVSSTTEVRERRRSYLTPVRDEESESQRK
O14974	Protein phosphatase 1 regulatory subunit 12A	PPP1R12A	S	903		-0.41787	-0.929631	-0.630046	-0.730248	-0.808843	-0.923621	-0.935802	-1.0483		0.998568	7.21794e-05	74.584	58.949	74.584	SRYETSSTSAGDRYDSLLGRSGSYSYLEERK
O14976	Cyclin-G-associated kinase	GAK	S	826		-4.48811			-4.09466		-4.57472	-4.18583	-4.57996		0.999363	2.64731e-05	64.27	48.877	64.27	SSKESESALMEDRDESEVSDEGGSPISSEGQ
O14976	Cyclin-G-associated kinase	GAK	S	829		-4.48811			-4.09466		-4.57472	-4.18583	-4.57996		0.979301	2.64731e-05	64.27	48.877	64.27	ESESALMEDRDESEVSDEGGSPISSEGQEPR
O14976	Cyclin-G-associated kinase	GAK	S	778											0.405102	7.6221e-07	51.607	46.074	51.607	QYDAGAGSPEAEPTDSDSPPSSSADASRFLH
O14976	Cyclin-G-associated kinase	GAK	S	780											0.405102	7.6221e-07	51.607	46.074	51.607	DAGAGSPEAEPTDSDSPPSSSADASRFLHTL
O14979	Heterogeneous nuclear ribonucleoprotein D-like	HNRNPDL	S	241		2.61142	2.59036	2.49387	2.28242	2.35784	2.09353	2.30706	2.42385		0.99935	1.38182e-16	133.66	104.68	88.19	LKGKEPPKKVFVGGLSPDTSEEQIKEYFGAF
O14986	Phosphatidylinositol 4-phosphate 5-kinase type-1 beta	PIP5K1B	S	413		-0.085247	0.838793	1.07414	0.715521	0.973661	1.32379	0.315122	1.37191		1	0.00436691	66.056	47.325	63.624	KIQALKASPSKKRCNSIAALKATSQEIVSSI
O15013	Rho guanine nucleotide exchange factor 10	ARHGEF10	S	379		0.703776	0.968121	0.628414	0.874441	0.835402	0.934251	1.25445	0.742931		1	2.51895e-05	71.513	54.488	57.174	TRAAVKRGRSFIRTKSLIAQDHRSSLEEEQN
O15014	Zinc finger protein 609	ZNF609	S	758		2.19124	1.83176	2.04498	2.19897	2.29595	1.70542	1.80846	1.91315		0.999992	1.3478e-16	135.54	112.88	135.54	SPLTPGKVCRAEEGKSPFRESSGDGMKMEGL
O15014	Zinc finger protein 609	ZNF609	S	1055		1.807	1.34558	1.34195	1.37095	1.53103	0.486511	1.50678	1.37345		0.998283	0.000165322	76.143	34.859	70.942	WKQKPSIPPTLTKAPSLTDLVKSGPGKAKEP
O15014	Zinc finger protein 609	ZNF609	S	358		-1.30531	-1.66506	-2.14705	-3.17745	-2.27596	-1.61573		-2.02234		0.936362	0.00287556	45.915	37.452	45.915	LDCTRHDWAPPRFCDSPTSDLEMRNGRGRGK
O15014	Zinc finger protein 609	ZNF609	S	361											0.366429	0.00292595	47.288	39.248	47.288	TRHDWAPPRFCDSPTSDLEMRNGRGRGKRMR
O15014	Zinc finger protein 609	ZNF609	S	804		0.780722	0.786977	0.725534	0.526544	0.754802	0.912649	0.935352	0.861782		0.942025	4.58564e-05	77.468	61.345	77.468	KAEADKIYSFTDNAPSPSIGGSSRLENTTPT
O15014	Zinc finger protein 609	ZNF609	S	576		1.25366	1.21997	1.19062	1.43729	1.2216	1.131	1.5867	1.19455		0.997524	0.000156365	52.599	40.386	52.599	PARSATPKVRLVEPHSPSPSSKFSTKGLCKK
O15014	Zinc finger protein 609	ZNF609	S	578		1.00974	0.861456	0.92013	1.14188	0.693139	0.763203	0.958375	0.804121		0.799051	0.000523113	50.653	25.063	50.653	RSATPKVRLVEPHSPSPSSKFSTKGLCKKKL
O15014	Zinc finger protein 609	ZNF609	S	491		1.63198	1.40481	1.19373	1.6167	1.51552	1.2167	1.00902	1.29715		1	4.44484e-24	143.4	128.27	143.4	PGTKVEPTVLDRNCPSPVLIDCPHPNCNKKY
O15014	Zinc finger protein 609	ZNF609	S	467											0.425675	0.000147967	55.815	35.434	55.815	SSSEDSKGSKRVRTNSMGSATGPLPGTKVEP
O15014	Zinc finger protein 609	ZNF609	S	470											0.425675	0.000147967	55.815	35.434	55.815	EDSKGSKRVRTNSMGSATGPLPGTKVEPTVL
O15021	Microtubule-associated serine/threonine-protein kinase 4	MAST4	S	2555		-2.63967	-1.9923	-2.06573	-1.21212	-1.43815	-2.7135	-1.05708	-2.2756		0.934949	0.000965613	44.44	23.189	44.44	DPNTMGGASHRDRALSVTATVGETKGKDPAP
O15021	Microtubule-associated serine/threonine-protein kinase 4	MAST4	S	1863		-0.0266895	0.256796	-0.182268	0.0520153	0.614751	0.175928	0.961823	0.243843		0.873739	0.00200967	79.986	15.145	79.986	SSSGKKNDTTSARELSPSSLKMNKSYLLEPW
O15021	Microtubule-associated serine/threonine-protein kinase 4	MAST4	S	1526		2.03532	2.20826	2.22459	2.52455	2.76864	2.27755	2.29583	2.38439		1	1.36295e-06	80.975	56.04	80.975	GCLKRPVSRKVGRQESVDDLDRDKLKAKVVV
O15021	Microtubule-associated serine/threonine-protein kinase 4	MAST4	S	1373		-1.36805	-0.822526	-1.35699	-0.932749	-0.711082	-1.01697	-0.324059	-0.896939		0.999997	1.41502e-09	96.734	61.289	96.734	APKLGGQRYRSGRRKSAGNIPLSPLARTPSP
O15021	Microtubule-associated serine/threonine-protein kinase 4	MAST4	S	2523		-1.59548	-1.26204	-1.80548	-0.655318	-0.519967	-1.17593	-0.482515	-0.65057		0.965904	0.0034568	71.451	36.155	71.451	AQPAGEGRTHMTKSDSLPSFRVSTLPLESHH
O15021	Microtubule-associated serine/threonine-protein kinase 4	MAST4	S	1387											0.453831	0.00576175	40.237	29.024	40.237	KSAGNIPLSPLARTPSPTPQPTSPQRSPSPL
O15021	Microtubule-associated serine/threonine-protein kinase 4	MAST4	S	1782		1.75993	1.83192	1.39165	1.56632	1.88074	1.48862	1.42055	1.5247		1	0.000160452	99.387	75.346	99.387	RVDSGTEKPGLVAPESPVRKSPSEYKLEGRS
O15021	Microtubule-associated serine/threonine-protein kinase 4	MAST4	S	916		-1.01194	-0.208812	-0.497724	-0.106985	0.401287	-0.326352	0.570522	-0.0656939		0.60703	0.0194883	61.962	29.122	61.962	IRQFSSCSHRFSKVFSSIDRITQNSAEEKED
O15027	Protein transport protein Sec16A	SEC16A	S	1903		-0.61839	0.149419	-0.458346	-0.452401	-0.511465	-0.617067	-0.200649	-0.510872		0.570303	6.1161e-05	81.312	57.271	81.312	PGWDRADSGPTQPPLSLSPAPETKRPGQAAK
O15027	Protein transport protein Sec16A	SEC16A	S	1905		2.14701	2.75358	2.59084	2.27282	2.34889	2.27436	2.46095	2.3436		0.99961	4.49114e-24	146.76	130.99	146.76	WDRADSGPTQPPLSLSPAPETKRPGQAAKKE
O15027	Protein transport protein Sec16A	SEC16A	S	891		2.78577	3.38504	3.34086	3.2409	3.42327	3.24804	3.68782	3.25804		1	4.55679e-16	133.41	118.28	95.624	LERAQQELVPPQQQASPPQLPKAMFSELSNP
O15027	Protein transport protein Sec16A	SEC16A	S	1149		-0.722706	-0.0188246	-0.163397	-0.152729	0.165374	-0.0111694	0.144887	-0.458175		0.954328	1.78177e-08	119.87	105.45	119.87	EKRDNNWRYDPRFTGSFDDDPDPHRDPYGEE
O15027	Protein transport protein Sec16A	SEC16A	S	417		0.51336	0.623289	0.794416	0.973323	0.785498	0.674651	0.615953	0.647281		0.822154	6.17425e-24	138.09	123.16	138.09	VSQNYRGSVSQPSTPSPPKPTGIFQTSANSS
O15027	Protein transport protein Sec16A	SEC16A	S	136		-0.430109	-0.308744	-0.413061	-1.06189	-0.322602	-1.09032	-0.559041	-1.30146		1	1.74321e-07	84.297	61.418	84.297	ESTFRQNPRIVNHWASPELRQNPGVKNEHRP
O15027	Protein transport protein Sec16A	SEC16A	S	1786		0.604385	0.791779	0.0212164	0.266798	0.231934	0.849882	0.612338	0.42441		0.999985	4.82671e-05	91.643	75.415	91.643	LLPSAPQTLPDGPLASPARVPMFPVPLPPGP
O15027	Protein transport protein Sec16A	SEC16A	S	390		0.360563	0.316701	-0.291459	0.202398	0.0224171	-0.227685	-1.87459	-0.488563		0.572784	3.18817e-05	94.72	77.84	94.72	KPEDEASGSFFKQIDSSPVGGETDETTVSQN
O15027	Protein transport protein Sec16A	SEC16A	S	391		-1.66248	-1.09259	-0.636107	-2.15512	-1.00369	-1.38812	-1.79366	-1.40893		0.789335	1.37485e-05	82.482	69.346	53.705	PEDEASGSFFKQIDSSPVGGETDETTVSQNY
O15027	Protein transport protein Sec16A	SEC16A	S	1190											0.449924	0.00160979	42.068	21.129	42.068	SARSLHSAHSLASRRSSLSSHSHQSQIYRSH
O15027	Protein transport protein Sec16A	SEC16A	S	1191											0.449924	0.00160979	42.068	21.129	42.068	ARSLHSAHSLASRRSSLSSHSHQSQIYRSHN
O15027	Protein transport protein Sec16A	SEC16A	S	1220		-0.381514	-0.790011	-0.563366	-1.51335	-0.33364	-0.271602	-0.582039	-0.489811		0.95534	2.87932e-10	63.426	50.872	63.426	HNVAAGSYEAPLPPGSFHGDFAYGTYRSNFS
O15027	Protein transport protein Sec16A	SEC16A	S	1259		-0.181287	-0.278881	0.136744	-1.45819	0.534983	-1.37651	-0.529813	-0.878948		0.527597	3.08608e-20	77.954	68.492	77.954	GYPADTVWPAMEQVSSRPTSPEKFSVPHVCA
O15027	Protein transport protein Sec16A	SEC16A	S	1263											0.415528	1.21524e-14	69.813	59.665	69.813	DTVWPAMEQVSSRPTSPEKFSVPHVCARFGP
O15027	Protein transport protein Sec16A	SEC16A	S	1044		-1.88502	-1.5474	-2.12105	-2.7144	-1.81937	-1.79089	-1.17248	-1.70049		0.5	0.00763405	58.172	39.392	58.172	SAYAQNYRYPEPERPSSRASHSSERPPPRQG
O15027	Protein transport protein Sec16A	SEC16A	S	1045		-1.88502	-1.5474	-2.12105	-2.7144	-1.81937	-1.79089	-1.17248	-1.70049		0.5	0.00763405	58.172	39.392	58.172	AYAQNYRYPEPERPSSRASHSSERPPPRQGY
O15037	Protein KHNYN	KHNYN	S	342		-0.490862	-0.265861	0.102508	-0.0983515	0.282413	0.0852537	0.886158	0.679029		1	0.0118427	72.607	15.017	72.607	GAHGSCHRAAQSRGASLLQRLHNGNASPPRV
O15037	Protein KHNYN	KHNYN	S	10		1.45249	1.4526	1.98871	1.88938	2.4015	2.15297	2.33492	2.78381		1	2.77001e-44	159.14	139.89	159.14	______MPTWGARPASPDRFAVSAEAENKVR
O15040	Tectonin beta-propeller repeat-containing protein 2	TECPR2	S	408											0.997547	5.63863e-09	69.935	54.045	69.935	LRGSSMASSVASEPRSRSSSLNSTDSGSGLL
O15042	U2 snRNP-associated SURP motif-containing protein	U2SURP	S	67		2.0257	2.10844	1.96209	1.97547	1.62982	2.10449	2.73654	2.06137		0.999995	3.16482e-07	119.83	100.29	119.83	KHNYRNESARESLCDSPHQNLSRPLLENKLK
O15042	U2 snRNP-associated SURP motif-containing protein	U2SURP	S	485		1.84815	1.09359	1.42967	0.72607	0.432354	0.713389	0.635132	0.596307		0.995623	2.6737e-10	99.927	84.036	99.927	HVYYRWKLYSILQGDSPTKWRTEDFRMFKNG
O15055	Period circadian protein homolog 2	PER2	S	977		0.429702	0.958806	0.526628	0.852679	0.519748	1.29478	1.13862	0.671585		1	3.87183e-05	104.82	57.637	104.82	CPATRATPPSAMGRASPPLFQSRSSSPLQLN
O15056	Synaptojanin-2	SYNJ2	S	1439											0.354763	0.000133822	54.234	26.586	54.234	LLNNTWLSKSSDPLDSGTRSPKRDPIDPVSA
O15061	Synemin	SYNM	S	653		-0.30879	0.0896931	-0.219084	-0.505485	-0.861986	0.0037775	-0.888693	-0.376142		0.942723	1.75296e-05	110.89	94.58	110.89	VAENIVTSILKQFTQSPETEASADSFPDTKV
O15061	Synemin	SYNM	S	1044		-0.295985	-0.83302	-0.249502	-0.167801	0.138706	0.0200424	0.159493	-0.168273		1	1.57085e-06	75.301	57.005	48.655	KAVESVVRESLSRQRSPAPGSPDEEGGAEAP
O15061	Synemin	SYNM	S	1049		0.445715	0.0757122	0.633493	0.528628	0.465014	1.23354	0.894353	0.725297		1	1.26459e-06	90.654	79.375	48.655	VVRESLSRQRSPAPGSPDEEGGAEAPAAGIR
O15061	Synemin	SYNM	S	429											0.499199	1.50145e-05	81.017	51.93	81.017	SYGKAVSSQTNVRTFSPTYGLLRNTEAQVKT
O15062	Zinc finger and BTB domain-containing protein 5	ZBTB5	S	371		0.548155	0.452201	0.569652	0.901918	0.512711	0.313582	0.490587	0.156324		0.99426	0.00189861	53.569	24.096	46.844	VEVEGVVVSAEKIDLSPESSDRSFSDPQSST
O15063	Uncharacterized protein KIAA0355	KIAA0355	S	723		0.379672	-0.0380087	-0.016449	0.495299	-0.15308	-0.127352	0.292879	-0.266494		0.999676	5.77146e-07	61.524	48.595	61.524	HTPLTPQPGLAPQQQSPKQQQPQVQYYQHLL
O15068	Guanine nucleotide exchange factor DBS	MCF2L	S	965		0.00276375	-0.283334	-0.279815	-1.34013	-0.161582	-0.495707	-0.0726843	-0.216451		0.972806	1.02457e-10	124.31	107.31	124.31	ACREASQHRALEQSQSLPLPAPTSTSPSRGN
O15068	Guanine nucleotide exchange factor DBS	MCF2L	S	973											0.256919	9.86036e-06	82.177	73.004	73.574	RALEQSQSLPLPAPTSTSPSRGNSRNIKKLE
O15068	Guanine nucleotide exchange factor DBS	MCF2L	S	975											0.256919	9.86036e-06	82.177	73.004	73.574	LEQSQSLPLPAPTSTSPSRGNSRNIKKLEER
O15068	Guanine nucleotide exchange factor DBS	MCF2L	S	981											0.215387	8.23835e-07	61.89	48.208	61.89	LPLPAPTSTSPSRGNSRNIKKLEERKTDPLS
O15068	Guanine nucleotide exchange factor DBS	MCF2L	S	620		0.429053	0.422308	0.398345	0.767455	0.562914	0.296735	0.18373	0.393701		1	6.61554e-11	125.45	107.9	125.45	RRAKSEMSESRQGRGSAGEEEESLAILRRHV
O15075	Serine/threonine-protein kinase DCLK1	DCLK1	S	330		1.04549	1.05983	1.21462	1.40612	1.47388	1.54519	0.86364	1.48576		0.751295	0.00264346	40.723	24.416	40.723	NGTPGSQLSTPRSGKSPSPSPTSPGSLRKQR
O15075	Serine/threonine-protein kinase DCLK1	DCLK1	S	332		1.04549	1.05983	1.21462	1.40612	1.47388	1.54519	0.86364	1.48576		0.828881	0.00264346	40.723	24.416	40.723	TPGSQLSTPRSGKSPSPSPTSPGSLRKQRSS
O15075	Serine/threonine-protein kinase DCLK1	DCLK1	S	337		1.04549	1.05983	1.21462	1.40612	1.47388	1.54519	0.86364	1.48576		0.654563	0.00107322	48.899	32.78	40.723	LSTPRSGKSPSPSPTSPGSLRKQRSSQHGGS
O15084	Serine/threonine-protein phosphatase 6 regulatory ankyrin repeat subunit A	ANKRD28	S	1011		-0.469809	0.469937	0.201112	0.502767	0.682189	1.01407	1.06508	1.26884		0.996898	3.39149e-26	143.97	92.688	143.97	TFNAINRYTNTSKTVSFEALPIMRNEPSSYC
O15085	Rho guanine nucleotide exchange factor 11	ARHGEF11	S	150		-1.92592	-0.774071	-1.12864	-1.59555	-0.829558	-0.00257015	-1.53181	0.0733252		0.997332	4.22895e-05	54.672	44.187	54.672	DPSPAGAPRITSVIPSPPPPPPLPPPQRITG
O15085	Rho guanine nucleotide exchange factor 11	ARHGEF11	S	13		-2.66029	-2.83136	-2.00684	-2.27273	-2.07619	-2.36366	-2.49856	-1.77946		0.517075	0.000973069	44.391	23.727	44.391	___MSVRLPQSIDRLSSLSSLGDSAPERKSP
O15085	Rho guanine nucleotide exchange factor 11	ARHGEF11	S	14		-1.72107	-1.36337	-1.3234	-1.54817	-0.767849	-1.43288	-0.502235	-0.584851		0.726594	0.000292475	56.569	24.561	56.569	__MSVRLPQSIDRLSSLSSLGDSAPERKSPS
O15085	Rho guanine nucleotide exchange factor 11	ARHGEF11	S	251		-0.55457	-0.864399	-0.657027	-0.272411	-0.761459	-0.788444	-1.07014	-0.478543		0.925593	0.000490991	46.145	34.292	46.145	SLMNRNSVLSDPGLDSPRTSPVIMARVAQHH
O15085	Rho guanine nucleotide exchange factor 11	ARHGEF11	S	35		-1.51687	-1.66538	-1.2773	-2.29051	-1.82356	-1.67045	-1.00228	-1.89378		0.989297	3.89719e-06	76.713	64.568	57.525	DSAPERKSPSHHRQPSDASETTGLVQRCVII
O15085	Rho guanine nucleotide exchange factor 11	ARHGEF11	S	271											0.999686	5.63378e-05	55.469	35.394	55.469	PVIMARVAQHHRRQGSDAAVPSTGDQGVDQS
O15085	Rho guanine nucleotide exchange factor 11	ARHGEF11	S	663		-2.25859	-1.03569	-1.82794	-1.91006	-1.75931	-1.5066	-1.2904	-2.0048		0.999867	0.00049853	54.281	33.03	54.281	LHQSASSSTSSLSTRSLENPTPPFTPKMGRR
O15085	Rho guanine nucleotide exchange factor 11	ARHGEF11	S	633		0.297569	1.04311	0.254542	0.77939	0.656913	0.462508	1.15558	0.58598		0.5	2.06982e-05	80.236	57	80.236	REEMKRSRKAENVPRSRSDVDMDAAAEATRL
O15085	Rho guanine nucleotide exchange factor 11	ARHGEF11	S	635		0.297569	1.04311	0.254542	0.77939	0.656913	0.462508	1.15558	0.58598		0.5	2.06982e-05	80.236	57	80.236	EMKRSRKAENVPRSRSDVDMDAAAEATRLHQ
O15085	Rho guanine nucleotide exchange factor 11	ARHGEF11	S	545											0.276379	8.01397e-06	55.587	44.8	55.587	DKKRNPILKYIGKPKSSSQSTFHIPLSPVEV
O15085	Rho guanine nucleotide exchange factor 11	ARHGEF11	S	546											0.276379	8.01397e-06	55.587	44.8	55.587	KKRNPILKYIGKPKSSSQSTFHIPLSPVEVK
O15085	Rho guanine nucleotide exchange factor 11	ARHGEF11	S	1295											0.488246	0.000401286	43.554	34.411	43.554	MGLCSLEHLPPRTRNSGIWESPELDRNLAED
O15085	Rho guanine nucleotide exchange factor 11	ARHGEF11	S	1478		-0.156468	-0.341627	-0.241267	-1.04865	-0.142549	-0.545932	-0.271082	-1.24718		0.509373	0.000263371	46.578	25.952	46.578	PVGSFHTEAARWTDGSLSPPAKEPLASDSRN
O15085	Rho guanine nucleotide exchange factor 11	ARHGEF11	S	1480		0.0956001	-0.125904	-0.0528192	-0.928362	0.305381	-0.711832	-0.505011	-0.59875		0.614202	0.000287031	45.784	31.475	45.784	GSFHTEAARWTDGSLSPPAKEPLASDSRNSH
O15117	FYN-binding protein	FYB	S	184		0.344526	0.978278	0.983039	1.26262	0.996591	0.154309	0.383701	0.290238		0.78356	7.34044e-05	66.152	55.364	66.152	AFPKLTGVKGKFMSASQDLEPKPLFPKPAFG
O15117	FYN-binding protein	FYB	S	225		-1.27728	-1.0957	-0.605027	-0.755526	-0.555904	-0.780739	0.0861416	-0.586019		1	0.00895927	46.001	26.24	46.001	HEDESPMKNVSSSKGSPAPLGVRSKSGPLKP
O15117	FYN-binding protein	FYB	S	558		3.01422	3.64661	3.92576	3.62266	3.75556	2.56471	3.65152	3.13954		0.999964	1.62722e-06	118.5	65.916	78.516	TDNPEGKWLGRTARGSYGYIKTTAVEIDYDS
O15117	FYN-binding protein	FYB	S	46		0.117726	0.447663	0.628414	0.321144	0.613821	-0.0207167	0.0985212	0.413565		0.999918	2.01378e-05	87.509	70.139	87.509	GIQARKNLFNNQGNASPPAGPSNVPKFGSPK
O15119	T-box transcription factor TBX3	TBX3	S	353											0.363072	4.35511e-05	42.302	25.636	42.302	ESSSEQAAFNCFAQASSPAASTVGTSNLKDL
O15119	T-box transcription factor TBX3	TBX3	S	354											0.363072	4.35511e-05	42.302	25.636	42.302	SSSEQAAFNCFAQASSPAASTVGTSNLKDLC
O15119	T-box transcription factor TBX3	TBX3	S	707		0.571623	0.486073	0.692748	0.113132	0.504172	1.41074	0.538199	1.18937		0.994784	4.73976e-07	84.41	67.778	77.191	LNSRSSTLSSSSMSLSPKLCAEKEAATSELQ
O15119	T-box transcription factor TBX3	TBX3	S	680		-3.45007	-2.55242	-4.07635	-4.10753	-3.88142	-2.26798	-3.52294	-2.18763		0.993326	3.33875e-06	59.661	47.685	59.661	AAAGPLDGKVAALAASPASVAVDSGSELNSR
O15126	Secretory carrier-associated membrane protein 1	SCAMP1	S	43											0.425892	2.15725e-06	58.08	39.361	58.08	RNVPPGLDEYNPFSDSRTPPPGGVKMPNVPN
O15127	Secretory carrier-associated membrane protein 2	SCAMP2	S	319		-1.65624	-0.39967	-0.202778	-1.182	-2.02581	-2.19108	-2.04798	-1.88669		0.849612	1.67552e-10	120.59	106.43	120.59	FSQGIFSSRTFHRAASSAAQGAFQGN_____
O15127	Secretory carrier-associated membrane protein 2	SCAMP2	S	320											0.5	6.19555e-05	58.071	49.967	58.071	SQGIFSSRTFHRAASSAAQGAFQGN______
O15131	Importin subunit alpha-6	KPNA5	S	3		-0.288855	-0.334269	-0.0765343	-0.158439	-0.871812	-0.877444	-0.981872	-1.16528		0.999962	0.000220566	47.082	34.555	47.082	_____________MASPGKDNYRMKSYKNKA
O15143	Actin-related protein 2/3 complex subunit 1B	ARPC1B	S	310		0.710227	0.714664	0.683315	0.865313	0.642952	0.665908	2.23331	0.628933		0.942771	5.4522e-43	160.43	135.11	160.43	GLTARERFQNLDKKASSEGGTAAGAGLDSLH
O15155	BET1 homolog	BET1	S	48		-0.786556	-0.334881	-0.715163	-0.840293	-0.634837	-0.824169	-0.424184	-0.354245		0.565158	6.95451e-08	89.231	71.499	89.231	ERLTESLRSKVTAIKSLSIEIGHEVKTQNKL
O15155	BET1 homolog	BET1	S	50		1.57674	2.18641	1.81422	2.01666	1.90971	1.67051	2.24249	2.25711		0.963293	7.43775e-27	144.8	109.92	144.8	LTESLRSKVTAIKSLSIEIGHEVKTQNKLLA
O15164	Transcription intermediary factor 1-alpha	TRIM24	S	654		-1.1652	-1.88046	-2.25368	-2.18465	-1.81064	-1.47309	-1.1943	-1.65858		0.999758	0.0016735	44.816	17.787	44.816	VRKDTNIDHGQPRPPSNRTVQSPNSSVPSPG
O15173	Membrane-associated progesterone receptor component 2	PGRMC2	S	104		-0.199113	0.733101	0.210982	0.315582	-0.126592	-0.212569	-0.275842	-0.332747		1	0.00162414	82.831	38.109	82.831	ESPATSLPRMKKRDFSLEQLRQYDGSRNPRI
O15173	Membrane-associated progesterone receptor component 2	PGRMC2	S	90		0.757202	0.922131	0.595553	0.927771	0.573472	0.512097	0.697432	0.434228		0.999903	4.49151e-69	174.2	155.14	174.2	WGRRGLGAGAGAGEESPATSLPRMKKRDFSL
O15173	Membrane-associated progesterone receptor component 2	PGRMC2	S	208		1.20633	1.81434	1.24651	1.52218	1.70672	1.64537	1.53383	1.92044		0.99595	0.000250038	80.061	70.53	80.061	KYDYVGRLLKPGEEPSEYTDEEDTKDHNKQD
O15195	Villin-like protein	VILL	S	762		0.946571	1.64096	1.33582	1.52116	1.84228	1.49991	1.91407	1.69169		0.993652	1.60874e-08	120.66	108.51	120.66	GNGRAGAVALQALKGSQDSSENDLVRSPKSA
O15195	Villin-like protein	VILL	S	773		0.521529	2.06517	1.83668	1.56353	2.00294	2.33054	1.54442	2.48645		1	3.9831e-18	137.89	126.45	125.28	ALKGSQDSSENDLVRSPKSAGSRTSSSVSST
O15209	Zinc finger and BTB domain-containing protein 22	ZBTB22	S	202		-1.75677	-1.03945	-1.47999	-1.30492	-1.08772	-1.17132	-1.61909	-1.43397		0.966667	4.07336e-05	65.716	53.551	65.716	GSARSHASSRASENQSPSSSNYFSPRESTDF
O15211	Ral guanine nucleotide dissociation stimulator-like 2	RGL2	S	617											0.427235	3.25368e-17	70.151	65.098	40.295	SPPASSPRPSRGHRRSASCGSPLSGGAEEAS
O15211	Ral guanine nucleotide dissociation stimulator-like 2	RGL2	S	619											0.427235	3.25368e-17	70.151	65.098	40.295	PASSPRPSRGHRRSASCGSPLSGGAEEASGG
O15211	Ral guanine nucleotide dissociation stimulator-like 2	RGL2	S	622											0.305845	3.25368e-17	70.151	65.098	70.151	SPRPSRGHRRSASCGSPLSGGAEEASGGTGY
O15211	Ral guanine nucleotide dissociation stimulator-like 2	RGL2	S	761		-1.40857	-0.337398	-0.347568	-0.363475	-0.48875	-0.708489	0.263301	-1.02324		0.881332	3.62363e-11	101.84	85.694	101.84	GPSASGTPPSEGGGGSFPRIKATGRKIARAL
O15231	Zinc finger protein 185	ZNF185	S	64		2.66205	1.73802	1.73568	1.68105	1.9112	1.85551	2.62411	1.91939		0.907572	5.407e-69	177.32	159.6	177.32	EGRTIELPSGRSRATSFSSAGEVPKPRPPST
O15231	Zinc finger protein 185	ZNF185	S	446		-2.75659	-2.4077	-3.59917	-3.7506	-2.45745	-3.71017	-2.60766	-2.12704		0.505056	7.8954e-06	52.057	41.541	52.057	GQGDPAVPAQQPADPSTPERQSSPSGSEQLV
O15231	Zinc finger protein 185	ZNF185	S	452											0.488325	7.8954e-06	56.936	30.891	56.936	VPAQQPADPSTPERQSSPSGSEQLVRRESCG
O15231	Zinc finger protein 185	ZNF185	S	453		-2.02091	-2.44733	-2.90312		-2.38459	-1.58627	-3.2401	-2.3767		0.978565	8.59962e-05	56.936	30.891	55.452	PAQQPADPSTPERQSSPSGSEQLVRRESCGS
O15231	Zinc finger protein 185	ZNF185	S	465		2.95801	2.98807	2.64961	2.65577	2.74964	3.28334	3.21836	2.70719		0.996216	1.90545e-17	132.01	114.44	132.01	RQSSPSGSEQLVRRESCGSSVLTDFEGKDVA
O15231	Zinc finger protein 185	ZNF185	S	152											0.399982	2.99498e-05	53.266	39.25	53.266	TTEDYKKLAPYNIRRSSTSGDTEEEEEEEVV
O15231	Zinc finger protein 185	ZNF185	S	153											0.496162	1.58694e-06	94.15	80.135	68.934	TEDYKKLAPYNIRRSSTSGDTEEEEEEEVVP
O15231	Zinc finger protein 185	ZNF185	S	155											0.444216	3.55521e-06	62.052	48.036	62.052	DYKKLAPYNIRRSSTSGDTEEEEEEEVVPFS
O15234	Protein CASC3	CASC3	S	35		-2.94394	-3.83979	-3.8473	-3.24445	-3.81933	-2.8873	-1.28191	-2.34551		0.671831	4.30431e-05	50.723	41.162	50.723	ASGSDSGGSPLRGGGSCSGSAGGGGSGSLPS
O15234	Protein CASC3	CASC3	S	148		1.60845	1.48031	1.62269	1.65055	1.80617	1.44781	1.16771	1.29457		0.997045	3.38012e-06	105.79	86.743	58.024	EEKPDTKSTVTGERQSGDGQESTEPVENKVG
O15234	Protein CASC3	CASC3	S	265		-1.73024	-2.02122	-1.94134	-1.61796	-1.90035	-1.68881	-1.80258	-1.49522		0.992383	0.0420136	45.335	28.559	45.335	PDDIKPRRIRKPRYGSPPQRDPNWNGERLNK
O15294	UDP-N-acetylglucosamine--peptide N-acetylglucosaminyltransferase 110 kDa subunit	OGT	S	20		-3.60942	-2.78541	-2.63208	-3.15365	-2.77928	-2.93257	-2.66052	-3.06934		1	2.99293e-05	68.173	52.283	68.173	VGNVADSTEPTKRMLSFQGLAELAHREYQAG
O15320	cTAGE family member 5;Melanoma inhibitory activity protein 2	CTAGE5;MIA2	S	536		2.47052	3.70094	3.09876	3.44114	3.80005	3.84714	4.75176	3.97743		0.999997	6.03306e-124	205.8	180.33	131.86	PSPLGWPSSETRAFLSPPTLLEGPLRLSPLL
O15320	cTAGE family member 5;Melanoma inhibitory activity protein 2	CTAGE5;MIA2	S	548		-1.51365	-0.835134	-1.47676	-0.290699	-1.12266	-0.662972	0.122232	-0.524408		0.999944	3.47508e-17	137.44	105.09	113.47	AFLSPPTLLEGPLRLSPLLPGGGGRGSRGPG
O15320	cTAGE family member 5;Melanoma inhibitory activity protein 2	CTAGE5;MIA2	S	559		-0.349649	-0.14675	-0.00919628	0.242478	0.247212	-0.293524	0.809892	0.197447		0.999996	3.19154e-07	69.765	54.009	69.765	PLRLSPLLPGGGGRGSRGPGNPLDHQITNER
O15320	cTAGE family member 5;Melanoma inhibitory activity protein 2;cTAGE family member 2	CTAGE5;MIA2;CTAGE1	S	635		1.97822	2.40731	2.2748	2.3882	2.63878	2.6156	2.80597	2.73332		1	2.06283e-05	80.303	66.142	56.432	PPQRQDRFCSNSGRLSGPAELRSFNMPSLDK
O15320	cTAGE family member 5;Melanoma inhibitory activity protein 2;cTAGE family member 4;cTAGE family member 6;cTAGE family member 8;cTAGE family member 15;cTAGE family member 9	CTAGE5;MIA2;CTAGE4;CTAGE6;CTAGE8;CTAGE15;CTAGE9	S	137		0.537262	0.8713	0.659902	0.663869	0.516519	0.364394	0.202628	0.132957		0.5	6.64033e-07	100.97	79.408	100.97	TEAQSLEATCEKLNRSNSELEDEILCLEKEL
O15320	cTAGE family member 5;Melanoma inhibitory activity protein 2;cTAGE family member 4;cTAGE family member 6;cTAGE family member 8;cTAGE family member 15;cTAGE family member 9	CTAGE5;MIA2;CTAGE4;CTAGE6;CTAGE8;CTAGE15;CTAGE9	S	139		0.537262	0.8713	0.659902	0.663869	0.516519	0.364394	0.202628	0.132957		0.5	6.64033e-07	100.97	79.408	100.97	AQSLEATCEKLNRSNSELEDEILCLEKELKE
O15320	cTAGE family member 5;Melanoma inhibitory activity protein 2	CTAGE5;MIA2	S	594		0.227769	0.320547	0.333126	0.225533	0.379416	0.0464821	-0.598688	-0.497948		0.502769	0.000698996	40.094	20.715	40.094	CDRLTDPHRAPSDTGSLSPPWDQDRRMMFPP
O15320	cTAGE family member 5;Melanoma inhibitory activity protein 2	CTAGE5;MIA2	S	596		0.227769	0.320547	0.333126	0.225533	0.379416	0.0464821	-0.598688	-0.497948		0.917038	0.000698996	40.094	20.715	40.094	RLTDPHRAPSDTGSLSPPWDQDRRMMFPPPG
O15320	cTAGE family member 5;Melanoma inhibitory activity protein 2;cTAGE family member 2	CTAGE5;MIA2;CTAGE1	S	647		-0.208894	0.515855	-0.0162535	0.438291	0.331387	0.610965	-0.242722	0.43505		0.999734	0.00145823	51.013	33.627	51.013	GRLSGPAELRSFNMPSLDKMDGSMPSEMESS
O15344	E3 ubiquitin-protein ligase Midline-1	MID1	S	96		-0.573003	-0.714576	-0.248528	-0.197549	-0.307615	-0.118933	0.270377	-0.136843		0.978956	2.49518e-05	67.685	43.853	67.685	NIIDRFQKASVSGPNSPSETRRERAFDANTM
O15357	Phosphatidylinositol 3,4,5-trisphosphate 5-phosphatase 2	INPPL1	S	132		1.06927	0.351714	0.0720816	-0.282033	0.452996	0.264277	0.126967	0.329099		1	3.02351e-05	99.044	75.563	99.044	VEGEREPDPPDDRDASDGEDEKPPLPPRSGS
O15357	Phosphatidylinositol 3,4,5-trisphosphate 5-phosphatase 2	INPPL1	S	241		-2.13936	-2.69972	-2.33487	-3.0112	-1.15619	-2.0913	-3.37438	-2.62089		0.7908	0.00102433	44.252	27.226	44.252	LSGLEILSKVFDQQSSPMVTRLLQQQNLPQT
O15372	Eukaryotic translation initiation factor 3 subunit H	EIF3H	S	183		3.11533	2.81568	3.30274	2.91647	2.77637	2.93072	1.74097	2.78679		1	0.000575202	82.287	45.593	60.509	RLTPKLMEVCKEKDFSPEALKKANITFEYMF
O15372	Eukaryotic translation initiation factor 3 subunit H	EIF3H	S	16											0.292833	5.37558e-05	58.98	46.317	58.98	MASRKEGTGSTATSSSSTAGAAGKGKGKGGS
O15372	Eukaryotic translation initiation factor 3 subunit H	EIF3H	S	17											0.292833	5.37558e-05	58.98	46.317	58.98	ASRKEGTGSTATSSSSTAGAAGKGKGKGGSG
O15400	Syntaxin-7	STX7	S	125											0.46736	2.29306e-05	92.307	68.117	44.735	QAAEREKEFVARVRASSRVSGSFPEDSSKER
O15400	Syntaxin-7	STX7	S	126		1.95851	2.58462	2.0653	2.13309	2.40822	1.85092	2.00223	1.96988		0.541298	2.29306e-05	92.307	68.117	63.706	AAEREKEFVARVRASSRVSGSFPEDSSKERN
O15400	Syntaxin-7	STX7	S	129		3.6536	4.13623	3.84302	3.78237	4.04089	3.56219	3.88558	3.69171		0.931167	1.44036e-10	111.31	95.059	63.706	REKEFVARVRASSRVSGSFPEDSSKERNLVS
O15400	Syntaxin-7	STX7	S	131		-0.271414	-0.207069	-0.532473	-0.32608	-0.0995464	-0.411113	-0.262503	-0.236142		0.646789	6.75214e-08	89.43	73.177	89.43	KEFVARVRASSRVSGSFPEDSSKERNLVSWE
O15417	Trinucleotide repeat-containing gene 18 protein	TNRC18	S	1857		0.489642	0.58248	0.627446	0.450771	0.830265	0.609373	0.703523	0.579861		0.999991	3.7902e-05	68.291	52.87	68.291	ASGGGYRLGARERALSPGLEESGLGLLARFA
O15417	Trinucleotide repeat-containing gene 18 protein	TNRC18	S	999		-1.37987	-1.49597	-1.43899	-1.23337	-1.29135	-1.22904	-1.29423	-1.61374		1	0.0321947	40.352	15.576	40.352	GTYGKAVSPPPSPRASPVAALKAKVIQKLED
O15417	Trinucleotide repeat-containing gene 18 protein	TNRC18	S	1579		0.639103	0.224685	-0.0337782	0.249656	0.413549	0.363193	0.127259	0.357822		1	6.40866e-05	101.49	77.694	101.49	DDYELGAGIRKRHKGSEEEHDALIGMGKARG
O15417	Trinucleotide repeat-containing gene 18 protein	TNRC18	S	611		0.0894566	-0.232172	0.0107193	-0.110887	0.0399752	0.321734	0.0387487	0.180693		0.996628	0.000325636	43.31	22.109	43.31	ARDAVAVRPGGCGKKSPFGGLGTMKPEPAPT
O15417	Trinucleotide repeat-containing gene 18 protein	TNRC18	S	263		1.87803	1.47281	1.52037	1.73959	1.45283	1.49023	1.73235	1.71211		1	6.808e-11	120.9	97.295	120.9	EGRQDRGPPRLAERLSPFLAESKTKNAALQP
O15417	Trinucleotide repeat-containing gene 18 protein	TNRC18	S	1127		1.68392	1.38997	1.46578	1.32733	1.46935	1.46841	1.38928	1.58678		1	3.06212e-05	108.13	88.809	108.13	PDVPLPADGPERLALSPEDKPIRLSPSKITE
O15417	Trinucleotide repeat-containing gene 18 protein	TNRC18	S	1136		1.68392	1.38997	1.46578	1.32733	1.46935	1.46841	1.38928	1.58678		0.998071	3.06212e-05	108.13	88.809	108.13	PERLALSPEDKPIRLSPSKITEPLREGPEEE
O15417	Trinucleotide repeat-containing gene 18 protein	TNRC18	S	1359		0.476765	-0.690544	-0.195024	-0.245474	-0.126981	-0.460861	-0.496727	0.238249		1	1.8026e-05	94.973	68.432	94.973	ALAAAAELPQARPLPSPGAAGAQALEKLEAA
O15417	Trinucleotide repeat-containing gene 18 protein	TNRC18	S	333		0.469668	0.313409	0.437275	0.55213	0.77947	0.732525	0.579025	0.783678		0.986325	8.56284e-07	73.655	58.4	67.33	LRRTETLLPGPRPCPSPLPPPPAPPKGPPAP
O15427	Monocarboxylate transporter 4	SLC16A3	S	464											0.496181	0.00591181	43.512	28.995	43.512	AEPEKNGEVVHTPETSV______________
O15438	Canalicular multispecific organic anion transporter 2	ABCC3	S	281		1.51288	1.62345	1.17323	0.975267	1.43139	1.60783	1.43817	1.8462		1	4.77864e-06	110.77	95.377	72.09	QTARHKASAAPGKNASGEDEVLLGARPRPRK
O15438	Canalicular multispecific organic anion transporter 2	ABCC3	S	908		4.04563	3.52926	2.9872	3.1764	3.57508	3.395	3.7918	3.73165		0.997519	1.06428e-42	157.49	139.63	49.66	DPVTYVVQKQFMRQLSALSSDGEGQGRPVPR
O15438	Canalicular multispecific organic anion transporter 2	ABCC3	S	911		1.52848	2.04416	1.25262	1.33782	1.74311	1.82591	2.20122	2.1058		0.788431	9.08929e-07	118.32	105.66	55.844	TYVVQKQFMRQLSALSSDGEGQGRPVPRRHL
O15446	DNA-directed RNA polymerase I subunit RPA34	CD3EAP	S	285		0.667149	0.238502	0.645478	0.286379	-0.25833	-0.0430708	-1.02439	0.00183201		0.896731	4.51834e-05	94.259	77.183	85.573	KQEQINTEPLEDTVLSPTKKRKRQKGTEGME
O15488	Glycogenin-2	GYG2	S	468		-1.26755	-2.6666	-3.23728	-4.00451	-2.98901	-4.84812	-4.02234	-2.77105		1	0.0164844	45.997	23.849	45.997	VSVSQISIEEKVKELSPEEERRKWEEGRIDY
O15511	Actin-related protein 2/3 complex subunit 5	ARPC5	S	77		0.11522	0.341797	0.57225	0.564347	0.50324	-0.11516	0.0711241	0.188222		1	0.00649557	80.438	22.58	80.438	PPINTKSQAVKDRAGSIVLKVLISFKANDIE
O15530	3-phosphoinositide-dependent protein kinase 1;Putative 3-phosphoinositide-dependent protein kinase 2	PDPK1;PDPK2P	S	241		2.11208	2.40751	2.59044	2.35937	2.65105	2.71339	2.09234	2.68999		0.999979	2.61252e-117	200.87	182.51	158.35	TAKVLSPESKQARANSFVGTAQYVSPELLTE
O15530	3-phosphoinositide-dependent protein kinase 1	PDPK1	S	25		-3.74734	-2.67119	-2.27496	-2.73405	-2.33669	-2.38872	-2.27116	-2.16892		0.667338	9.22166e-05	42.904	32.784	42.904	DAVPIQSSVVLCSCPSPSMVRTQTESSTPPG
O15534	Period circadian protein homolog 1	PER1	S	1006			-4.78047					-2.57495	-4.46667		0.499955	9.26409e-09	58.877	53.344	58.877	ELPRAEGAAVAGGPGSSAGPPPPSAEAAEPE
O15534	Period circadian protein homolog 1	PER1	S	1007			-4.78047					-2.57495	-4.46667		0.499955	9.26409e-09	58.877	53.344	58.877	LPRAEGAAVAGGPGSSAGPPPPSAEAAEPEA
O15534	Period circadian protein homolog 1	PER1	S	810											0.407882	0.000112129	58.693	45.492	58.693	LSRFRDLGRLRGLDSSSTAPSALGERGCHHG
O15534	Period circadian protein homolog 1	PER1	S	811											0.407882	0.000112129	58.693	45.492	58.693	SRFRDLGRLRGLDSSSTAPSALGERGCHHGP
O15534	Period circadian protein homolog 1	PER1	S	815		-0.243109	-0.582662	-0.490765	-0.368137	-0.274659	-0.181066	-0.170307	-0.725296		0.999623	3.21748e-05	63.727	45.589	58.693	DLGRLRGLDSSSTAPSALGERGCHHGPAPPS
O15534	Period circadian protein homolog 1	PER1	S	645		-2.02231	-1.55863	-2.00403	-1.84326	-2.24	-1.79152	-1.40802	-2.23952		0.83176	7.0801e-05	58.674	42.536	58.674	CLDSILRYLESCNLPSTTKRKCASSSSYTTS
O15541	RING finger protein 113A	RNF113A	S	84		-2.94513	-1.30361	-1.24332	-4.80109	-1.87365	-1.14422	-1.12365	-1.84616		0.918136	6.71899e-05	47.392	32.932	47.392	KTRDSGKQKAAYGDLSSEEEEENEPESLGVV
O15541	RING finger protein 113A	RNF113A	S	85		-2.94513	-1.30361	-1.24332	-4.80109	-1.87365	-1.14422	-1.12365	-1.84616		0.918136	6.71899e-05	47.392	32.932	47.392	TRDSGKQKAAYGDLSSEEEEENEPESLGVVY
O15550	Lysine-specific demethylase 6A	KDM6A	S	829		-1.61796	-2.2199	-2.20054	-1.64836	-2.36807	-3.17493		-2.05154		0.972007	9.87951e-06	69.47	48.072	69.47	SVASSPSSAISTATPSPKSTEQTTTNSVTSL
O15553	Pyrin	MEFV	S	368		0.33394	-0.187113	0.237455	0.695926	0.280991	-0.289914	-0.163222	-0.308257		0.645234	0.00015903	54.103	33.722	54.103	PRCQDSHERKSPGSLSPQPLPQCKRHLKQVQ
O15553	Pyrin	MEFV	S	242		-2.05708	-2.29187	-2.07755	-1.62693	-2.18327	-3.86279	-3.12802	-2.38202		0.986059	0.0001572	56.139	38.814	56.139	RPFEVYLPSGKMRPRSLEVTISTGEKAPANP
O43149	Zinc finger ZZ-type and EF-hand domain-containing protein 1	ZZEF1	S	2443		-0.136063	0.307237	0.525622	0.228796	0.238713	1.09658	-0.0178843	0.930725		0.5	7.07812e-05	58.904	47.76	58.904	LDERGDREEEVERPVSSPGDPEQKKLDPLEG
O43149	Zinc finger ZZ-type and EF-hand domain-containing protein 1	ZZEF1	S	2444		-0.136063	0.307237	0.525622	0.228796	0.238713	1.09658	-0.0178843	0.930725		0.5	7.07812e-05	58.904	47.76	58.904	DERGDREEEVERPVSSPGDPEQKKLDPLEGL
O43149	Zinc finger ZZ-type and EF-hand domain-containing protein 1	ZZEF1	S	1540		0.749517	1.31921	1.31559	1.50822	1.46369	2.24879	2.07274	2.61707		0.989818	1.96016e-11	117.08	86.531	117.08	RPPFTRGRLRLLSFRSMEEARLVPTVKEKYP
O43149	Zinc finger ZZ-type and EF-hand domain-containing protein 1	ZZEF1	S	1518		-1.64787	-0.267807	-0.521212	-1.09919	0.0834131	0.170443	-0.69296	0.372529		0.829508	4.61732e-35	151.5	139.3	47.195	LPAADVSPATAEEPLSPSTPTRRPPFTRGRL
O43149	Zinc finger ZZ-type and EF-hand domain-containing protein 1	ZZEF1	S	1463											0.436645	3.09492e-06	47.284	39.315	47.284	DETSHLQPLNKRQRTSSVVEEHFQASVSPTE
O43149	Zinc finger ZZ-type and EF-hand domain-containing protein 1	ZZEF1	S	1464											0.366065	8.88538e-15	69.059	53.28	69.059	ETSHLQPLNKRQRTSSVVEEHFQASVSPTEA
O43149	Zinc finger ZZ-type and EF-hand domain-containing protein 1	ZZEF1	S	1473											0.446909	8.88538e-15	69.059	53.28	69.059	KRQRTSSVVEEHFQASVSPTEAAPPATGDQS
O43149	Zinc finger ZZ-type and EF-hand domain-containing protein 1	ZZEF1	S	1475											0.341387	0.000166438	40.295	28.535	40.295	QRTSSVVEEHFQASVSPTEAAPPATGDQSPG
O43150	Arf-GAP with SH3 domain, ANK repeat and PH domain-containing protein 2	ASAP2	S	722		-0.445951	-0.225982	-0.428626	-0.484804	0.154547	-0.0986881	-0.544547	-0.129531		0.96268	0.000118905	45.22	24.342	45.22	EKLQPSPNRREDRPISFYQLGSNQLQSNAVS
O43150	Arf-GAP with SH3 domain, ANK repeat and PH domain-containing protein 2	ASAP2	S	820											0.361547	2.57566e-17	108.18	90.782	108.18	WKTNSVSVDGGSRQRSSSDPPAVHPPLPPLR
O43150	Arf-GAP with SH3 domain, ANK repeat and PH domain-containing protein 2	ASAP2	S	821											0.361547	2.57566e-17	108.18	90.782	108.18	KTNSVSVDGGSRQRSSSDPPAVHPPLPPLRV
O43150	Arf-GAP with SH3 domain, ANK repeat and PH domain-containing protein 2	ASAP2	S	822											0.333333	3.08684e-05	81.643	67.386	81.643	TNSVSVDGGSRQRSSSDPPAVHPPLPPLRVT
O43159	Ribosomal RNA-processing protein 8	RRP8	S	104		-2.23988	-1.46249	-1.6328	-1.80582	-1.98931	-1.41843	-2.55174	-1.6332		1	4.63756e-05	65.472	48.446	65.472	GKKGKKKCQKQGPPCSDSEEEVERKKKCHKQ
O43159	Ribosomal RNA-processing protein 8	RRP8	S	106		-2.23988	-1.46249	-1.6328	-1.80582	-1.98931	-1.41843	-2.55174	-1.6332		1	4.63756e-05	65.472	48.446	65.472	KGKKKCQKQGPPCSDSEEEVERKKKCHKQAL
O43159	Ribosomal RNA-processing protein 8	RRP8	S	223		0.284801	0.543001	0.431026	0.869664	-0.116253	0.721415	0.013032	0.159213		0.98425	0.00617694	57.96	35.22	57.96	PDQAPAEAPTEKTEVSPVPRTDSHEARAGAL
O43164	E3 ubiquitin-protein ligase Praja-2	PJA2	S	253		-3.42135	-1.73261	-2.71724	-4.58969	-2.73821	-2.4316	-2.41996	-2.89839		0.993473	0.000825351	41.257	32.548	41.257	LVKSSAGDTEFVHQNSQEIQRSSQDEMVSTK
O43166	Signal-induced proliferation-associated 1-like protein 1	SIPA1L1	S	1528		2.5448	1.53058	1.96246	2.33665	2.27615	2.02681	1.32921	2.16572		0.998591	0.00123882	49.482	40.194	48.351	IAHTRLRASTRDLRASPKPTSKSTIEEDLKK
O43166	Signal-induced proliferation-associated 1-like protein 1	SIPA1L1	S	208		0.595422	0.0782003	0.269589	0.19434	0.29531	0.20611	0.171592	0.262302		0.861984	1.21786e-05	72.29	51.502	72.29	SPTYKTGPSLHREYGSTSSIDKQGTSGESFF
O43166	Signal-induced proliferation-associated 1-like protein 1	SIPA1L1	S	161		1.0009	-0.0467224	0.678379	0.154353	0.330699	0.384287	0.235184	0.364008		0.499948	5.33485e-05	64.52	42.647	64.52	SENMDSRFLMPEAYPSSPRKALRRIRQRSNS
O43166	Signal-induced proliferation-associated 1-like protein 1	SIPA1L1	S	162		3.03035	1.84878	2.53757	2.15212	2.40592	2.08419	1.96147	2.20299		0.869804	2.3554e-10	116.96	96.855	116.96	ENMDSRFLMPEAYPSSPRKALRRIRQRSNSD
O43166	Signal-induced proliferation-associated 1-like protein 1	SIPA1L1	S	255		0.394809	-0.181968	-0.519343	-0.378813	0.213598	0.125089	0.451271	0.558933		0.985767	1.82597e-14	126.76	103.39	126.76	PTKLSDFLITGGGKGSGFSLDVIDGPISQRE
O43166	Signal-induced proliferation-associated 1-like protein 1	SIPA1L1	S	1431		-2.82488	-2.54256	-1.93435	-3.38132	-2.40308	-2.1618	-1.68539	-2.16369		0.573062	0.00293693	40.278	27.297	40.278	INDAASHTSTMSSRHSASPVVFTSARSSPKE
O43166	Signal-induced proliferation-associated 1-like protein 1	SIPA1L1	S	1433		0.703092	0.35854	0.267867	0.348081	0.77178	0.324824	0.0787029	0.560478		0.953359	1.49747e-05	74.475	50.093	70.373	DAASHTSTMSSRHSASPVVFTSARSSPKEEL
O43166	Signal-induced proliferation-associated 1-like protein 1	SIPA1L1	S	1549		3.39607	2.5157	2.7774	2.83951	2.82136	2.58363	2.93078	2.70931		0.999901	1.7563e-14	129.32	113.55	129.32	KSTIEEDLKKLIDLESPTPESQKSFKFHALS
O43166	Signal-induced proliferation-associated 1-like protein 1	SIPA1L1	S	1390		1.55529	0.568884	1.19276	1.07757	0.801451	0.692596	0.613522	0.812022		0.680802	0.000497062	51.495	31.114	51.495	RTLETESHGLDRKTESSLSLDIHSKSQAGST
O43166	Signal-induced proliferation-associated 1-like protein 1	SIPA1L1	S	1393		2.0838	1.08057	1.62383	1.62738	1.32408	1.4208	1.56301	1.37861		0.920709	2.19937e-07	82.259	67.569	51.495	ETESHGLDRKTESSLSLDIHSKSQAGSTPLT
O43166	Signal-induced proliferation-associated 1-like protein 1	SIPA1L1	S	1149		-3.68367		-4.03757	-4.34648	-3.68841	-3.60598		-4.25532		0.881484	5.40498e-05	92.492	66.934	92.492	VTVSSMALARSQCRNSPSNLSSSSDTGSVGG
O43166	Signal-induced proliferation-associated 1-like protein 1	SIPA1L1	S	1270		2.81426	0.705439	1.63846	1.58868	0.977512	0.997098	0.927148	0.792461		1	6.31067e-08	89.866	69.759	89.866	SPSGRLMRQDPVVHLSPNKQGHSDSHYSSHS
O43166	Signal-induced proliferation-associated 1-like protein 1	SIPA1L1	S	1508		-0.96695	-1.80805	-1.44791	-1.2764	-0.965771	-1.08094	-1.19362	-1.28811		0.999704	0.00173271	42.338	30.422	40.179	TINSVGFMDTRKRHQSDGNEIAHTRLRASTR
O43166	Signal-induced proliferation-associated 1-like protein 1	SIPA1L1	S	1127		-0.856962	-1.78348	-1.07085	-1.75782	-1.36918	-1.1818	-1.01592	-1.64382		0.895011	0.000105368	95.223	77.207	95.223	PRSISSDGRPLERRLSPGSDIYVTVSSMALA
O43166	Signal-induced proliferation-associated 1-like protein 1	SIPA1L1	S	1632		1.87167	1.24144	1.45699	1.26743	1.75858	1.41542	1.97691	1.59491		0.601292	0.000623094	59.975	42.244	59.975	STYPSLPKSLPLRRPSYTLGMKSLHGEFSAS
O43166	Signal-induced proliferation-associated 1-like protein 1	SIPA1L1	S	286		1.76422	1.63644	1.2141	1.86194	1.36467	1.43428	0.981307	-2.84237		0.559337	0.000633629	51.147	33.641	51.147	NLRLFKEREKPLKRRSKSETGDSSIFRKLRN
O43166	Signal-induced proliferation-associated 1-like protein 1	SIPA1L1	S	288		1.77475	1.53668	1.2743	1.19531	1.56719	1.10215	1.33517	1.2464		0.981967	1.54143e-07	81.346	58.11	81.346	RLFKEREKPLKRRSKSETGDSSIFRKLRNAK
O43166	Signal-induced proliferation-associated 1-like protein 1	SIPA1L1	S	1442											0.499559	4.78864e-12	64.315	52.187	64.315	SSRHSASPVVFTSARSSPKEELHPAAPSQLA
O43166	Signal-induced proliferation-associated 1-like protein 1	SIPA1L1	S	1443											0.499559	4.78864e-12	64.315	52.187	64.315	SRHSASPVVFTSARSSPKEELHPAAPSQLAP
O43166	Signal-induced proliferation-associated 1-like protein 1	SIPA1L1	S	113											0.437905	0.000239929	43.164	31.724	43.164	QEIETSSCLDSLSSKSSPVSQGSSVSLNSND
O43166	Signal-induced proliferation-associated 1-like protein 1	SIPA1L1	S	114											0.437905	0.000239929	43.164	31.724	43.164	EIETSSCLDSLSSKSSPVSQGSSVSLNSNDS
O43166	Signal-induced proliferation-associated 1-like protein 1	SIPA1L1	S	1585		0.833386	0.0836019	-0.0453119	-0.396799	0.0485125	0.00327587	-0.110643	-0.165547		0.945761	4.62797e-10	94.781	70.692	77.644	FPSTPTSRRALHRTLSDESIYNSQREHFFTS
O43166	Signal-induced proliferation-associated 1-like protein 1	SIPA1L1	S	1588		-1.84382	-2.3482	-3.8762	-4.05068	-3.83484	-2.55146	-3.41558	-2.93799		0.874293	0.00240002	43.05	32.44	43.05	TPTSRRALHRTLSDESIYNSQREHFFTSRAS
O43166	Signal-induced proliferation-associated 1-like protein 1	SIPA1L1	S	1255		2.06612	0.283876	1.03983	0.518287	1.05444	-0.129404	1.00828	-0.154728		0.907094	6.20819e-10	98.676	80.364	98.676	CHLPAVSKVLPAFRESPSGRLMRQDPVVHLS
O43182	Rho GTPase-activating protein 6	ARHGAP6	S	754											0.33332	0.000486962	55.33	38.049	55.33	HSTLKSGSKDPGMTGSSGDIFESSSLRAGPC
O43182	Rho GTPase-activating protein 6	ARHGAP6	S	755											0.33332	0.000486962	55.33	38.049	55.33	STLKSGSKDPGMTGSSGDIFESSSLRAGPCS
O43187	Interleukin-1 receptor-associated kinase-like 2	IRAK2	S	143		-2.72744	-1.83952	-3.52021	-3.41641	-2.58825	-3.14414	-3.91489	-3.05426		0.582337	6.76535e-05	55.011	39.979	55.011	EEGQPVRMATFPGPGSSPARAHQPAFLQPPE
O43187	Interleukin-1 receptor-associated kinase-like 2	IRAK2	S	144											0.499035	0.0079588	41.242	30.369	41.242	EGQPVRMATFPGPGSSPARAHQPAFLQPPEE
O43189	PHD finger protein 1	PHF1	S	522											0.48638	0.00395901	44.847	9.195	44.847	LPRRSAPPSPLCRSLSPGTGGGVRGGVGYLS
O43194	G-protein coupled receptor 39	GPR39	S	430		-1.39396	-1.81405	-1.86901	-1.86756	-1.40952	-2.01081	-0.85342	-1.57378		0.986575	6.63965e-05	61.767	41.386	61.767	SEAEPQSKSQSLSLESLEPNSGAKPANSAAE
O43236	Septin-4	SEPT4	S	325		0.879977	0.685671	0.45969	1.18066	0.374485	0.372478	0.36853	0.402175		0.999351	2.16977e-06	86.546	73.744	86.546	IEHFGIKIYQFPDCDSDEDEDFKLQDQALKE
O43236	Septin-4	SEPT4	S	117		0.254901	-0.150459	-0.0268803	0.310648	-0.254142	-0.312846	-0.523725	-0.43779		0.865133	1.04538e-06	76.073	61.1	76.073	SARPRSPWGKLDPYDSSEDDKEYVGFATLPN
O43237	Cytoplasmic dynein 1 light intermediate chain 2	DYNC1LI2	S	383		-1.56717	-0.492689	-1.20122	-1.11321	0.0347748	-1.04495	-0.484033	-0.903055		0.913863	0.000611261	50.966	39.174	50.966	SLLAKQPATPTRASESPARGPSGSPRTQGRG
O43237	Cytoplasmic dynein 1 light intermediate chain 2	DYNC1LI2	S	194		3.25418	2.71748	2.98829	2.93525	2.99232	2.57568	2.2829	2.73683		1	3.19552e-05	104.23	97.869	95.138	KDFQDYMEPEEGCQGSPQRRGPLTSGSDEEN
O43237	Cytoplasmic dynein 1 light intermediate chain 2	DYNC1LI2	S	405											0.331285	0.000116384	77.912	55.379	57.136	GSPRTQGRGGPASVPSSSPGTSVKKPDPNIK
O43237	Cytoplasmic dynein 1 light intermediate chain 2	DYNC1LI2	S	406											0.331285	0.000116384	77.912	55.379	57.136	SPRTQGRGGPASVPSSSPGTSVKKPDPNIKN
O43237	Cytoplasmic dynein 1 light intermediate chain 2	DYNC1LI2	S	407		0.403529	-0.346827	-0.0455313	-0.409187	-0.21775	0.00526333	-0.294517	-0.272453		0.763438	2.64811e-05	84.375	65.131	84.375	PRTQGRGGPASVPSSSPGTSVKKPDPNIKNN
O43237	Cytoplasmic dynein 1 light intermediate chain 2	DYNC1LI2	S	446		1.49807	0.981148	1.43907	1.1788	1.38579	0.983395	0.966296	1.0606		0.97698	3.04446e-07	118.37	102.77	118.37	SFFNSLLSKKTGSPGSPGAGGVQSTAKKSGQ
O43283	Mitogen-activated protein kinase kinase kinase 13	MAP3K13	S	570		-3.12697	-2.69874	-3.26146	-3.56229	-2.24212	-2.67547	-3.85822	-2.36001		0.555273	4.91304e-05	50.271	43.139	50.271	EGIPTTEVAPTASPLSGSPKMSTSSSKSRYR
O43290	U4/U6.U5 tri-snRNP-associated protein 1	SART1	S	332		0.221789	0.281926	0.438344	0.619945	0.30427	0.102689	0.11954	0.220573		0.949229	0.00013819	50.945	33.028	50.945	AEDESVDDLAQQKPRSILSKYDEELEGERPH
O43293	Death-associated protein kinase 3	DAPK3	S	311		-0.484534	-0.612577	-0.450018	-0.129785	-0.484121	-0.340126	-0.0543327	-0.264024		0.503406	3.2946e-05	89.846	74.254	89.846	RLKTTRLKEYTIKSHSSLPPNNSYADFERFS
O43293	Death-associated protein kinase 3	DAPK3	S	312		-0.754278	-1.00421	-1.15677	-0.737418	-0.672578	-0.700122	-1.22003	-1.21265		0.881099	1.1726e-07	117.26	105.57	117.26	LKTTRLKEYTIKSHSSLPPNNSYADFERFSK
O43294	Transforming growth factor beta-1-induced transcript 1 protein	TGFB1I1	S	418		-0.927101	-2.59738	-1.83515	-1.52355	-2.76851	-1.88601	-3.94202	-1.5325		1	0.0318663	49.833	11.283	49.833	SLCATCGLPVTGRCVSALGRRFHPDHFTCTF
O43294	Transforming growth factor beta-1-induced transcript 1 protein	TGFB1I1	S	403		3.87786	3.11474	3.05436	3.51557	2.86262	3.42888	2.68668	3.43201		0.999989	1.97943e-12	128.78	102.49	118.44	EGRPLCENHFHARRGSLCATCGLPVTGRCVS
O43294	Transforming growth factor beta-1-induced transcript 1 protein	TGFB1I1	S	137		3.86703	3.23948	3.4796	3.58067	3.03182	3.66705	2.92247	3.51568		0.995953	1.34714e-05	94.281	60.596	86.8	SGEQKEDQSEDKKRPSLPSSPSPGLPKASAT
O43294	Transforming growth factor beta-1-induced transcript 1 protein	TGFB1I1	S	140		0.986031	0.420618	0.581049	0.495086	-0.432517	0.347655	0.304215	0.163038		0.756333	1.34714e-05	86.8	62.747	86.8	QKEDQSEDKKRPSLPSSPSPGLPKASATSAT
O43294	Transforming growth factor beta-1-induced transcript 1 protein	TGFB1I1	S	141		1.38126	1.60308	0.882522	1.08872	0.47664	0.882116	0.410454	0.776853		0.773068	0.000100041	61.648	45.342	50.938	KEDQSEDKKRPSLPSSPSPGLPKASATSATL
O43294	Transforming growth factor beta-1-induced transcript 1 protein	TGFB1I1	S	143		3.22713	2.48061	2.86214	3.05655	2.83598	3.28056	2.77761	3.14879		0.959739	3.21154e-05	68.41	51.726	68.41	DQSEDKKRPSLPSSPSPGLPKASATSATLEL
O43294	Transforming growth factor beta-1-induced transcript 1 protein	TGFB1I1	S	68		2.11085	1.20008	1.58152	1.43372	1.36125	1.7783	0.738901	1.48976		1	2.12019e-39	155.98	141.16	155.98	SGDKDHLYSTVCKPRSPKPAAPAAPPFSSSS
O43294	Transforming growth factor beta-1-induced transcript 1 protein	TGFB1I1	S	186											0.244753	3.42772e-09	57.919	46.177	57.919	QNHLPASGPTQPPVVSSTNEGSPSPPEPTGK
O43294	Transforming growth factor beta-1-induced transcript 1 protein	TGFB1I1	S	187											0.244753	3.42772e-09	57.919	46.177	57.919	NHLPASGPTQPPVVSSTNEGSPSPPEPTGKG
O43294	Transforming growth factor beta-1-induced transcript 1 protein	TGFB1I1	S	192											0.244753	3.42772e-09	57.919	46.177	57.919	SGPTQPPVVSSTNEGSPSPPEPTGKGSLDTM
O43294	Transforming growth factor beta-1-induced transcript 1 protein	TGFB1I1	S	194		0.516959	0.278509	0.627166	0.513789	0.242498	0.211461	0.0193472	0.405995		0.884034	3.47313e-15	73.602	67.006	73.602	PTQPPVVSSTNEGSPSPPEPTGKGSLDTMLG
O43303	Centriolar coiled-coil protein of 110 kDa	CCP110	S	370											0.495207	0.00273535	48.004	30.568	48.004	KSLTGSYAKLPSPEPSMSPKMHRRRSRTSSA
O43303	Centriolar coiled-coil protein of 110 kDa	CCP110	S	372		-0.68158	-0.852185	-0.375023	-0.83195	-0.618671	-0.600814	-0.177114	-0.899528		0.985054	5.67663e-05	60.401	42.965	60.401	LTGSYAKLPSPEPSMSPKMHRRRSRTSSACH
O43306	Adenylate cyclase type 6	ADCY6	S	576		-1.57331	-0.939108	-1.45543	-1.33589	-0.758447	-0.938254	-1.36057	-0.940522		1	0.000148247	67.879	53.362	53.557	EEKAMLAKLQRTRANSMEGLMPRWVPDRAFS
O43306	Adenylate cyclase type 6	ADCY6	S	54		-0.299504	0.197729	-0.00759411	-0.294305	0.516696	0.292593	0.383864	-0.00389385		0.990536	1.76616e-06	89.46	74.899	73.593	CTPRYMSCLRDAEPPSPTPAGPPRCPWQDDA
O43312	Metastasis suppressor protein 1	MTSS1	S	272		-0.132282	-0.385871	-0.477565	-1.1999	-0.0453568	-0.861807	0.0532847	-0.765618		0.80591	2.16388e-05	69.72	55.025	69.72	QTPPSSPSTTMSRKSSVCSSLNSVNSSDSRS
O43314	Inositol hexakisphosphate and diphosphoinositol-pentakisphosphate kinase 2	PPIP5K2	S	1006		0.144093	-0.152016	0.144098	0.76059	0.886637	0.423763	0.686032	0.493712		0.995842	4.26024e-06	77.221	64.241	77.221	LHYTSGVGTGRRRRRSGEQITSSPVSPKSLA
O43314	Inositol hexakisphosphate and diphosphoinositol-pentakisphosphate kinase 2	PPIP5K2	S	1171		1.69997	2.09891	1.92776	2.42379	2.57768	2.936	2.23403	2.72478		0.600682	2.12658e-07	117.55	92.037	117.55	DVPRKTAEISSTALRSSPIMRKKVSLNTYTP
O43314	Inositol hexakisphosphate and diphosphoinositol-pentakisphosphate kinase 2	PPIP5K2	S	1172		2.15084	1.76971	1.91323	1.48399	1.73211	2.089	1.85622	1.92439		0.772353	0.000184014	65.808	47.395	65.808	VPRKTAEISSTALRSSPIMRKKVSLNTYTPA
O43314	Inositol hexakisphosphate and diphosphoinositol-pentakisphosphate kinase 2	PPIP5K2	S	492											0.354124	0.000573219	90.778	70.729	90.778	RKVQLTYLPHGCPKTSSEEEDSRREEPSLLL
O43314	Inositol hexakisphosphate and diphosphoinositol-pentakisphosphate kinase 2	PPIP5K2	S	504											0.286652	0.00121927	40.404	23.738	40.404	PKTSSEEEDSRREEPSLLLVLKWGGELTPAG
O43318	Mitogen-activated protein kinase kinase kinase 7	MAP3K7	S	374		0.782783	1.05996	0.964467	1.03068	1.15651	1.3911	1.29791	1.30866		0.555763	5.89762e-07	90.348	76.769	77.324	QQSESGRLSLGASRGSSVESLPPTSEGKRMS
O43318	Mitogen-activated protein kinase kinase kinase 7	MAP3K7	S	367		-0.066885	-0.409229	-0.100077	-0.213542	-0.241348	-0.781878	-0.0366488	-0.515232		0.940238	0.00402497	41.513	24.571	41.513	LLKNQAKQQSESGRLSLGASRGSSVESLPPT
O43318	Mitogen-activated protein kinase kinase kinase 7	MAP3K7	S	389		1.32614	1.38662	1.3332	1.42188	1.35296	1.47394	1.52963	1.26267		0.999999	3.32481e-48	161.26	142.67	130.01	SSVESLPPTSEGKRMSADMSEIEARIAATTA
O43318	Mitogen-activated protein kinase kinase kinase 7	MAP3K7	S	439		2.28881	2.17441	2.43937	2.24818	2.34446	2.43803	2.53247	2.44766		0.999933	7.40597e-99	193.23	172.2	193.23	VPEIVISGNGQPRRRSIQDLTVTGTEPGQVS
O43318	Mitogen-activated protein kinase kinase kinase 7	MAP3K7	S	454		-4.72586	-4.96236	-4.72462	-4.42282	-3.64351	-2.5585	-2.44142	-4.36084		0.530531	5.21777e-05	82.086	70.816	82.086	SIQDLTVTGTEPGQVSSRSSSPSVRMITTSG
O43318	Mitogen-activated protein kinase kinase kinase 7	MAP3K7	S	455		0.496193	-0.143537	0.907556	0.683338	0.796016	0.51353	0.780576	1.13703		0.583151	7.40597e-99	193.23	172.2	193.23	IQDLTVTGTEPGQVSSRSSSPSVRMITTSGP
O43353	Receptor-interacting serine/threonine-protein kinase 2	RIPK2	S	529		-3.02811	-1.75944	-2.07113	-1.99184	-2.38332	-2.07926	-2.05385	-2.49055		0.5	0.00140827	47.712	32.446	47.712	QMGLQPYPEILVVSRSPSLNLLQNKSM____
O43353	Receptor-interacting serine/threonine-protein kinase 2	RIPK2	S	531		-3.02811	-1.75944	-2.07113	-1.99184	-2.38332	-2.07926	-2.05385	-2.49055		0.5	0.00140827	47.712	32.446	47.712	GLQPYPEILVVSRSPSLNLLQNKSM______
O43365	Homeobox protein Hox-A3	HOXA3	S	148		-1.57005	-0.756664	-1.78434	-1.75588	-1.74227	-1.99735	-1.36374	-1.83448		0.892801	0.00224018	42.317	22.704	42.317	NNPTPANAAKSPLLNSPTVAKQIFPWMKESR
O43379	WD repeat-containing protein 62	WDR62	S	32		0.730576	1.02485	1.22062	1.16133	0.839129	0.900188	0.456244	1.31907		0.566435	0.00131979	43.794	27.903	43.794	KLPSVMAGVPARRGQSSPPPAPPICLRRRTR
O43395	U4/U6 small nuclear ribonucleoprotein Prp3	PRPF3	S	619		2.16908	2.20581	2.06114	2.14563	1.96946	1.94714	1.91031	1.89658		1	7.58392e-15	129.71	81.047	116.35	WDEQTSNTKGDDDEESDEEAVKKTNKCVLVW
O43399	Tumor protein D54	TPD52L2	S	12		2.26416	1.16877	0.846913	0.130314	0.039876	-0.24754	-1.46612	-0.685524		1	2.76405e-184	145.49	115.86	145.49	____MDSAGQDINLNSPNKGLLSDSMTDVPV
O43399	Tumor protein D54	TPD52L2	S	161											0.395543	0.00212748	42.711	27.942	42.711	TVGSAISRKLGDMRNSATFKSFEDRVGTIKS
O43399	Tumor protein D54	TPD52L2	S	166		7.13554	6.62027	6.50558	6.47675	6.4103	6.25106	5.60515	6.43975		1	2.19315e-57	170.35	134.87	112.44	ISRKLGDMRNSATFKSFEDRVGTIKSKVVGD
O43399	Tumor protein D54	TPD52L2	S	149		-3.20913	-2.01378	-3.00134	-2.68709	-2.93293	-5.55395	-4.0009	-3.13532		0.760986	9.99128e-05	54.764	31.847	54.764	SQAGQKTSAALSTVGSAISRKLGDMRNSATF
O43426	Synaptojanin-1	SYNJ1	S	1345		-2.496	-2.26186	-2.00026	-2.74736	-1.91803	-2.06503	-3.1643	-1.85574		0.723797	6.52648e-05	61.942	42.364	61.942	FNLLAVSKAQLSVQTSPVPTPDPKRLIQLPS
O43426	Synaptojanin-1	SYNJ1	S	1565		-1.40522	-1.26204	-1.50688	-1.16433	-1.38515	-1.44047	-0.755713	-1.5067		0.579819	0.00570297	46.352	23.522	46.352	TSPPVDPFTTLASKASPTLDFTER_______
O43426	Synaptojanin-1	SYNJ1	S	1391											0.499896	0.00092919	44.807	28.553	44.807	MPPIPARSQSQENMRSSPNPFITGLTRTNPF
O43426	Synaptojanin-1	SYNJ1	S	1392		-0.944645	-1.30494	-0.690739	-1.29821	-0.836077	-0.714547	-0.815221	-0.603638		0.858526	6.82274e-11	110.8	51.986	110.8	PPIPARSQSQENMRSSPNPFITGLTRTNPFS
O43432	Eukaryotic translation initiation factor 4 gamma 3	EIF4G3	S	1156		0.915653	0.720432	1.02963	0.998441	0.67851	0.54354	0.562833	0.661119		0.807615	0.00017498	96.708	83.117	96.708	LPSATARPNTFMRGGSSKDLLDNQSQEEQRR
O43432	Eukaryotic translation initiation factor 4 gamma 3	EIF4G3	S	1409		1.21411	0.891197	1.11334	1.13906	1.14862	1.16213	1.05441	1.00402		0.943001	4.37437e-05	93.73	74.352	76.704	HNFLLEQKLDFIESDSPCSSEALSKKELSAE
O43432	Eukaryotic translation initiation factor 4 gamma 3	EIF4G3	S	1412											0.481434	0.000109173	58.09	46.114	58.09	LLEQKLDFIESDSPCSSEALSKKELSAEELY
O43432	Eukaryotic translation initiation factor 4 gamma 3	EIF4G3	S	495		3.47613	3.56754	3.42749	3.57015	3.73769	3.76791	3.82195	3.81678		0.999998	1.18262e-19	134.04	112.17	134.04	QTEEILDSQNLNSRRSPVPAQIAITVPKTWK
O43432	Eukaryotic translation initiation factor 4 gamma 3	EIF4G3	S	232		-1.41657	-1.39123	-1.05132	-1.09033	-0.881331	-0.570075	-1.43836	-1.02867		0.911811	0.019464	61.999	19.89	61.999	KQEEKPKPDPVLKSPSPVLRLVLSGEKKEQE
O43439	Protein CBFA2T2	CBFA2T2	S	409		-2.99528	-3.73073	-4.52715		-4.83283	-3.0515	-2.84412	-2.64321		0.986394	3.0913e-05	67.227	52.808	67.227	TELRKTGTELVSRQHSPGSADSLSNDSQREF
O43439	Protein CBFA2T2	CBFA2T2	S	577		-0.702825	-0.680921	-0.474076	-0.634917	-0.703199	-0.569584	-1.21805	-0.638239		0.994475	0.000201279	51.591	28.713	51.591	VGRGSSARSADCSVPSPALDKTSATTSRSST
O43463	Histone-lysine N-methyltransferase SUV39H1	SUV39H1	S	391		0.286274	0.500355	0.0089941	-0.685015	-0.596214	-0.881305	-2.03671	-0.613549		1	1.49246e-05	76.768	60.262	76.768	STRMDSNFGLAGLPGSPKKRVRIECKCGTES
O43474	Krueppel-like factor 4	KLF4	S	234			-1.55546	-3.19191	-4.63254	-2.26375	-1.85103	-1.43715	-1.88826		0.564143	2.13327e-05	68.552	49.26	68.552	QPPGGGLMGKFVLKASLSAPGSEYGSPSVIS
O43474	Krueppel-like factor 4	KLF4	S	254		-2.14525	-2.45001	-2.17195	-3.48677	-1.65213	-2.91306	-3.52013	-1.2111		0.963198	2.85688e-05	56.247	44.332	56.247	GSEYGSPSVISVSKGSPDGSHPVVVAPYNGG
O43491	Band 4.1-like protein 2	EPB41L2	S	718		-0.484874	0.0900974	0.156444	-0.22536	-0.0313683	-0.188521	-0.0271816	0.0204649		0.865408	2.13933e-09	88.338	59.176	76.522	RVITEEMNGKEISPGSGPGEIRKVEPVTQKD
O43491	Band 4.1-like protein 2	EPB41L2	S	38		-0.821115	-0.126551	-0.994847	-0.323437	-0.328015	-0.146538	-1.07818	-1.03651		0.5	7.42154e-05	100.23	83.864	56.851	TKEKPKEVAENQQNQSSDPEEEKGSQPPPAA
O43491	Band 4.1-like protein 2	EPB41L2	S	39		0.294329	0.67075	0.402475	0.216652	0.745555	0.807667	0.465678	0.195323		0.80553	1.10093e-07	119.38	106.24	112.55	KEKPKEVAENQQNQSSDPEEEKGSQPPPAAE
O43491	Band 4.1-like protein 2;Band 4.1-like protein 3;Band 4.1-like protein 3, N-terminally processed	EPB41L2;EPB41L3	S	513		1.28333	2.14971	1.63587	1.98106	1.79928	1.03922	0.788855	1.55432		0.966967	0.0101361	74.464	24.651	74.464	LLLPEAPPKKFLTLGSKFRYSGRTQAQTRRA;VSPEQPPKAKFLTLGSKFRYSGRTQAQTRQA
O43491	Band 4.1-like protein 2	EPB41L2	S	386		-1.63064	-1.41131	-1.15033	-1.38324	-1.15948	-1.36182	-1.45572	-1.31605		0.999966	3.40279e-05	79.676	67.51	79.676	LEEKVAELHKTHRGLSPAQADSQFLENAKRL
O43491	Band 4.1-like protein 2	EPB41L2	S	55		0.0642004	0.355215	0.263613	0.344048	0.463245	0.484697	1.29709	0.436406		0.865609	4.51072e-05	102.07	47.47	102.07	DPEEEKGSQPPPAAESQSSLRRQKREKETSE
O43491	Band 4.1-like protein 2	EPB41L2	S	57											0.42761	1.06874e-05	80.236	61.403	80.236	EEEKGSQPPPAAESQSSLRRQKREKETSESR
O43491	Band 4.1-like protein 2	EPB41L2	S	58		-0.834119	-0.456518	-0.570513	-0.703178	-0.658149	-0.947915	-0.0768318	-0.454593		0.633915	1.06874e-05	84.166	50.9	84.166	EEKGSQPPPAAESQSSLRRQKREKETSESRG
O43491	Band 4.1-like protein 2	EPB41L2	S	682											0.259087	0.000965089	41.136	18.262	41.136	WEKRRITPLSLQTQGSSHETLNIVEEKKRAE
O43491	Band 4.1-like protein 2	EPB41L2	S	683		-0.066885	-0.351152	-0.316595	-0.107309	0.119278	0.625139	2.54425	0.578374		0.79063	1.13181e-32	152.99	124.69	152.99	EKRRITPLSLQTQGSSHETLNIVEEKKRAEV
O43491	Band 4.1-like protein 2	EPB41L2	S	614		3.36519	3.05055	3.36152	3.50569	3.67687	3.13498	3.34788	3.43879		1	2.31273e-60	167.99	149.62	146.78	PTKAPHLQLIEGKKNSLRVEGDNIYVRHSNL
O43491	Band 4.1-like protein 2	EPB41L2	S	499		1.26777	1.65228	1.50758	1.60119	1.58377	1.77988	1.79258	1.99505		1	2.44628e-06	112.83	87.397	112.83	LWKVCVEHHTFYRLVSPEQPPKAKFLTLGSK
O43491	Band 4.1-like protein 2	EPB41L2	S	87		4.53212	5.33718	5.20931	5.27499	5.25485	5.21096	5.26084	5.49296		0.999572	2.03249e-53	166.07	75.47	155.42	RGISRFIPPWLKKQKSYTLVVAKDGGDKKEP
O43491	Band 4.1-like protein 2	EPB41L2	S	402		-0.851261	-0.227811	-0.859837	-0.23704	-0.36426	-0.554421	-0.784298	-0.366941		0.999944	2.65012e-07	80.738	65.473	80.738	PAQADSQFLENAKRLSMYGVDLHHAKDSEGV
O43491	Band 4.1-like protein 2	EPB41L2	S	7		-0.0440941	0.207611	0.114768	0.507582	0.237894	0.249071	0.406685	0.349518		0.966839	8.08527e-08	46.408	39.719	46.408	_________MTTEVGSVSEVKKDSSQLGTDA
O43493	Trans-Golgi network integral membrane protein 2	TGOLN2	S	66											0.276366	6.12781e-05	73.981	55.443	73.981	GGSTKSHPEPQTPKDSPSKSSAEAQTPEDTP
O43493	Trans-Golgi network integral membrane protein 2	TGOLN2	S	68											0.298222	0.000221196	46.569	33.767	46.569	STKSHPEPQTPKDSPSKSSAEAQTPEDTPNK
O43493	Trans-Golgi network integral membrane protein 2	TGOLN2	S	70		-0.389055	-0.65506	-0.727253	-1.37105	0.162788	-1.02436	0.455625	-0.56015		0.5	5.80524e-43	162.01	142.25	118.5	KSHPEPQTPKDSPSKSSAEAQTPEDTPNKSG
O43493	Trans-Golgi network integral membrane protein 2	TGOLN2	S	71		2.98393	2.25531	2.35054	2.37179	3.13471	2.06175	3.08046	2.43273		0.847243	1.66933e-136	208.46	182.25	90.884	SHPEPQTPKDSPSKSSAEAQTPEDTPNKSGA
O43493	Trans-Golgi network integral membrane protein 2	TGOLN2	S	298		1.97736	1.16137	1.26082	0.322591	1.69171	0.746086	0.246532	1.0599		0.857244	7.48143e-84	184.66	157.32	159.75	LADKGKLSPHAFKTESGEETDLISPPQEEVK
O43516	WAS/WASL-interacting protein family member 1	WIPF1	S	276		2.24382	1.9162	2.33829	2.15785	2.1056	1.68111	2.20521	1.99769		1	1.93239e-05	109.97	89.078	41.06	DDKPPPPPPPVGNRPSIHREAVPPPPPQNNK
O43516	WAS/WASL-interacting protein family member 1	WIPF1	S	234		-0.194663	-0.235341	0.0897341	-0.0323191	-0.0760498	-0.741067	0.706004	0.120746		0.99993	0.000650812	60.305	28.547	60.305	PPPFPGNRGTALGGGSIRQSPLSSSSPFSNR
O43516	WAS/WASL-interacting protein family member 1	WIPF1	S	340		1.11735	1.48734	1.98786	1.88955	1.37107	0.948942	1.31722	0.921487		0.995202	3.32925e-05	110.26	69.882	76.82	SSGNDETPRLPQRNLSLSSSTPPLPSPGRSG
O43516	WAS/WASL-interacting protein family member 1	WIPF1	S	342		-0.168361	-0.197149	0.0958414	-0.154182	-0.411678	-1.021	0.679202	-0.943725		0.724067	5.64117e-05	97.08	79.574	97.08	GNDETPRLPQRNLSLSSSTPPLPSPGRSGPL
O43516	WAS/WASL-interacting protein family member 1	WIPF1	S	344		-2.98096	-2.84276	-2.47859	-2.73707	-2.37649	-2.86818	-0.598801	-3.0521		0.601987	0.000431059	56.087	34.041	45.237	DETPRLPQRNLSLSSSTPPLPSPGRSGPLPP
O43516	WAS/WASL-interacting protein family member 1	WIPF1	S	350		-0.960043	-0.28163	-0.599241	-0.453639	-0.953907	-1.3685	-0.944051	-1.21639		0.993127	0.000266417	50.916	23.267	50.916	PQRNLSLSSSTPPLPSPGRSGPLPPPPSERP
O43516	WAS/WASL-interacting protein family member 1	WIPF1	S	214		-0.519162	-0.879491	-0.283568	-0.62639	-0.710085	-0.933817	0.101004	-0.678127		0.994781	0.000747989	46.131	33.846	46.131	HNRGSPPVPGGPRQPSPGPTPPPFPGNRGTA
O43520	Phospholipid-transporting ATPase IC	ATP8B1	S	1222		-0.536722	-1.16422	-0.928607	-0.778116	-1.33019	-0.0126724	-0.549834	0.24717		0.762797	0.000351849	52.254	33.841	52.254	SAYAFSHQRGYADLISSGRSIRKKRSPLDAI
O43520	Phospholipid-transporting ATPase IC	ATP8B1	S	1223		-0.536722	-1.16422	-0.928607	-0.778116	-1.33019	-0.0126724	-0.549834	0.24717		0.733204	0.000351849	52.254	33.841	52.254	AYAFSHQRGYADLISSGRSIRKKRSPLDAIV
O43520	Phospholipid-transporting ATPase IC	ATP8B1	S	1207		-2.11358	-2.03695	-2.26236	-2.15934	-2.40604	-1.29485	-0.713564	-1.62062		0.582569	0.000668923	57.885	46.734	57.885	QRRQQVFRRGVSTRRSAYAFSHQRGYADLIS
O43524	Forkhead box protein O3	FOXO3	S	284		-0.869674	-0.566434	-0.747359	-1.10038	-0.802712	-0.937303	-0.736398	-0.770443		0.71659	4.01557e-05	74.579	57.431	74.579	KKKAALQTAPESADDSPSQLSKWPGSPTSRS
O43524	Forkhead box protein O3	FOXO3	S	411											0.3474	0.0168883	42.001	13.796	42.001	LPPSQPSPTGGLMQRSSSFPYTTKGSGLGSP
O43524	Forkhead box protein O3	FOXO3	S	412											0.3474	0.0168883	42.001	13.796	42.001	PPSQPSPTGGLMQRSSSFPYTTKGSGLGSPT
O43561	Linker for activation of T-cells family member 1	LAT	S	224		1.52565	1.62616	1.79475	1.46253	1.63007	1.23375	1.64616	1.2013		0.999991	1.0192e-05	81.157	63.875	66.777	SAEASLDGSREYVNVSQELHPGAAKTEPAAL
O43561	Linker for activation of T-cells family member 1	LAT	S	40		-1.01468	-1.42993	-0.585059	-1.26815	-0.882829	-1.47848	-0.949036	-1.18207		0.632896	3.08684e-05	81.643	62.432	81.643	LCVHCHRLPGSYDSTSSDSLYPRGIQFKRPH
O43561	Linker for activation of T-cells family member 1	LAT	S	43		-3.57993	-5.30847	-3.15595	-4.44859	-2.32789	-5.36957		-3.84193		0.695674	0.000223569	53.453	42.986	53.453	HCHRLPGSYDSTSSDSLYPRGIQFKRPHTVA
O43566	Regulator of G-protein signaling 14	RGS14	S	198		0.0158281	0.0855846	0.227065	0.332203	0.449912	0.193321	0.635406	0.281627		0.5	0.000112555	59.814	45.2	59.814	CLLAEAEGRPLREPGSSRLGSPDATRKKPKL
O43566	Regulator of G-protein signaling 14	RGS14	S	199		0.0158281	0.0855846	0.227065	0.332203	0.449912	0.193321	0.635406	0.281627		0.5	0.000112555	59.814	45.2	59.814	LLAEAEGRPLREPGSSRLGSPDATRKKPKLK
O43566	Regulator of G-protein signaling 14	RGS14	S	203		-0.265161	-0.474977	0.246919	0.569164	0.668983	0.13362	-0.350548	0.0123358		0.993763	0.00325416	72.607	27.996	56.916	AEGRPLREPGSSRLGSPDATRKKPKLKPGKS
O43566	Regulator of G-protein signaling 14	RGS14	S	288		1.319	1.55882	2.3975	2.14976	2.27949	1.31	2.08396	1.72383		0.999709	1.19476e-05	105.89	90.731	89.846	GFLAFVSSKSESHRKSLGSTEGESESRPGKY
O43566	Regulator of G-protein signaling 14	RGS14	S	291		-0.840795	-0.621588	0.12219	-0.233727	0.097971	-0.665816	-0.393103	-0.37398		0.95793	0.000805928	52.045	36.453	52.045	AFVSSKSESHRKSLGSTEGESESRPGKYCCV
O43572	A-kinase anchor protein 10, mitochondrial	AKAP10	S	96		1.71313	2.43279	2.22335	2.41164	2.65719	2.40854	2.854	2.62816		1	5.17355e-05	97.91	81.031	97.91	DSFSSSRTATLKKQPSHMEAAHFGDLGRSCL
O43572	A-kinase anchor protein 10, mitochondrial	AKAP10	S	187		1.16274	1.29563	1.20746	1.05623	1.30435	1.0796	0.413733	0.986324		0.993943	1.05833e-07	79.346	64.47	75.018	HSLNTVKQSSLAEPVSPSKKHETTASFLTDS
O43583	Density-regulated protein	DENR	S	73		1.16582	0.572948	0.445624	0.594545	1.01331	1.01026	0.513359	0.542054		0.846044	1.0688e-09	68.192	48.117	41.209	EKNFPNEFAKLTVENSPKQEAGISEGQGTAG
O43586	Proline-serine-threonine phosphatase-interacting protein 1	PSTPIP1	S	297											0.447221	4.13828e-05	65.855	50.22	65.855	VPYQNYYDREVTPLTSSPGIQPSCGMIKRFS
O43586	Proline-serine-threonine phosphatase-interacting protein 1	PSTPIP1	S	298											0.447221	4.13828e-05	65.855	50.22	65.855	PYQNYYDREVTPLTSSPGIQPSCGMIKRFSG
O43598	2'-deoxynucleoside 5'-phosphate N-hydrolase 1	DNPH1	S	28		3.59264	2.87205	2.93938	2.4429	3.16279	2.83677	3.47095	3.13499		1	6.47205e-25	144.01	108.66	144.01	WERGEPGRPALYFCGSIRGGREDRTLYERIV
O43598	2'-deoxynucleoside 5'-phosphate N-hydrolase 1	DNPH1	S	12		0.838819	0.127582	0.384625	0.119807	0.375464	0.01404	0.201148	-0.0665665		0.78048	3.98407e-05	59.661	45.5	59.661	____MAAAMVPGRSESWERGEPGRPALYFCG
O43598	2'-deoxynucleoside 5'-phosphate N-hydrolase 1	DNPH1	S	169		2.59111	0.921647	0.468155	0.39607	0.787236	0.743384	0.224474	0.765165		0.998356	4.28702e-32	152.94	139.34	152.94	LDRYFEADPPGQVAASPDPTT__________
O43639	Cytoplasmic protein NCK2	NCK2	S	90		-3.20693	-3.83971	-2.1598	-3.54929	-3.62584	-2.84773	-2.80146	-4.70839		0.943358	1.49374e-07	118.24	108.28	74.763	LGLGKTRRKTSARDASPTPSTDAEYPANGSG
O43639	Cytoplasmic protein NCK2	NCK2	S	94		-4.34408	-3.83971	-2.5945	-3.54929	-4.46717	-4.42761	-4.29201	-4.70839		0.519434	2.34583e-05	74.763	67.651	74.763	KTRRKTSARDASPTPSTDAEYPANGSGADRI
O43663	Protein regulator of cytokinesis 1	PRC1	S	466		1.94924	0.939012	1.13369	0.961656	0.872298	0.335585	0.385413	0.218427		0.560923	4.96877e-05	71.656	52.956	71.656	QLKNKKQTETEMLYGSAPRTPSKRRGLAPNT
O43687	A-kinase anchor protein 7 isoforms alpha and beta	AKAP7	S	24		-1.21018	-1.88241	-1.1587	-1.15054	-1.71097	-0.971541	-1.90967	-1.25418		0.78616	3.01115e-07	87.388	59.979	70.41	FSRDEGKISELESSSSAVLQRYSKDIPSWSS
P12814	Alpha-actinin-1;Alpha-actinin-2;Alpha-actinin-3;Alpha-actinin-4	ACTN1;ACTN2;ACTN3;ACTN4	S	140		1.73899	0.542298	0.991872	1.30509	0.821117	0.522284	0.0400953	0.729893		0.999568	1.63102e-06	84.566	69.415	73.279	GMIWTIILRFAIQDISVEETSAKEGLLLWCQ
O43719	HIV Tat-specific factor 1	HTATSF1	S	579		2.44381	2.60407	2.55959	2.60816	2.64391	2.47579	1.96294	2.74613		1	8.31307e-07	114.84	84.425	90.534	EFEENGLEKDLDEEGSEKELHENVLDKELEE
O43719	HIV Tat-specific factor 1	HTATSF1	S	597		-0.570046	0.96768	0.000723839	-0.181162	-0.0823326	-0.237741	-0.963761	-0.491685		0.999999	0.000124827	94.449	85.043	94.449	ELHENVLDKELEENDSENSEFEDDGSEKVLD
O43719	HIV Tat-specific factor 1	HTATSF1	S	600		-0.570046	0.96768	0.000723839	-0.181162	-0.0823326	-0.237741	-0.963761	-0.491685		0.999967	0.000124827	94.449	85.043	94.449	ENVLDKELEENDSENSEFEDDGSEKVLDEEG
O43719	HIV Tat-specific factor 1	HTATSF1	S	494		1.36339	1.60452	1.88019	1.63972	1.19738	1.35441	0.80527	0.944964		0.998682	0.000151666	57.578	47.32	57.578	SCSQKESEEGNPVRGSEEDSPKKESKKKTLK
O43719	HIV Tat-specific factor 1	HTATSF1	S	498		2.86889	3.0843	2.98805	2.79939	2.6564	2.73068	1.67174	2.32956		0.999985	4.39492e-05	77.959	67.902	57.578	KESEEGNPVRGSEEDSPKKESKKKTLKNDCE
O43719	HIV Tat-specific factor 1	HTATSF1	S	452		2.56413	3.01365	2.77585	2.68152	2.68243	2.68233	2.23927	2.71161		0.56668	2.57621e-25	145.88	129.2	145.88	GGEFEEGASENNAKESSPEKEAEEGCPEKES
O43719	HIV Tat-specific factor 1	HTATSF1	S	453		-2.17929	-1.71806	-3.31011	-3.86894	-2.57786	-1.99512	-2.68543	-2.27616		0.5	2.75346e-05	68.129	51.051	68.129	GEFEEGASENNAKESSPEKEAEEGCPEKESE
O43719	HIV Tat-specific factor 1	HTATSF1	S	713		1.96809	2.79027	2.34362	1.86636	2.17915	1.88242	1.03771	2.21105		0.990547	3.22739e-35	155.02	130.22	112.5	EDDDSNEKLFDEEEDSSEKLFDDSDERGTLG
O43719	HIV Tat-specific factor 1	HTATSF1	S	714		1.5657	2.45321	1.96654	1.70622	1.69072	1.89668	0.761303	1.9274		0.910092	9.18815e-45	158.4	141.77	104.17	DDDSNEKLFDEEEDSSEKLFDDSDERGTLGG
O43719	HIV Tat-specific factor 1	HTATSF1	S	702		5.2204	5.86582	5.6317	5.60273	5.43047	5.51481	4.65879	5.59211		1	3.22636e-39	154.23	80.3	142.97	KEVEDADEKLFEDDDSNEKLFDEEEDSSEKL
O43719	HIV Tat-specific factor 1	HTATSF1	S	479		0.482888	0.927354	0.339698	0.411415	0.300643	0.214653	0.451972	0.460022		0.546988	9.15091e-05	55.881	42.314	55.881	EKESEEGCPKRGFEGSCSQKESEEGNPVRGS
O43719	HIV Tat-specific factor 1	HTATSF1	S	642		3.6021	3.9614	3.66699	3.80102	3.68745	3.64048	2.23498	3.50629		1	1.27664e-260	252.47	224.29	186.06	KEEEEDTYEKVFDDESDEKEDEEYADEKGLE
O43731	ER lumen protein-retaining receptor 3	KDELR3	S	209		-2.68018	-1.13682	-1.35674	-0.031497	-2.84168	-1.16884	-1.67112	-1.34554		1	0.00212233	52.79	38.795	52.79	FFYLYVTKVLKGKKLSLPMPI__________
O43741	5'-AMP-activated protein kinase subunit beta-2	PRKAB2	S	183		-0.68189	-0.135996	-0.600192	-0.564456	-0.132542	0.196938	-0.323392	0.146922		0.79291	7.4641e-44	163.79	152.16	160.47	LDSMESSETSCRDLSSSPPGPYGQEMYAFRS
O43741	5'-AMP-activated protein kinase subunit beta-2	PRKAB2	S	184		0.261271	0.877796	0.553241	0.602709	0.638061	1.24779	0.705026	1.28988		0.982551	7.4641e-44	163.79	152.16	144.29	DSMESSETSCRDLSSSPPGPYGQEMYAFRSE
O43741	5'-AMP-activated protein kinase subunit beta-2	PRKAB2	S	108		0.466301	0.57765	0.511646	0.379864	0.480762	0.560787	0.214327	0.51921		1	5.72185e-05	83.701	70.022	83.701	SGSFNNWSTKIPLIKSHNDFVAILDLPEGEH
O43752	Syntaxin-6	STX6	S	2		-3.61738	-5.03679	-4.17521		-4.59302	-3.14117				1	6.96337e-05	51.995	45.631	51.995	______________MSMEDPFFVVKGEVQKA
O43765	Small glutamine-rich tetratricopeptide repeat-containing protein alpha	SGTA	S	77		1.02212	1.43714	1.53524	1.56496	1.687	1.48798	1.73157	1.56896		1	1.4116e-06	71.608	60.374	56.569	FEAAATGKEMPQDLRSPARTPPSEEDSAEAE
O43765	Small glutamine-rich tetratricopeptide repeat-containing protein alpha	SGTA	S	301											0.430186	8.49398e-05	64.565	54.612	46.408	QQNPELIEQLRSQIRSRTPSASNDDQQE___
O43765	Small glutamine-rich tetratricopeptide repeat-containing protein alpha	SGTA	S	305											0.327824	8.49398e-05	64.565	54.612	64.565	ELIEQLRSQIRSRTPSASNDDQQE_______
O43768	Alpha-endosulfine	ENSA	S	2		-0.265102	-0.49034	-1.91061	-1.70985	-1.96581	-2.49633	-3.52001	-2.94507		0.99895	6.45783e-05	44.005	24.682	42.913	______________MSQKQEEENPAEETGEE
P56211	Alpha-endosulfine;cAMP-regulated phosphoprotein 19	ENSA;ARPP19	S	62		3.66071	3.65989	4.17278	3.50516	4.68114	4.13868	4.09056	4.40447		0.999997	2.55348e-19	134.08	111.2	113.95	DFLMKRLQKGQKYFDSGDYNMAKAKMKNKQL;DFLRKRLQKGQKYFDSGDYNMAKAKMKNKQL
O43772	Mitochondrial carnitine/acylcarnitine carrier protein	SLC25A20	S	9		-1.78937	-1.64641	-1.72959	-1.33805	-1.61597	-1.26841	-0.908834	-1.15857		1	0.000354102	40.552	23.526	40.552	_______MADQPKPISPLKNLLAGGFGGVCL
O43815	Striatin	STRN	S	376		-2.63406	-1.99136	-2.55594	-5.02051	-2.68331	-2.41169	-2.21168	-2.37665		0.581824	7.75549e-06	55.994	37.591	55.994	LRDVDELPSLQPSVGSPSRPSSSRLPEHEIN
O43822	Protein C21orf2	C21orf2	S	136		-5.24918	-4.18133	-4.80731	-3.85537	-4.30991	-4.3629		-5.20665		0.999688	0.000126113	52.862	42.581	52.862	LDNQAVTEEELSRALSEGEEITAAPEREGTG
O43847	Nardilysin	NRD1	S	94		4.45768	4.30422	4.25237	4.1378	4.24992	4.21286	3.98831	4.10338		0.999847	1.05199e-47	159.01	124.05	124.45	ARLGADESEEEGRRGSLSNAGDPEIVKSPSD
O43847	Nardilysin	NRD1	S	86		-0.227407	-0.257526	-0.21169	-0.679097	-0.277917	-0.807161	0.0592213	-0.503843		0.835231	1.69273e-07	67.283	42.824	67.283	DLGENSRVARLGADESEEEGRRGSLSNAGDP
O43852	Calumenin	CALU	S	69		-0.906945	-2.47325	-2.2283	-3.14349	-3.78271	-3.05811	-3.09046	-2.18298		0.999303	0.000205493	54.09	46.179	54.09	GAEEAKTFDQLTPEESKERLGKIVSKIDGDK
O43865	Putative adenosylhomocysteinase 2	AHCYL1	S	66											0.477709	3.72481e-10	110.44	98.819	110.44	FTKFPTKTGRRSLSRSISQSSTDSYSSAASY
O43865	Putative adenosylhomocysteinase 2	AHCYL1	S	68		-2.71362	-1.99761	-2.33901	-1.69725	-1.60528	-1.86211	-2.66665	-1.54798		0.522438	8.00752e-10	99.997	88.144	99.997	KFPTKTGRRSLSRSISQSSTDSYSSAASYTD
O43865	Putative adenosylhomocysteinase 2	AHCYL1	S	85		-3.58744	-3.12321	-2.92241			-2.10808		-3.21623		0.572722	1.02256e-05	50.513	42.424	50.513	SSTDSYSSAASYTDSSDDEVSPREKQQTNSK
O43896	Kinesin-like protein KIF1C	KIF1C	S	915		0.286155	-0.0493965	0.530942	0.472302	0.756036	-0.349805	0.0211315	-0.378017		0.991803	4.04513e-05	73.448	63.074	73.448	EEAAPSDRMPSARPPSPPLSSWERVSRLMEE
O43900	Prickle-like protein 3	PRICKLE3	S	437		-3.29406	-3.71097	-3.17953	-3.41706	-3.26134	-2.93342	-2.19063	-2.44555		1	0.00136466	45.723	26.145	45.723	PEEPSRFLRGAPHRHSMPELGLRSVPEPPPE
O43903	Growth arrest-specific protein 2	GAS2	S	185		-2.90929	-4.11119	-2.43896		-3.63477	-2.66503	-2.71783	-2.16685		0.777273	2.51476e-05	67.251	55.465	67.251	EKEIEQEETLSAPSPSPSPSSKSSGKKSTGN
O43903	Growth arrest-specific protein 2	GAS2	S	282											0.496389	0.00950503	41.092	20.629	41.092	DPCRMLQISRVDGKTSPIQSKSPTLKDMNPD
O43914	TYRO protein tyrosine kinase-binding protein	TYROBP	S	89		-2.49455	-3.65973	-4.13702	-1.92624	-2.69442	-4.08926	-2.58552	-2.91975		0.880851	1.02847e-05	72.184	57.029	72.184	AAEAATRKQRITETESPYQELQGQRSDVYSD
O43933	Peroxisome biogenesis factor 1	PEX1	S	1209		-0.293128	0.572875	0.222979	0.283821	0.0656023	0.593615	-0.40616	0.274939		0.666614	2.51064e-05	85.231	71.552	65.833	DQLRADISIIKGRYRSQSGEDESMNQPGPIK
O43933	Peroxisome biogenesis factor 1	PEX1	S	1211		-1.02284	0.393918	-0.46306	-1.06561	-0.349678	0.408785	-1.08844	-0.0922766		0.82952	1.92719e-05	74.698	60.267	71.073	LRADISIIKGRYRSQSGEDESMNQPGPIKTR
O43933	Peroxisome biogenesis factor 1	PEX1	S	1181		-4.4353	-4.39387	-4.31303	-2.69033	-3.71507	-3.98757		-4.52227		0.831346	8.47518e-26	146.67	122.12	146.67	GKDQLFSQPPVLRTASQEGCQELTQEQRDQL
O60229	Kalirin	KALRN	S	2395		-1.9092	-2.87	-2.97447	-2.04034	-2.09741	-2.07418	-1.31479	-2.12695		0.885071	0.00129454	43.69	29	43.69	LAPLTKATAAESSDGSIKKSCSWHTLRMRKR
O60229	Kalirin;Rho guanine nucleotide exchange factor 25	KALRN;ARHGEF25	S	2236			-4.02575	-4.05054		-4.95993	-4.86059	-4.29091	-4.48484		0.999349	3.15956e-05	63.691	32.863	63.691	NQVLETQRDFLNALQSPIEYQRKERSTAVMR
O60229	Kalirin	KALRN	S	2261		1.18538	1.18432	1.52979	1.62901	1.66452	1.50141	1.46791	2.01731		0.999881	2.81246e-05	74.841	45.95	74.841	STAVMRSQPARLPQASPRPYSSVPAGSEKPP
O60231	Putative pre-mRNA-splicing factor ATP-dependent RNA helicase DHX16	DHX16	S	103		3.04746	3.40416	3.40092	3.12149	3.33581	3.13252	3.14409	3.16967		0.999999	1.57399e-44	157.54	126.68	157.54	RALLEKNRSYRLLEDSEESSEETVSRAGSSL
O60231	Putative pre-mRNA-splicing factor ATP-dependent RNA helicase DHX16	DHX16	S	106		3.04746	3.40416	3.40092	3.12149	3.33581	3.13252	3.14409	3.16967		0.893788	1.57399e-44	157.54	126.68	95.205	LEKNRSYRLLEDSEESSEETVSRAGSSLQKK
O60231	Putative pre-mRNA-splicing factor ATP-dependent RNA helicase DHX16	DHX16	S	160		2.10013	1.6217	2.01019	1.37449	1.90184	1.30259	1.02631	1.37367		0.97683	0.000200258	59.429	39.88	59.429	KKKTGGSKQQTEKPESEDEWERTERERLQDL
O60237	Protein phosphatase 1 regulatory subunit 12B	PPP1R12B	S	947		1.81557	2.42899	2.64868	2.86966	2.54461	3.70423	2.62692	3.44421		1	8.53084e-07	91.845	68.837	91.845	LEMEKRERRALERKMSEMEEEMKVLTELKSD
O60237	Protein phosphatase 1 regulatory subunit 12B	PPP1R12B	S	839			-4.52893			-5.10464	-3.593		-3.57366		0.997171	3.56559e-05	86.748	69.346	86.748	EEVKETWHERLSRLESGGSNPTTSDSYGDRA
O60245	Protocadherin-7	PCDH7	S	974											0.489703	0.000316174	83.862	56.533	83.862	PNGQRYDSVNEKLSDSPSMGRYRSVNGGPGS
O60245	Protocadherin-7	PCDH7	S	976											0.489703	0.000316174	83.862	56.533	83.862	GQRYDSVNEKLSDSPSMGRYRSVNGGPGSPD
O60245	Protocadherin-7	PCDH7	S	1000											0.350132	0.000102905	50.945	36.636	50.945	GGPGSPDLARHYKSSSPLPTVQLHPQSPTAG
O60245	Protocadherin-7	PCDH7	S	1011		1.7741	1.45934	1.324	1.46181	1.71629	1.33598	1.68044	1.43443		0.938535	9.96034e-11	124.31	88.554	124.31	YKSSSPLPTVQLHPQSPTAGKKHQAVQDLPP
O60245	Protocadherin-7	PCDH7	S	989		-4.20407	-4.8024	-4.24184		-4.0982	-4.86472	-4.71375	-4.91965		0.995669	0.001288	43.454	28.482	43.454	SPSMGRYRSVNGGPGSPDLARHYKSSSPLPT
O60248	Protein SOX-15	SOX15	S	37		1.53659	0.407878	-0.27765	-1.01688	-0.675416	-1.13061	-1.64362	-1.32521		0.997273	0.000293386	50.425	32.322	50.425	AASSSSGPQEREGAGSPAAPGTLPLEKVKRP
O60256	Phosphoribosyl pyrophosphate synthase-associated protein 2	PRPSAP2	S	227		3.55019	3.85017	3.75331	3.958	3.9611	3.97146	4.278	3.93921		0.999972	3.06972e-230	243.15	234.03	195.08	GEAQDAESDLVDGRHSPPMVRSVAAIHPSLE
O60264	SWI/SNF-related matrix-associated actin-dependent regulator of chromatin subfamily A member 5	SMARCA5	S	116		2.8399	2.12928	2.45013	2.27712	1.65599	2.21613	0.436247	1.52432		0.89124	0.00193672	108.98	59.559	108.98	LFAHFIQPAAQKTPTSPLKMKPGRPRIKKDE
O60266	Adenylate cyclase type 3	ADCY3	S	523											0.333323	0.000519924	53.967	26.852	53.967	LNGSALPNGAPASSKSSSPALIETKEPNGSA
O60266	Adenylate cyclase type 3	ADCY3	S	524											0.333323	0.000519924	53.967	26.852	53.967	NGSALPNGAPASSKSSSPALIETKEPNGSAH
O60266	Adenylate cyclase type 3	ADCY3	S	525											0.333323	0.000519924	53.967	26.852	53.967	GSALPNGAPASSKSSSPALIETKEPNGSAHS
O60268	Uncharacterized protein KIAA0513	KIAA0513	S	72											0.37403	6.80024e-10	71.881	57.865	71.881	MGESPSHPSWDQDRRSSSNESFSSNQSTEST
O60268	Uncharacterized protein KIAA0513	KIAA0513	S	73											0.37403	6.80024e-10	71.881	57.865	71.881	GESPSHPSWDQDRRSSSNESFSSNQSTESTQ
O60268	Uncharacterized protein KIAA0513	KIAA0513	S	74											0.318519	1.09227e-07	65.753	53.694	65.753	ESPSHPSWDQDRRSSSNESFSSNQSTESTQD
O60269	G protein-regulated inducer of neurite outgrowth 2	GPRIN2	S	26											0.464536	0.00132034	41.711	30.02	41.711	WAPLSPRLQPLSQSSSSLLGEGREQRPELRK
O60271	C-Jun-amino-terminal kinase-interacting protein 4	SPAG9	S	203		-1.50181	-1.18871	-1.47341	-0.920485	-1.31114	-0.773642	-0.572653	-0.657475		1	0.000268465	46.772	34.095	46.772	LESTAHSRIRKERPISLGIFPLPAGDGLLTP
O60271	C-Jun-amino-terminal kinase-interacting protein 4	SPAG9	S	229		-0.650553	-0.73596	-0.577479	-0.843102	-1.01937	-1.88232	-1.92807	-1.74872		0.730947	0.00218717	49.418	20.675	49.418	GLLTPDAQKGGETPGSEQWKFQELSQPRSHT
O60271	C-Jun-amino-terminal kinase-interacting protein 4	SPAG9	S	329											0.495238	6.20084e-05	59.68	37.482	59.68	SKHIEVQVAQETRNVSTGSAENEEKSEVQAI
O60271	C-Jun-amino-terminal kinase-interacting protein 4	SPAG9	S	332		-2.49994	-2.89196	-2.24017	-2.35903	-2.7861	-2.43154	-5.17045	-2.45535		0.833058	3.61404e-05	64.244	46.918	64.244	IEVQVAQETRNVSTGSAENEEKSEVQAIIES
O60271	C-Jun-amino-terminal kinase-interacting protein 4	SPAG9	S	728		0.324595	0.725722	0.41711	0.655918	0.198972	0.291195	-0.106891	0.176324		0.527081	1.77013e-05	75.533	50.994	75.533	YKDVAGLDTEGSKQRSASQSSLDKLDQELKE
O60271	C-Jun-amino-terminal kinase-interacting protein 4	SPAG9	S	730		5.05498	5.58269	5.3063	5.39473	5.15336	5.4917	4.01679	5.35041		0.933267	1.85482e-44	158.02	142.38	158.02	DVAGLDTEGSKQRSASQSSLDKLDQELKEQQ
O60271	C-Jun-amino-terminal kinase-interacting protein 4	SPAG9	S	732		2.91164	3.32494	3.04743	3.21396	2.94056	3.24479	1.8511	3.06294		0.744531	2.9954e-05	85.51	63.843	84.493	AGLDTEGSKQRSASQSSLDKLDQELKEQQKE
O60271	C-Jun-amino-terminal kinase-interacting protein 4	SPAG9	S	733		5.12088	5.42122	5.26866	5.34728	5.15009	5.39203	4.05808	5.32772		0.945662	5.3794e-103	198.24	165.89	158.02	GLDTEGSKQRSASQSSLDKLDQELKEQQKEL
O60271	C-Jun-amino-terminal kinase-interacting protein 4	SPAG9	S	593											0.455354	1.97133e-09	87.287	52.4	87.287	YNAPTSHVTPSVKKRSSTLSQLPGDKSKAFD
O60271	C-Jun-amino-terminal kinase-interacting protein 4	SPAG9	S	594											0.455354	1.97133e-09	87.287	52.4	87.287	NAPTSHVTPSVKKRSSTLSQLPGDKSKAFDF
O60291	E3 ubiquitin-protein ligase MGRN1	MGRN1	S	457											0.333333	7.10813e-05	53.169	28.882	53.169	QKGRPQSKAPDSTLRSPSSPIHEEDEEKLSE
O60291	E3 ubiquitin-protein ligase MGRN1	MGRN1	S	459											0.333333	7.10813e-05	53.169	28.882	53.169	GRPQSKAPDSTLRSPSSPIHEEDEEKLSEDV
O60291	E3 ubiquitin-protein ligase MGRN1	MGRN1	S	460											0.333333	7.10813e-05	53.169	28.882	53.169	RPQSKAPDSTLRSPSSPIHEEDEEKLSEDVD
O60292	Signal-induced proliferation-associated 1-like protein 3	SIPA1L3	S	391		-0.55457	-0.18105	-0.573525	-0.436129	-0.299711	-0.286206	-0.70952	-0.40072		0.997562	3.69723e-05	59.614	42.734	59.614	SAASAMASLTASRAHSLGGLDPAFTSTEDLN
O60292	Signal-induced proliferation-associated 1-like protein 3	SIPA1L3	S	401											0.333333	0.000102759	90.714	67.152	79.311	ASRAHSLGGLDPAFTSTEDLNCKENLEQDLG
O60292	Signal-induced proliferation-associated 1-like protein 3	SIPA1L3	S	1364		2.33617	2.20908	2.43817	2.55129	2.47007	2.61001	2.68441	2.8778		1	2.4444e-07	97.065	82.189	97.065	EAAGRSHHADRRREVSPAPAVAGQSKGYRPK
O60292	Signal-induced proliferation-associated 1-like protein 3	SIPA1L3	S	170											0.363565	1.87262e-23	144.18	114.6	144.18	WPRSPGRAFLPLRHRSSSEITLSECDAEDAG
O60292	Signal-induced proliferation-associated 1-like protein 3	SIPA1L3	S	171											0.363565	1.87262e-23	144.18	114.6	144.18	PRSPGRAFLPLRHRSSSEITLSECDAEDAGE
O60292	Signal-induced proliferation-associated 1-like protein 3	SIPA1L3	S	172											0.389184	5.84249e-05	73.389	62.128	73.389	RSPGRAFLPLRHRSSSEITLSECDAEDAGEP
O60292	Signal-induced proliferation-associated 1-like protein 3	SIPA1L3	S	1544		-1.83279	-1.56388	-2.03061	-1.8204	-1.39849	-1.03338	-1.68378	-1.29777		0.93097	7.70524e-05	63.966	46.598	63.966	RDTGQSPQKGLQRTLSDESLCSGRREPSFAS
O60293	Zinc finger C3H1 domain-containing protein	ZFC3H1	S	948		-0.375961	-0.146457	-0.246237	-0.157878	-0.404462	-0.430256	-0.560877	-0.651791		0.567348	0.00122126	57.225	35.426	57.225	LEQDRFGPNKMMRLDSSPVSSPRKHSAELIA
O60293	Zinc finger C3H1 domain-containing protein	ZFC3H1	S	949		-1.39281	-1.39265	-1.00217	-1.34776	-1.75913	-1.06064	-1.11942	-1.51593		0.861878	4.74594e-05	71.03	48.018	71.03	EQDRFGPNKMMRLDSSPVSSPRKHSAELIAM
O60293	Zinc finger C3H1 domain-containing protein	ZFC3H1	S	352		1.51181	1.84891	2.12657	2.18312	1.63343	1.82437	1.79981	1.94319		0.81718	1.08155e-05	68.14	46.91	68.14	SQGLQDKEQNLTRRISTSDILSEKKLGEDEE
O60303	Uncharacterized protein KIAA0556	KIAA0556	S	660		0.926391	1.26543	1.09862	0.752738	0.848953	1.16882	0.948923	0.838236		0.996346	0.000136866	54.223	32.989	50.831	EMAGASGDKELGLGCSPPAETLADAKLSSQG
O60303	Uncharacterized protein KIAA0556	KIAA0556	S	691		1.55231	1.88711	1.81024	1.63688	1.81256	2.10397	1.35053	1.49773		0.998436	4.46125e-23	133.78	112.1	94.882	NVSGKRKNSTNCRKDSLSQLEEYLRLSAVPT
O60307	Microtubule-associated serine/threonine-protein kinase 3	MAST3	S	774		-4.4287	-1.95248	-1.8092	-3.09108	-1.47908	-1.4987	-3.25537	-1.41165		0.893537	0.000193849	53.169	38.608	51.566	GSSCQSSSSQPERGPSPSLLNTISLDTMPKF
O60307	Microtubule-associated serine/threonine-protein kinase 3	MAST3	S	782		-3.08203	-2.95358	-3.04635		-3.70827	-2.25614	-3.41399	-2.45085		0.728481	7.37319e-05	62.861	45.981	62.861	SQPERGPSPSLLNTISLDTMPKFAFSSEDEG
O60307	Microtubule-associated serine/threonine-protein kinase 3	MAST3	S	134		1.28127	1.46268	1.23371	1.2513	1.55553	1.76244	1.36754	1.6446		0.906853	1.09718e-05	107.57	96.467	107.57	QPTPDELHFLSKHFRSSENVLDEEGGRSPRL
O60307	Microtubule-associated serine/threonine-protein kinase 3	MAST3	S	1180											0.247249	7.92653e-06	53.197	37.255	53.197	AAKLGPPRPKTGRRKSTSSIPPSPLACPPIS
O60307	Microtubule-associated serine/threonine-protein kinase 3	MAST3	S	1182											0.247249	7.92653e-06	53.197	37.255	53.197	KLGPPRPKTGRRKSTSSIPPSPLACPPISAP
O60307	Microtubule-associated serine/threonine-protein kinase 3	MAST3	S	1183											0.247249	7.92653e-06	53.197	37.255	53.197	LGPPRPKTGRRKSTSSIPPSPLACPPISAPP
O60307	Microtubule-associated serine/threonine-protein kinase 3	MAST3	S	747		-1.41024	-0.688631	-0.536666	-0.674069	-1.05019	-1.16153	-0.385853	-1.7259		1	0.00705452	60.398	10.683	60.398	EEGWERSEVDYGRRLSADIRLRSWTSSGSSC
O60307	Microtubule-associated serine/threonine-protein kinase 3	MAST3	S	1201		-0.328457	0.0394468	-0.0228558	-0.373074	-0.152684	-0.295122	0.368365	-0.0321894		0.5	0.00224296	41.088	13.99	41.088	PSPLACPPISAPPPRSPSPLPGHPPAPARSP
O60307	Microtubule-associated serine/threonine-protein kinase 3	MAST3	S	1203		-0.328457	0.0394468	-0.0228558	-0.373074	-0.152684	-0.295122	0.368365	-0.0321894		0.5	0.00224296	41.088	13.99	41.088	PLACPPISAPPPRSPSPLPGHPPAPARSPRL
O60307	Microtubule-associated serine/threonine-protein kinase 3	MAST3	S	146		-0.838103	-0.440412	-0.501339	-0.444858	-0.385283	-0.456687	0.0151405	-0.127648		0.999877	0.000176582	57.366	24.678	57.366	HFRSSENVLDEEGGRSPRLRPRSRSLSPGRA
O60307	Microtubule-associated serine/threonine-protein kinase 3	MAST3	S	709											0.322792	5.02782e-05	63.869	55.368	63.869	IPQFSSCSHRFSKVYSSSEFLAVQPTPTFAE
O60307	Microtubule-associated serine/threonine-protein kinase 3	MAST3	S	710		-2.3798	-1.47155	-2.06341	-5.57934	-1.99775	-2.52046	-2.39372	-2.65303		0.699645	4.02404e-32	149.82	132.12	149.82	PQFSSCSHRFSKVYSSSEFLAVQPTPTFAER
O60307	Microtubule-associated serine/threonine-protein kinase 3	MAST3	S	711											0.322792	5.02782e-05	63.869	55.368	63.869	QFSSCSHRFSKVYSSSEFLAVQPTPTFAERS
O60315	Zinc finger E-box-binding homeobox 2	ZEB2	S	352											0.415681	2.16817e-05	61.602	44.113	61.602	LISVNGRMRNNIKTGSSPNSVSSSPTNSAIT
O60315	Zinc finger E-box-binding homeobox 2	ZEB2	S	353											0.415681	2.16817e-05	61.602	44.113	61.602	ISVNGRMRNNIKTGSSPNSVSSSPTNSAITQ
O60315	Zinc finger E-box-binding homeobox 2	ZEB2	S	360		-2.943	-4.9768	-4.67448	-2.79657	-2.79454	-3.49605	-3.65508	-2.58966		0.944071	3.22403e-07	114.15	97.847	114.15	RNNIKTGSSPNSVSSSPTNSAITQLRNKLEN
O60315	Zinc finger E-box-binding homeobox 2	ZEB2	S	705		2.13137	1.80189	2.06737	2.06473	2.03033	2.01086	1.74875	2.02375		0.802779	0.000221558	53.188	38.716	49.537	EWFEQRKVYQYSNSRSPSLERSSKPLAPNSN
O60318	Germinal-center associated nuclear protein	MCM3AP	S	527		1.68088	1.58864	1.33315	1.55644	1.48202	1.40982	1.61352	1.13351		0.993811	3.81252e-84	187.43	174.36	187.43	KPFSLKEKKPGDGEVSPSTEDAPFQHSPLGK
O60333	Kinesin-like protein KIF1B	KIF1B	S	1658		-0.0175743	0.581004	0.3128	0.0991268	0.546582	0.758869	0.537539	0.259893		0.533865	3.6774e-07	93.411	86.135	93.411	SNSLDQKTPEANSRASSPCPEFEQFQIVPAV
O60333	Kinesin-like protein KIF1B	KIF1B	S	1659		-0.825752	0.0293427	-0.304211	-0.797165	-0.331272	-0.0862074	0.0284548	-0.541432		0.5	3.6774e-07	84.169	80.201	84.169	NSLDQKTPEANSRASSPCPEFEQFQIVPAVE
O60333	Kinesin-like protein KIF1B	KIF1B	S	1487		0.176268	0.11076	0.517657	-0.907947	0.319583	-0.808805	-1.03739	-1.03777		1	6.78677e-14	125.45	99.584	125.45	VRGEENLAGWRPRGDSLILEHQWELEKLELL
O60333	Kinesin-like protein KIF1B	KIF1B	S	1057		1.68186	2.18498	2.3817	2.27095	2.02796	2.47589	2.02147	2.3508		0.999641	4.35369e-05	103.34	51.063	103.34	NQSDFSSVAMTRSGLSLEELRIVEGQGQSSE
O60336	Mitogen-activated protein kinase-binding protein 1	MAPKBP1	S	819		-0.427365	-0.601005	-0.527039	0.743763	0.424536	-0.700301	-0.223084	-0.471979		0.999602	1.39668e-05	70.942	51.155	70.942	PVLAKSTKKALASVPSPALPRSLSHWEMSRA
O60336	Mitogen-activated protein kinase-binding protein 1	MAPKBP1	S	1198											0.999747	5.16105e-21	88.561	79.526	74.296	RVATASPFSGLQKAQSVHSLVPQERHEASLQ
O60336	Mitogen-activated protein kinase-binding protein 1	MAPKBP1	S	1261		-1.43982	-0.808016	-1.27368	-1.38749	-1.08503	-1.51838	-1.96673	-1.54939		0.527442	2.0299e-05	60.139	48.525	60.139	SYQNPTTSSMAKISRSISVGENLGLVAEPQA
O60341	Lysine-specific histone demethylase 1A	KDM1A	S	166		1.18916	0.764786	1.14885	1.37021	1.0052	0.738825	0.541273	0.743429		0.997241	5.68267e-16	77.925	71.349	77.925	LPPPPPQAPPEEENESEPEEPSGVEGAAFQS
O60341	Lysine-specific histone demethylase 1A	KDM1A	S	849		-2.35	-1.37395	-1.71246	-3.50628	-2.10634	-2.07609	-0.78362	-2.18308		0.995115	2.82921e-06	78.814	71.646	78.814	YTLPRQATPGVPAQQSPSM____________
O60343	TBC1 domain family member 4	TBC1D4	S	666		-0.120841	-1.26191	-0.193755	-0.183671	-0.145582	-0.36943	-0.208007	-0.452083		1	0.00065251	57.434	26.436	57.434	KRKLNLQDGRAQGVRSPLLRQSSSEQCSNLS
O60343	TBC1 domain family member 4	TBC1D4	S	102											0.2	1.30822e-08	54.605	46.317	54.605	SAPFLRCVPAPGAGASGGTSPSATQPNPAVF
O60343	TBC1 domain family member 4	TBC1D4	S	106											0.246586	1.30822e-08	54.605	46.317	43.936	LRCVPAPGAGASGGTSPSATQPNPAVFIFEH
O60343	TBC1 domain family member 4	TBC1D4	S	108											0.246586	1.30822e-08	54.605	46.317	43.936	CVPAPGAGASGGTSPSATQPNPAVFIFEHKA
O60343	TBC1 domain family member 4	TBC1D4	S	588		2.74213	2.24135	2.65597	2.16889	1.82703	2.06241	2.03483	1.58073		0.999936	4.4735e-57	167.21	140.21	167.21	NIFSRGANRMRGRLGSVDSFERSNSLASEKD
O60343	TBC1 domain family member 4	TBC1D4	S	591		0.974817	0.160408	1.13835	0.66279	1.31178	1.55908	1.4624	1.43215		0.999171	0.000104663	88.596	45.878	88.596	SRGANRMRGRLGSVDSFERSNSLASEKDYSP
O60343	TBC1 domain family member 4	TBC1D4	S	341		0.454948	0.0874624	0.735681	0.00261021	0.18893	0.929301	2.19598	0.753614		0.97081	8.18069e-06	102.89	86.015	102.89	VHEGSQKSQPRRRHASAPSHVQPSDSEKNRT
O60343	TBC1 domain family member 4	TBC1D4	S	569		-4.57623	-3.85211	-4.95405		-3.47123	-4.66345		-3.30283		0.745404	5.67451e-08	83.087	68.397	83.087	FKLDILKNKAKRSLTSSLENIFSRGANRMRG
O60343	TBC1 domain family member 4	TBC1D4	S	570		0.656538	0.267984	1.03983	0.163804	0.553559	0.675308	0.775611	0.73611		0.984749	3.12133e-14	122.46	102.13	122.46	KLDILKNKAKRSLTSSLENIFSRGANRMRGR
O60343	TBC1 domain family member 4	TBC1D4	S	754		-2.76014	-2.28577	-1.61103	-2.69543	-1.21718	-2.03512	-2.67472	-2.64078		0.883083	3.83094e-05	82.302	65.371	82.302	ESSDGEGRKRTSSTCSNESLSVGGTSVTPRR
O60343	TBC1 domain family member 4	TBC1D4	S	757		-5.28445	-3.98653	-2.88958	-4.17347	-2.84452	-2.66801	-3.26255	-3.15226		0.84575	3.83094e-05	55.051	37.832	55.051	DGEGRKRTSSTCSNESLSVGGTSVTPRRISW
O60346	PH domain leucine-rich repeat-containing protein phosphatase 1	PHLPP1	S	118		-3.65362	-4.05968	-3.60432		-4.65339	-4.83175	-3.07827	-2.46076		1	9.83938e-05	43.103	32.468	43.103	AGGAAPVPGAGGGANSLLLRRGRLKRNLSAA
O60346	PH domain leucine-rich repeat-containing protein phosphatase 1	PHLPP1	S	317		-0.947168	-1.29037	-0.852239	-1.6288	-0.785351	-1.075	-0.646319	-1.07567		0.941559	1.5889e-05	51.566	35.034	51.566	LPLPVGGPGGWSRRASPAPSDSSPGEPFVGG
O60381	HMG box-containing protein 1	HBP1	S	402		-1.4167	-0.970024	-1.48403	-1.17314	-1.52867	-1.78585	-1.54445	-1.20315		0.705527	8.57354e-05	55.128	46.309	55.128	GGQDFARSGFSKNCGSPGSSQLSSNSLYAKA
O60381	HMG box-containing protein 1	HBP1	S	380		0.804559	1.04324	0.953523	1.0147	0.58575	0.788933	1.10729	1.02588		0.998241	3.50183e-05	104.23	83.57	104.23	SAVYVLSSMARQRRASLSCGGPGGQDFARSG
O60381	HMG box-containing protein 1	HBP1	S	134		-0.411984	0.146744	0.226529	0.515477	0.37472	0.393943	1.80509	0.778926		0.499998	2.73746e-07	80.746	63.421	80.746	TSPQSPLMQCSFYNRSSPVHIIATSKSLHSY
O60381	HMG box-containing protein 1	HBP1	S	135		-0.411984	0.146744	0.226529	0.515477	0.37472	0.393943	1.80509	0.778926		0.499998	2.73746e-07	80.746	63.421	80.746	SPQSPLMQCSFYNRSSPVHIIATSKSLHSYA
O60437	Periplakin	PPL	S	1657		0.0166435	-1.10367	-1.06629	-0.844492	-1.05356	-0.868243	-1.03244	-0.962439		0.999987	1.9666e-07	83.499	70.491	83.499	SVAVKREQRENHLRRSIVVIHPDTGRELSPE
O60447	Ecotropic viral integration site 5 protein homolog	EVI5	S	776		-2.39676	-1.731	-2.62557	-2.15253	-3.21983	-1.51514	-2.78087	-2.23614		0.943219	5.8204e-09	75.896	68.977	75.896	GKSGSMSLDPAVADGSESETEDSVLETRESN
O60447	Ecotropic viral integration site 5 protein homolog	EVI5	S	778		-2.39676	-1.731	-2.62557	-2.15253	-3.21983	-1.51514	-2.78087	-2.23614		0.784296	5.8204e-09	75.896	68.977	75.896	SGSMSLDPAVADGSESETEDSVLETRESNQV
O60486	Plexin-C1	PLXNC1	S	978		2.78703	3.33042	2.91841	3.1394	2.6155	2.71751	2.45749	2.76913		1	4.0767e-07	86.727	68.131	71.073	VGVTRHKSKELSRKQSQQLELLESELRKEIR
O60487	Myelin protein zero-like protein 2	MPZL2	S	208		0.989457	1.76716	1.25759	1.52448	1.84086	1.49872	2.18282	1.12521		0.999942	2.29882e-08	97.551	87.32	97.551	IKSKEEERLNQEKKVSVYLEDTD________
O60488	Long-chain-fatty-acid--CoA ligase 4	ACSL4	S	674		-0.379113	-0.807355	-1.5554	-3.61747	-1.79386	-1.33288	-1.06336	-1.11027		0.754599	0.000117187	50.029	39.242	50.029	AMKLERFEIPIKVRLSPEPWTPETGLVTDAF
O60493	Sorting nexin-3	SNX3	S	72		-1.16945	-1.46633	-1.11897	-2.17955	-1.20985	-2.56786	-1.62024	-2.04293		0.999666	0.00019856	69.451	49.612	69.451	LPIFKLKESTVRRRYSDFEWLRSELERESKV
O60499	Syntaxin-10	STX10	S	132		-3.33108	-4.77241	-4.12191	-1.93152	-3.96278	-4.53963		-3.15092		0.499986	0.000196468	52.19	41.764	52.19	RNNREILAGKPAAQKSPSDLLDASAVSATSR
O60499	Syntaxin-10	STX10	S	134		-3.33108	-4.77241	-4.12191	-1.93152	-3.96278	-4.53963		-3.15092		0.499986	0.000196468	52.19	41.764	52.19	NREILAGKPAAQKSPSDLLDASAVSATSRYI
O60503	Adenylate cyclase type 9	ADCY9	S	610											0.359596	0.00025806	45.413	28.405	45.413	DGSQVSSGPRGQGTASSGNVSDLAQTVKTFD
O60503	Adenylate cyclase type 9	ADCY9	S	611											0.359596	0.00025806	45.413	28.405	45.413	GSQVSSGPRGQGTASSGNVSDLAQTVKTFDN
O60504	Vinexin	SORBS3	S	544											0.496845	0.0159338	42.338	12.529	42.338	TSPRLTAAARSARHPSSPSALRSPADPIDLG
O60504	Vinexin	SORBS3	S	545											0.496845	0.0159338	42.338	12.529	42.338	SPRLTAAARSARHPSSPSALRSPADPIDLGG
O60504	Vinexin	SORBS3	S	530		3.05782	2.5883	2.62932	2.64466	2.49643	2.40708	3.04157	2.70242		0.966593	4.94916e-07	90.422	75.736	77.325	EPRLRLCDDGPQLPTSPRLTAAARSARHPSS
O60504	Vinexin	SORBS3	S	395		1.16432	0.702329	0.48783	0.894259	0.56858	0.358205	0.482992	0.523391		1	0.00147215	48.177	29.582	48.177	KKRKAARLKFDFQAQSPKELTLQKGDIVYIH
O60508	Pre-mRNA-processing factor 17	CDC40	S	43		0.414091	0.741055	0.785906	0.698033	0.733653	0.799758	0.401135	0.354653		0.914245	8.62867e-11	125.83	103.18	125.83	RCPLPAADSLMHLTKSPSSKPSLAVAVDSAP
O60508	Pre-mRNA-processing factor 17	CDC40	S	45											0.310368	5.25008e-05	57.482	43.65	57.482	PLPAADSLMHLTKSPSSKPSLAVAVDSAPEV
O60508	Pre-mRNA-processing factor 17	CDC40	S	46											0.310368	5.25008e-05	57.482	43.65	57.482	LPAADSLMHLTKSPSSKPSLAVAVDSAPEVA
O60524	Nuclear export mediator factor NEMF	NEMF	S	417		-0.901859	-0.764791	-0.654063	-0.5204	-0.512117	-0.417589	-0.714437	-0.425501		0.999506	9.11294e-06	69.981	59.924	69.981	QTNHVTMLLRNPYLLSEEEDDDVDGDVNVEK
O60548	Forkhead box protein D2	FOXD2	S	96		-2.14682	-0.712543	-1.59731	-1.26974	-1.89864	-0.965922	-2.80239	-0.747503		1	4.49973e-05	82.449	60.295	82.449	EPRALASRGAAAAAGSPGPGAAAARGAAGPG
O60551	Glycylpeptide N-tetradecanoyltransferase 2	NMT2	S	38		1.71778	0.997923	1.03088	0.97777	0.953568	1.22475	1.49365	1.23351		0.999999	4.0606e-08	103.31	69.567	103.31	GIDGDNEEETEHAKGSPGGYLGAKKKKKKQK
O60565	Gremlin-1	GREM1	S	76		-0.440344	-0.355144	-0.907096	-0.261045	-0.334024	-0.353821	0.124822	-0.410138		0.81998	7.07181e-12	128.07	115.18	40.428	GQGRGTAMPGEEVLESSQEALHVTERKYLKR
O60565	Gremlin-1	GREM1	S	77		0.70993	0.112954	0.759332	1.16474	0.120775	0.791105	2.18221	0.528869		0.809256	9.37026e-08	113.93	104.14	113.93	QGRGTAMPGEEVLESSQEALHVTERKYLKRD
O60566	Mitotic checkpoint serine/threonine-protein kinase BUB1 beta	BUB1B	S	670		0.921044	-0.0359078	0.0145445	-0.350731	-0.692729	-0.489026	-0.493053	0.0328989		0.999017	8.17885e-05	65.805	30.581	65.805	ACGTIYSQTLSIKKLSPIIEDSREATHSSGF
O60583	Cyclin-T2	CCNT2	S	480		-0.792006	-0.950416	-1.45689	-2.03835	-0.945367	-1.32082	-2.55161	-1.68317		0.82103	1.48565e-07	118.54	93.176	55.127	HKQGQSQAASSSSVTSPIKMKIPIANTEKYM
O60610	Protein diaphanous homolog 1	DIAPH1	S	22		1.72216	1.4361	1.48123	1.66552	1.51214	1.20807	1.18303	1.00155		0.993279	4.29764e-05	68.569	36.501	68.569	SLGPGRGTRDKKKGRSPDELPSAGGDGGKSK
O60610	Protein diaphanous homolog 1	DIAPH1	S	36		0.436888	0.204807	0.824204	0.809349	0.742034	0.233609	-0.0350123	0.680279		0.999634	9.1399e-05	76.492	56.673	76.492	RSPDELPSAGGDGGKSKKFTLKRLMADELER
O60658	High affinity cAMP-specific and IBMX-insensitive 3',5'-cyclic phosphodiesterase 8A	PDE8A	S	457		2.56002	3.00481	2.79843	3.14861	2.99085	3.28295	3.50341	3.14263		0.999989	1.59155e-11	111.58	81.138	111.58	NDLVGGLMSDGLRRLSGNEYVLSTKNTQMVS
O60664	Perilipin-3	PLIN3	S	148		-2.45317	-2.34332	-2.05366	-2.33591	-1.12139	-2.31065	-1.91176	-1.34145		0.994657	5.20837e-05	60.549	43.669	60.528	QEMVSSAKDTVATQLSEAVDATRGAVQSGVD
O60664	Perilipin-3	PLIN3	S	217		-4.23699	-3.27031	-3.87825	-3.28776	-3.87978	-4.09142	-3.47482	-2.55024		0.499998	0.000203125	59.983	47.623	59.983	NHLPLTDAELARIATSLDGFDVASVQQQRQE
O60673	DNA polymerase zeta catalytic subunit	REV3L	S	1724		-2.27434	-1.30574	-1.95991	-1.98662	-1.73948	-1.44023	-1.68628	-1.18422		0.728808	0.000101876	58.487	31.077	58.487	HHTTDSASWIRSGTLSPEIFEKSTIDSNENR
O60684	Importin subunit alpha-7	KPNA6	S	6		-2.11047	-3.00952	-2.62474	-3.38269	-2.71623	-2.99578	-1.81043	-3.36215		0.992824	0.000832223	43.791	33.157	43.791	__________METMASPGKDNYRMKSYKNNA
O60701	UDP-glucose 6-dehydrogenase	UGDH	S	476		1.42078	2.56963	1.73027	2.28988	1.71852	2.53444	2.09743	2.58196		0.999999	1.11681e-07	80.387	50.328	80.387	TIGKKVSSKRIPYAPSGEIPKFSLQDPPNKK
O60716	Catenin delta-1	CTNND1	S	252		2.18816	2.5474	2.46043	2.58697	2.71546	3.07478	3.24071	3.13607		1	1.56149e-24	138.97	117.52	138.97	IEERYRPSMEGYRAPSRQDVYGPQPQVRVGG
O60716	Catenin delta-1	CTNND1	S	346		4.95958	5.72792	5.46663	5.64209	5.88616	6.19678	6.34798	6.37522		1	4.73091e-12	119.96	88.965	47.712	SDQYYWAPLAQHERGSLASLDSLRKGGPPPP
O60716	Catenin delta-1	CTNND1	S	349		5.98661	6.50065	6.22725	6.45571	6.71919	6.84108	7.03425	6.96025		1	2.09466e-11	113.76	72.962	47.712	YYWAPLAQHERGSLASLDSLRKGGPPPPNWR
O60716	Catenin delta-1	CTNND1	S	352		5.65357	6.0103	5.84097	6.07162	6.37008	6.56143	6.70228	6.68914		1	7.71721e-20	134.68	103.16	47.712	APLAQHERGSLASLDSLRKGGPPPPNWRQPE
O60716	Catenin delta-1	CTNND1	S	230		2.67153	3.06537	2.79238	3.00113	3.45128	3.45499	3.56307	3.4523		0.999133	1.6046e-260	254.59	222.98	254.59	RHYEDGYPGGSDNYGSLSRVTRIEERYRPSM
O60716	Catenin delta-1	CTNND1	S	232		-3.12038	-1.77265	-2.6927	-1.61885	-2.29307	-1.97011	-1.2817	-1.71864		0.826439	5.33087e-05	78.324	61.818	78.324	YEDGYPGGSDNYGSLSRVTRIEERYRPSMEG
O60716	Catenin delta-1	CTNND1	S	895		0.435669	0.943783	0.705999	0.603635	0.904233	1.00345	0.791316	1.17401		0.834962	8.24259e-05	88.396	72.097	88.396	DKKPDREEIQMSNMGSNTKSLDNNYSTPNER
O60716	Catenin delta-1	CTNND1	S	320		1.8641	2.21094	1.96555	1.55866	2.16302	2.00303	1.8451	1.95118		0.992004	3.67737e-10	82.241	72.53	73.691	ARRTGTPSDPRRRLRSYEDMIGEEVPSDQYY
O60716	Catenin delta-1	CTNND1	S	857		-0.503257	-0.0704651	-0.0152292	0.387413	-0.260825	0.64833	0.319307	0.390906		1	3.59146e-07	79.614	68.688	79.614	EGWKKSDFQVNLNNASRSQSSHSYDDSTLPL
O60716	Catenin delta-1	CTNND1	S	920		0.951548	2.35644	1.71851	2.05997	1.99697	2.348	1.57682	2.29053		1	6.55018e-08	96.718	68.868	89.629	STPNERGDHNRTLDRSGDLGDMEPLKGTTPL
O60716	Catenin delta-1	CTNND1	S	899		-0.481618	0.505945	0.177074	0.538356	0.452551	1.22666	0.210836	0.796881		0.999989	4.70859e-08	83.823	69.47	78.486	DREEIQMSNMGSNTKSLDNNYSTPNERGDHN
O60716	Catenin delta-1	CTNND1	S	288		-1.1141	0.0858889	0.0295591	-0.321049	0.489875	0.213844	-0.361855	0.504012		0.999997	1.02789e-16	137.72	131.95	126.97	HRFHPEPYGLEDDQRSMGYDDLDYGMMSDYG
O60716	Catenin delta-1	CTNND1	S	859											0.309785	0.00119466	40.52	30.035	40.52	WKKSDFQVNLNNASRSQSSHSYDDSTLPLID
O60716	Catenin delta-1	CTNND1	S	861											0.47773	0.000172613	57.238	46.384	57.238	KSDFQVNLNNASRSQSSHSYDDSTLPLIDRN
O60716	Catenin delta-1	CTNND1	S	862											0.309785	0.00119466	40.52	30.035	40.52	SDFQVNLNNASRSQSSHSYDDSTLPLIDRNQ
O60716	Catenin delta-1	CTNND1	S	864		0.571348	-0.196828	0.207489	0.046011	-0.339764	0.326631	1.40646	0.32875		0.983607	4.36722e-05	83.059	68.498	83.059	FQVNLNNASRSQSSHSYDDSTLPLIDRNQKS
O60716	Catenin delta-1	CTNND1	S	168											0.305233	0.000100453	41.734	35.371	41.734	VQPVAMGPDGLPVDASSVSNNYIQTLGRDFR
O60716	Catenin delta-1	CTNND1	S	169											0.305233	0.000100453	41.734	35.371	41.734	QPVAMGPDGLPVDASSVSNNYIQTLGRDFRK
O60716	Catenin delta-1	CTNND1	S	171		-0.950353	-0.600024	-0.993021	-2.68237	-0.576753	-0.687795	-1.64505	-0.32229		0.844443	2.58752e-11	95.827	84.824	95.827	VAMGPDGLPVDASSVSNNYIQTLGRDFRKNG
O60716	Catenin delta-1	CTNND1	S	268		1.82302	2.00619	2.0361	2.18175	1.92622	2.36565	2.62458	2.39699		1	3.32073e-05	74.841	54.064	45.137	RQDVYGPQPQVRVGGSSVDLHRFHPEPYGLE
O60716	Catenin delta-1	CTNND1	S	269		0.111789	0.441116	0.329468	-0.149715	0.441567	0.745121	0.425851	0.464603		1	0.000358816	57.019	31.081	45.137	QDVYGPQPQVRVGGSSVDLHRFHPEPYGLED
O60749	Sorting nexin-2	SNX2	S	277		-0.720146	-0.528546	-0.446398	-1.01412	-0.589927	-0.29282	-0.168237	-0.351407		0.999232	7.38968e-05	57.595	33.99	48.711	LESSELPRAVNTQALSGAGILRMVNKAADAV
O60749	Sorting nexin-2	SNX2	S	185		0.011117	-0.355696	-0.426031	-0.33721	-0.283845	-0.322757	0.12365	-0.224153		0.99994	0.000197704	55.885	31.327	55.885	LSMFSKSEFSVKRRFSDFLGLHSKLASKYLH
O60749	Sorting nexin-2	SNX2	S	117		-1.97801	-1.3952	-1.2927	-1.74597	-1.20106	-0.957212	-0.70825	-0.688208		0.782724	0.00549202	46.73	24.582	46.73	PVTPTTLIAPRIESKSMSAPVIFDRSREEIE
O60749	Sorting nexin-2	SNX2	S	119		-1.59682	-0.687763	-1.55611	-1.20009	-0.815535	-1.30682	-1.33481	-1.0356		0.930622	4.68472e-08	101.93	67.208	101.93	TPTTLIAPRIESKSMSAPVIFDRSREEIEEE
O60759	Cytohesin-interacting protein	CYTIP	S	279											0.472421	4.52432e-10	95.236	60.858	95.236	CVSEDSSRGAFSRQTSTDDECFIPKEGDDFL
O60759	Cytohesin-interacting protein	CYTIP	S	64											0.330973	7.18713e-06	74.769	56.457	74.769	VATLPRGRKQLALTRSSSLSDFSWSQRKLVT
O60759	Cytohesin-interacting protein	CYTIP	S	65											0.330973	7.18713e-06	74.769	56.457	74.769	ATLPRGRKQLALTRSSSLSDFSWSQRKLVTV
O60759	Cytohesin-interacting protein	CYTIP	S	66		-1.41295	-1.0054	-1.27205	-1.16789	-1.07204	-1.44502	-1.05701	-1.05868		0.738303	7.18713e-06	74.769	56.457	63.29	TLPRGRKQLALTRSSSLSDFSWSQRKLVTVE
O60762	Dolichol-phosphate mannosyltransferase subunit 1	DPM1	S	7		-2.19878	-2.36129	-2.47878	-2.37323	-1.83017	-0.429289	-0.135132	-0.893736		0.499996	6.50266e-06	56.122	44.958	53.377	_________MASLEVSRSPRRSRRELEVRSP
O60762	Dolichol-phosphate mannosyltransferase subunit 1	DPM1	S	9		-0.354524	0.00398254	-0.560232	-0.503774	-0.498626	0.368335	0.157633	-0.129288		0.958248	1.77287e-06	56.122	44.958	54.784	_______MASLEVSRSPRRSRRELEVRSPRQ
O60762	Dolichol-phosphate mannosyltransferase subunit 1	DPM1	S	21		-1.59862	-1.68764	-2.12454	-1.36192	-1.93672	-1.74495	-0.759996	-1.64705		1	0.00383842	55.314	27.11	55.314	VSRSPRRSRRELEVRSPRQNKYSVLLPTYNE
O60763	General vesicular transport factor p115	USO1	S	942		1.29332	1.27838	1.5466	1.61493	1.64718	1.10274	1.01177	1.31293		0.988013	1.42615e-14	74.206	71.05	68.092	LKDLGHPVEEEDELESGDQEDEDDESEDPGK
O60784	Target of Myb protein 1	TOM1	S	462		-0.197387	-0.404584	-0.377904	-0.485367	-0.691005	-0.311817	-0.558289	-0.604652		0.58157	8.45506e-10	75.225	57.43	75.225	LEERAKAADRLPNLSSPSAEGPPGPPSGPAP
O60784	Target of Myb protein 1	TOM1	S	160		0.0661621	0.388798	0.037384	-0.201323	-0.321211	-0.0655928	-0.684057	-0.150602		0.998337	2.01526e-05	83.362	70.325	83.362	RRKGLEFPMTDLDMLSPIHTPQRTVFNSETQ
Q99880	Histone H2B type 1-L;Histone H2B type 1-M;Histone H2B type 1-N;Histone H2B type 1-H;Histone H2B type 2-F;Histone H2B type 1-C/E/F/G/I;Histone H2B type 1-D;Histone H2B type F-S;Histone H2B type 1-K	HIST1H2BL;HIST1H2BM;HIST1H2BN;HIST1H2BH;HIST2H2BF;HIST1H2BC;HIST1H2BD;H2BFS;HIST1H2BK	S	39		2.39261	2.19632	2.63173	2.66433	2.37969	1.95556	2.32159	2.21034		0.982704	0.000133704	86.898	62.868	66.595	KKDGKKRKRSRKESYSVYVYKVLKQVHPDTG
Q99880	Histone H2B type 1-L;Histone H2B type 1-M;Histone H2B type 1-N;Histone H2B type 1-H;Histone H2B type 2-F;Histone H2B type 1-C/E/F/G/I;Histone H2B type 1-D;Histone H2B type F-S;Histone H2B type 1-K;Histone H2B type 3-B;Histone H2B type 2-E;Histone H2B type 1-B;Histone H2B type 1-O;Histone H2B type 1-J;Histone H2B type 1-A	HIST1H2BL;HIST1H2BM;HIST1H2BN;HIST1H2BH;HIST2H2BF;HIST1H2BC;HIST1H2BD;H2BFS;HIST1H2BK;HIST3H2BB;HIST2H2BE;HIST1H2BB;HIST1H2BO;HIST1H2BJ;HIST1H2BA	S	56											0.49929	3.37043e-06	69.92	57.304	69.92	YVYKVLKQVHPDTGISSKAMGIMNSFVNDIF
Q99880	Histone H2B type 1-L;Histone H2B type 1-M;Histone H2B type 1-N;Histone H2B type 1-H;Histone H2B type 2-F;Histone H2B type 1-C/E/F/G/I;Histone H2B type 1-D;Histone H2B type F-S;Histone H2B type 1-K;Histone H2B type 3-B;Histone H2B type 2-E;Histone H2B type 1-B;Histone H2B type 1-O;Histone H2B type 1-J;Histone H2B type 1-A	HIST1H2BL;HIST1H2BM;HIST1H2BN;HIST1H2BH;HIST2H2BF;HIST1H2BC;HIST1H2BD;H2BFS;HIST1H2BK;HIST3H2BB;HIST2H2BE;HIST1H2BB;HIST1H2BO;HIST1H2BJ;HIST1H2BA	S	57											0.49929	3.37043e-06	69.92	57.304	69.92	VYKVLKQVHPDTGISSKAMGIMNSFVNDIFE
O60825	6-phosphofructo-2-kinase/fructose-2,6-bisphosphatase 2;6-phosphofructo-2-kinase;Fructose-2,6-bisphosphatase	PFKFB2	S	483		2.9674	3.30081	3.00911	3.06112	3.23723	3.9026	2.66709	3.63859		0.998484	2.60186e-06	87.989	67.66	87.989	TPLSSSNTIRRPRNYSVGSRPLKPLSPLRAQ
O60825	6-phosphofructo-2-kinase/fructose-2,6-bisphosphatase 2;6-phosphofructo-2-kinase;Fructose-2,6-bisphosphatase	PFKFB2	S	466		3.40595	3.74283	3.65344	3.69878	3.90303	4.17615	3.80545	4.11134		0.999969	2.41767e-144	216.27	172.32	216.27	NNFPKNQTPVRMRRNSFTPLSSSNTIRRPRN
O60828	Polyglutamine-binding protein 1	PQBP1	S	247		0.939707	1.20291	1.16357	1.12834	1.13026	0.957895	1.00314	1.24673		0.999694	1.57446e-07	71.67	48.796	71.67	DTTAAGPLFQQRPYPSPGAVLRANAEASRTK
O60832	H/ACA ribonucleoprotein complex subunit 4	DKC1	S	485		-1.0417	-0.473031	-0.392142	-0.721604	-0.304599	-0.76987	-1.76032	-0.58894		0.998704	4.85784e-05	77.221	59.52	77.221	KKKSKKDKKAKAGLESGAEPGDGDSDTTKKK
O60832	H/ACA ribonucleoprotein complex subunit 4	DKC1	S	494		2.0195	2.42166	2.29401	2.33308	2.60258	2.31731	1.6543	2.13126		0.978148	7.56387e-07	115.54	102.98	115.54	AKAGLESGAEPGDGDSDTTKKKKKKKKAKEV
O60832	H/ACA ribonucleoprotein complex subunit 4	DKC1	S	513		1.53395	2.21722	2.1522	2.32241	2.01658	2.05286	2.45259	1.72573		1	0.00153997	109.86	96.027	109.86	KKKKKKKKAKEVELVSE______________
O60832	H/ACA ribonucleoprotein complex subunit 4	DKC1	S	451		4.03382	4.95703	4.54115	4.67325	4.60959	4.77681	4.04083	4.63402		0.998863	9.68974e-55	165.85	142.97	165.85	QVVAEAAKTAKRKRESESESDETPPAAPQLI
O60832	H/ACA ribonucleoprotein complex subunit 4	DKC1	S	453		2.58279	3.16174	2.87527	3.09938	2.98976	3.16613	2.76865	3.03165		0.970169	7.53565e-05	100.88	79.28	95.138	VAEAAKTAKRKRESESESDETPPAAPQLIKK
O60832	H/ACA ribonucleoprotein complex subunit 4	DKC1	S	455		1.74669	2.68433	2.31947	2.36537	2.42903	2.61515	1.73699	2.42953		0.618795	9.68974e-55	165.85	142.97	165.85	EAAKTAKRKRESESESDETPPAAPQLIKKEK
O60832	H/ACA ribonucleoprotein complex subunit 4	DKC1	S	21		0.755996	1.53173	1.31212	0.99229	0.882948	0.64024	-0.0649815	-0.0799513		1	1.14741e-11	128.27	117.82	128.27	VIILPKKHKKKKERKSLPEEDVAEIQHAEEF
O60841	Eukaryotic translation initiation factor 5B	EIF5B	S	66		-3.1356	-3.6193	-3.75641	-4.34867	-2.85412	-5.05358		-4.41373		1	0.000525541	48.177	29.119	48.177	QDFDEDDILKELEELSLEAQGIKADRETVAV
O60841	Eukaryotic translation initiation factor 5B	EIF5B	S	1168		0.833792	0.34086	0.534443	0.416017	0.231891	0.247909	-1.37552	0.208701		1	7.70508e-07	94.767	65.809	42.209	KGQEVCVKIEPIPGESPKMFGRHFEATDILV
O60841	Eukaryotic translation initiation factor 5B	EIF5B	S	186		-5.05011	-3.91486	-3.31865		-4.01968	-3.69507		-4.3731		0.684398	0.000104988	52.298	35.419	52.298	SKKIKERSRINSSGESGDESDEFLQSRKGQK
O60841	Eukaryotic translation initiation factor 5B	EIF5B	S	107		1.69667	1.70971	2.13374	2.4752	1.751	1.3754	1.07648	1.50746		1	3.6566e-05	74.123	57.817	74.123	TSKDKKKKGQKGKKQSFDDNDSEELEDKDSK
O60841	Eukaryotic translation initiation factor 5B	EIF5B	S	113		3.33756	3.11447	3.88699	4.0291	3.47693	2.91657	2.93486	3.06305		0.999997	2.4413e-11	128.55	114.51	128.55	KKGQKGKKQSFDDNDSEELEDKDSKSKKTAK
O60841	Eukaryotic translation initiation factor 5B	EIF5B	S	164		4.91278	4.36153	5.07004	4.59469	5.16435	4.10047	3.32172	3.66712		1	1.72232e-28	146.16	122.99	146.16	KAKGKAQKSNKKWDGSEEDEDNSKKIKERSR
O60841	Eukaryotic translation initiation factor 5B	EIF5B	S	214		4.92446	4.55145	4.94831	4.84358	4.89654	4.63322	3.58292	4.61503		1	2.31669e-206	240.31	200.66	164.79	GQKKNQKNKPGPNIESGNEDDDASFKIKTVA
O60861	Growth arrest-specific protein 7	GAS7	S	152											0.435065	0.000806455	45.469	26.637	45.469	TPAHPPETAHMSVRKSTGDSQNLGSSSPSKK
O60885	Bromodomain-containing protein 4	BRD4	S	1117		0.209505	0.492063	0.426941	0.578617	0.706221	0.685747	0.439861	0.708363		1	0.0046651	66.692	44.606	66.692	VQPQPLVVVKEEKIHSPIIRSEPFSPSLRPE
O60885	Bromodomain-containing protein 4	BRD4	S	469		1.1651	1.38354	1.39159	1.1571	1.47846	1.14105	1.40319	1.13852		0.59902	1.4568e-11	125.62	117.31	77.641	FAKMPDEPEEPVVAVSSPAVPPPTKVVAPPS
O60885	Bromodomain-containing protein 4	BRD4	S	470		1.01028	1.18074	1.29472	1.05652	1.23582	1.15785	1.43935	1.25608		0.86647	1.95532e-11	124	117.27	124	AKMPDEPEEPVVAVSSPAVPPPTKVVAPPSS
O60885	Bromodomain-containing protein 4	BRD4	S	1126		1.71839	1.96754	1.73067	1.80642	1.96868	2.18015	2.18014	2.12859		0.895137	8.64624e-07	84.874	67.073	68.231	KEEKIHSPIIRSEPFSPSLRPEPPKHPESIK
O60885	Bromodomain-containing protein 4	BRD4	S	601		2.51659	2.22715	2.3792	2.48155	2.2369	2.01674	1.64238	2.05149		0.999661	1.88501e-06	101.49	78.394	101.49	KEPAPMKSKPPPTYESEEEDKCKPMSYEEKR
O60934	Nibrin	NBN	S	432		-0.0403461	-0.353078	-0.276247	-0.846497	-0.788771	-1.14361	-0.663429	-0.822939		0.995235	0.000637312	52.555	25.586	52.555	VSNTLAKMRIPNYQLSPTKLPSINKSKDRAS
O60934	Nibrin	NBN	S	397		0.615481	0.906717	0.499412	0.853291	0.646268	0.355445	1.17102	0.499343		0.999962	0.000328276	59.185	33.799	59.185	KEIKVSKMEQKFRMLSQDAPTVKESCKTSSN
O60934	Nibrin	NBN	S	343		0.435346	0.471298	-0.764961	-0.993202	-1.31962	-2.35375	-1.85302	-2.0801		0.995167	4.54353e-05	91.725	74.646	91.725	HPSTGLKTTTPGPSLSQGVSVDEKLMPSAPV
O60934	Nibrin	NBN	S	347		-2.38025	-1.95119	-1.83154	-1.58723	-2.35957	-1.56135	-3.66099	-1.8913		0.943547	2.27323e-05	69.122	55.922	69.122	GLKTTTPGPSLSQGVSVDEKLMPSAPVNTTT
O75022	Leukocyte immunoglobulin-like receptor subfamily B member 3	LILRB3	S	502		0.581286	0.882978	1.12926	1.69562	0.606262	0.342613	0.433334	0.44161		0.5	1.11784e-10	122.3	108.47	122.3	GAAETEPKDRGLLRRSSPAADVQEENLYAAV
O75022	Leukocyte immunoglobulin-like receptor subfamily B member 3	LILRB3	S	503		0.581286	0.882978	1.12926	1.69562	0.606262	0.342613	0.433334	0.44161		0.5	1.11784e-10	122.3	108.47	122.3	AAETEPKDRGLLRRSSPAADVQEENLYAAVK
O75023	Leukocyte immunoglobulin-like receptor subfamily B member 5	LILRB5	S	559		-0.781209	-0.395268	-0.658473	-0.650783	-0.658951	-0.756562	-0.215526	-0.251867		0.552513	1.69671e-06	67.832	60.029	67.832	AASEAPQDVTYAQLHSLTLRREATEPPPSQE
O75023	Leukocyte immunoglobulin-like receptor subfamily B member 5	LILRB5	S	514		0.245231	0.677371	0.965035	1.54312	0.945805	1.41956	1.6698	2.20661		1	3.49218e-32	148.53	129.94	148.53	AAGPEPKDQGLQKRASPVADIQEEILNAAVK
O75037	Kinesin-like protein KIF21B	KIF21B	S	1215											0.495527	0.00154077	62.823	40.675	62.823	TRGSTFPRQSRATETSPLTRRKSYDRGQPIR
O75037	Kinesin-like protein KIF21B	KIF21B	S	1149		-0.439554	-0.525983	0.0240183	-0.50677	-0.117907	-0.677868	0.0214453	-0.507077		1	2.87286e-05	76.301	59.635	76.301	KFKSEPKLSAQMKAVSAECLGPPLDISTKNI
O75038	1-phosphatidylinositol 4,5-bisphosphate phosphodiesterase eta-2	PLCH2	S	595			-5.26379	-4.76852		-2.78733	-4.54877	-3.2394	-3.93056		0.999979	4.51169e-05	55.734	48.746	55.734	FSRRKKKGSKLKKAASVEEGDEGQDSPGGQS
O75044	SLIT-ROBO Rho GTPase-activating protein 2	SRGAP2	S	795											0.479616	0.000273358	53.625	39.152	53.625	QYIVVQDTEDGVVERSSPKSEIEVISEPPEE
O75044	SLIT-ROBO Rho GTPase-activating protein 2	SRGAP2	S	796											0.479616	0.000273358	53.625	39.152	53.625	YIVVQDTEDGVVERSSPKSEIEVISEPPEEK
O75051	Plexin-A2	PLXNA2	S	1610		-1.97608	-1.90585	-2.37182	-2.17613	-2.16041	-1.66945	-1.62966	-1.56169		0.516983	0.00192212	41.257	19.043	41.257	VALVPKQTSSYNIPASASISRTSISRYDSSF
O75051	Plexin-A2	PLXNA2	S	1612											0.405765	0.00183812	41.513	25.757	41.513	LVPKQTSSYNIPASASISRTSISRYDSSFRY
O75051	Plexin-A2	PLXNA2	S	1614											0.405765	0.00183812	41.513	25.757	41.513	PKQTSSYNIPASASISRTSISRYDSSFRYTG
O75051	Plexin-A2;Plexin-A4	PLXNA2;PLXNA4	S	1630		-0.409145	0.210408	-0.129858	-0.249052	0.0951185	0.543692	0.735965	0.552092		0.849732	7.43232e-05	94.309	38.051	94.309	RTSISRYDSSFRYTGSPDSLRSRAPMITPDL
O75069	Transmembrane and coiled-coil domains protein 2	TMCC2	S	462		-1.55971	-1.98347	-1.17365	-1.19444	-1.30875	-1.3638	-0.720106	-1.44612		0.593631	3.04264e-05	68.044	53.354	68.044	DPLEDGPPEEAARALSGSATLVSSPKYGSDD
Q9ULS5	Transmembrane and coiled-coil domains protein 2;Transmembrane and coiled-coil domains protein 3	TMCC2;TMCC3	S	216		3.1948	2.95481	2.86696	2.95015	2.9213	3.30429	2.70208	3.51497		1	4.08322e-08	92.063	55.538	78.441	NKSREFANLIRNKFGSADNIAHLKNSLEEFR;SKPREFASLIRNKFGSADNIAHLKDPLEDGP
O75112	LIM domain-binding protein 3	LDB3	S	129		-0.998496	-0.602314	-0.150433	-0.165072	-0.334794	0.36902	0.092145	0.0275679		0.555484	0.000160931	47.745	35.617	47.745	NGSLVAPSPSPEARASPGTPGTPELRPTFSP
O75113	NEDD4-binding protein 1	N4BP1	S	300		1.73928	2.03669	1.97393	2.12884	2.22336	2.06927	2.25135	2.07962		1	8.60317e-56	169.56	152.84	50.539	RRFSDSEERHTKKQFSLENVQEGEILHDAKT
O75113	NEDD4-binding protein 1	N4BP1	S	288		-0.587439	-0.104422	-0.0956364	0.419026	0.424991	0.152522	0.390699	-0.0251617		0.998122	0.00189865	76.332	55.462	60.255	EEALSNERICQKRRFSDSEERHTKKQFSLEN
O75116	Rho-associated protein kinase 2	ROCK2	S	1374		-1.50085	-1.98813	-1.3943	-1.27581	-1.19931	-1.25662	-1.56207	-0.538121		1	0.00560293	59.908	21.67	59.908	ARSSPRTSMKIQQNQSIRRPSRQLAPNKPS_
O75122	CLIP-associating protein 2	CLASP2	S	360		-0.4105	-0.987016	-0.808574	-0.528452	-0.940871	-0.770623	-0.213057	-0.844624		0.59643	0.00755398	44.024	21.243	44.024	STVAGRVSAGSSKASSLPGSLQRSRSDIDVN
O75122	CLIP-associating protein 2	CLASP2	S	1025											0.369046	0.000136766	54.7	43.429	54.7	THSSPRSRDYNPYNYSDSISPFNKSALKEAM
O75122	CLIP-associating protein 2	CLASP2	S	1029		-0.99714	-0.623497	-1.13329	-1.1704	-1.03981	-1.82505	-1.29726	-1.55267		0.923298	2.61373e-05	75.358	64.088	75.358	PRSRDYNPYNYSDSISPFNKSALKEAMFDDD
O75122	CLIP-associating protein 2	CLASP2	S	507		-1.53265	-1.02501	-1.20311	-1.41159	-1.15336	-1.54432	-0.617703	-0.75283		0.759811	0.00148623	48.112	23.82	48.112	KRSKIPRSQGCSREASPSRLSVARSSRIPRP
O75122	CLIP-associating protein 2	CLASP2	S	584											0.34233	0.00307557	55.084	38.452	55.084	ASGPGYGISQSSRLSSSVSAMRVLNTGSDVE
O75122	CLIP-associating protein 2	CLASP2	S	585											0.34233	0.00307557	55.084	38.452	55.084	SGPGYGISQSSRLSSSVSAMRVLNTGSDVEE
O75122	CLIP-associating protein 2	CLASP2	S	455		-1.84471	-1.63914	-1.07085	-1.22125	-1.35571	-0.687795	-1.61413	-1.34103		0.746517	0.00145203	55.98	49.091	55.98	KADSRGRSRTKMVSQSQPGSRSGSPGRVLTT
O75122	CLIP-associating protein 2	CLASP2	S	459		-1.5739	-1.3901	-1.22855	-1.0525	-1.30535	-1.10628	-0.797852	-0.832997		0.981153	0.0161149	40.154	23.614	40.154	RGRSRTKMVSQSQPGSRSGSPGRVLTTTALS
O75122	CLIP-associating protein 2	CLASP2	S	368		2.13281	1.75131	2.09778	2.01393	2.05537	2.11447	2.26266	2.10696		0.5	2.42563e-14	129.46	106.93	95.205	AGSSKASSLPGSLQRSRSDIDVNAAAGAKAH
O75122	CLIP-associating protein 2	CLASP2	S	370		2.50663	2.25463	2.56016	2.57299	2.55693	2.5816	2.67302	2.60543		0.965413	2.42563e-14	129.46	106.93	124.25	SSKASSLPGSLQRSRSDIDVNAAAGAKAHHA
O75122	CLIP-associating protein 2	CLASP2	S	596		0.319043	0.272944	0.170616	0.0863094	0.509288	0.669418	0.691645	0.473969		0.949141	3.87343e-05	85.248	64.155	75.184	RLSSSVSAMRVLNTGSDVEEAVADALKKPAR
O75128	Protein cordon-bleu	COBL	S	269		0.0750656	-0.0775566	0.18965	-0.064537	0.392408	0.447281	1.61404	0.420305		0.949081	1.42754e-05	69.979	53.629	42.708	VNKRSNSKGCLTTPNSPSMHSRSLTLGPSLS
O75128	Protein cordon-bleu	COBL	S	815		2.39501	3.14728	2.38752	2.09565	3.38018	3.05006	2.35355	3.01402		1	5.1555e-20	133.28	114.89	133.28	TQNPESRLQADPKPISPQQKSAHHEGRNPLG
O75128	Protein cordon-bleu	COBL	S	574			-2.38567	-3.56428	-3.92089	-2.15137	-2.01467	-3.88334	-2.67802		0.878731	0.000866583	44.788	31.588	44.788	NRNNNAGSFDSEGVASRRDSLAPLQAEHSQP
O75128	Protein cordon-bleu	COBL	S	347		-0.856787	-0.809526	-0.96657	-1.10201	-0.96339	-0.995672	-1.17212	-0.430434		1	0.000104005	48.182	35.414	48.182	KRRAPAPPPPQPPPPSPLIPNRTEDKEENRK
O75128	Protein cordon-bleu	COBL	S	287		-4.15587		-4.6151		-5.11356	-3.97962		-2.16242		0.760932	5.04649e-05	63.827	45.91	63.827	MHSRSLTLGPSLSLGSISGVSVKSEMKKRRA
O75128	Protein cordon-bleu	COBL	S	973		-2.92023	-2.14224	-2.52994	-1.94345	-2.32478	-2.93641	-1.15187	-2.69048		0.499923	5.71825e-10	89.992	68.547	89.992	HRKLSTQDRPAAIHRSSCFSLVQSSQRDRVS
O75128	Protein cordon-bleu	COBL	S	974		-2.92023	-2.14224	-2.52994	-1.94345	-2.32478	-2.93641	-1.15187	-2.69048		0.499923	5.71825e-10	89.992	68.547	89.992	RKLSTQDRPAAIHRSSCFSLVQSSQRDRVSV
O75128	Protein cordon-bleu	COBL	S	864											0.291921	0.00306476	43.382	29.613	43.382	AHTTEVTFLKPQRRTSSQYVASAIAKRIGAP
O75128	Protein cordon-bleu	COBL	S	865											0.291921	0.00306476	43.382	29.613	43.382	HTTEVTFLKPQRRTSSQYVASAIAKRIGAPK
O75128	Protein cordon-bleu	COBL	S	324		-2.70193	-2.22196	-3.27882	-1.7648	-2.22189	-1.71592	-1.45283	-0.977017		0.969038	1.85907e-05	65.043	27.617	65.043	GPPVQDKASEKVSLGSQIDLQKKKRRAPAPP
O75131	Copine-3	CPNE3	S	240											0.333333	0.00184162	43.12	31.143	43.12	LIGTFQTTMTKLKEASRSSPVEFECINEKKR
O75131	Copine-3	CPNE3	S	242		-0.82103	-1.27921	-0.862115	-0.944267	-0.840347	-0.884461	-1.34629	-0.780523		0.5	2.82215e-05	66.498	50.607	66.498	GTFQTTMTKLKEASRSSPVEFECINEKKRQK
O75131	Copine-3	CPNE3	S	243		2.33684	1.88657	2.03312	2.07297	1.90293	1.94169	2.31071	2.12478		0.79263	3.67952e-07	114.46	98.154	114.46	TFQTTMTKLKEASRSSPVEFECINEKKRQKK
O75131	Copine-3	CPNE3	S	14		-2.17175	-2.57248	-2.61159	-1.67061	-2.11944	-2.05869	-1.81826	-2.16458		1	0.00132545	43.37	22.119	43.37	__MAAQCVTKVALNVSCANLLDKDIGSKSDP
O75132	Zinc finger BED domain-containing protein 4	ZBED4	S	623											0.470252	0.000147772	58.577	33.258	58.577	HSNVLKTEVSETARPSSPDTRVPRGTELSGA
O75132	Zinc finger BED domain-containing protein 4	ZBED4	S	624		-0.892731	-1.247	-1.63903	-1.9542	-1.11918	-1.33691	-1.89266	-1.36573		0.625116	0.000147772	58.577	33.258	43.326	SNVLKTEVSETARPSSPDTRVPRGTELSGAS
O75140	DEP domain-containing protein 5	DEPDC5	S	1530											0.318181	0.00207173	41.257	32.211	40.801	YSKRKFSGQQRRRRNSTSSTNQNMFCEERVG
O75140	DEP domain-containing protein 5	DEPDC5	S	1532											0.318181	0.00207173	41.257	32.211	40.801	KRKFSGQQRRRRNSTSSTNQNMFCEERVGYN
O75140	DEP domain-containing protein 5	DEPDC5	S	1533											0.2	0.00609103	41.257	32.211	41.257	RKFSGQQRRRRNSTSSTNQNMFCEERVGYNW
O75140	DEP domain-containing protein 5	DEPDC5	S	494											0.347439	0.000361288	49.188	38.578	49.188	TTCRSVRERESHSRKSASSCDVSSSPSLPSR
O75140	DEP domain-containing protein 5	DEPDC5	S	497											0.418773	4.00717e-05	67.866	60.984	54.668	RSVRERESHSRKSASSCDVSSSPSLPSRTLP
O75140	DEP domain-containing protein 5	DEPDC5	S	502											0.469362	9.65906e-05	83.729	68.698	83.729	RESHSRKSASSCDVSSSPSLPSRTLPTEEVR
O75140	DEP domain-containing protein 5	DEPDC5	S	503		-0.740649	-0.630772	-0.554099	-0.268145	-0.357087	-0.0712957	-0.484644	-0.0880184		0.826755	7.92827e-08	118.72	103.84	118.72	ESHSRKSASSCDVSSSPSLPSRTLPTEEVRS
O75145	Liprin-alpha-3	PPFIA3	S	1164		1.47805	1.55937	1.29321	1.77473	1.10779	1.08655	1.2904	1.24677		1	2.61257e-07	113.47	98.546	113.47	MLPPNFRSAAAGALGSPGLPLRKLQPEGQTS
O75151	Lysine-specific demethylase PHF2	PHF2	S	655		1.00888	1.60149	1.29045	1.45818	1.13239	1.40959	1.38146	1.48998		0.86296	5.58057e-05	68.481	57.693	68.481	SNKKLLGSKALRPPTSPGVFGALQNFKEDKP
O75151	Lysine-specific demethylase PHF2	PHF2	S	474		-1.13239	-2.263	-1.52607	-1.79044	-2.15228	-2.13247	-2.79019	-2.48115		0.999542	3.49676e-05	74.048	54.724	74.048	SDEVCDGDREKEEPPSPIEATPPQSLLEKVS
O75151	Lysine-specific demethylase PHF2	PHF2	S	537											0.439896	1.02966e-05	112.13	103.31	49.089	KLKDGGKKKGKKSRESASPTIPNLDLLEAHT
O75151	Lysine-specific demethylase PHF2	PHF2	S	539		1.42264	1.29935	1.60334	1.73419	1.5699	1.56384	1.53004	1.79119		0.771309	1.10609e-42	159.76	137.54	88.945	KDGGKKKGKKSRESASPTIPNLDLLEAHTKE
O75151	Lysine-specific demethylase PHF2	PHF2	S	899		1.70211	1.39322	1.81738	1.97261	1.84355	1.73681	1.57799	1.75544		0.999655	5.18979e-05	64.83	51.63	52.814	EDNPIFKSRSKKRKGSDDAPYSPTARVGPSV
O75151	Lysine-specific demethylase PHF2	PHF2	S	905		-2.99277	-2.56838	-2.52016	-3.11639	-2.23919	-2.78942	-4.28026	-2.5964		0.94668	0.000812754	51.841	36.179	51.841	KSRSKKRKGSDDAPYSPTARVGPSVPRQDRP
O75151	Lysine-specific demethylase PHF2	PHF2	S	1056		-1.1792	-0.827204	-0.929067	-0.304323	-0.920333	-0.435399	-0.274167	-0.575797		0.718794	0.00211015	42.382	29.504	42.382	SQPMAPGVFLTQRRPSASSPNNNTAAKGKRT
O75151	Lysine-specific demethylase PHF2	PHF2	S	1059											0.410707	0.000318321	51.495	33.34	51.495	MAPGVFLTQRRPSASSPNNNTAAKGKRTKKG
O75151	Lysine-specific demethylase PHF2	PHF2	S	534											0.397794	2.21255e-23	145.2	119.33	145.2	KTLKLKDGGKKKGKKSRESASPTIPNLDLLE
O75152	Zinc finger CCCH domain-containing protein 11A	ZC3H11A	S	290		1.10477	2.15274	1.29126	1.63365	1.04454	1.28141	1.18425	1.36256		0.91628	0.000289649	51.193	31.87	51.193	LVRLSLTERLGKRKFSAGGDSDPPLKRSLAQ
O75152	Zinc finger CCCH domain-containing protein 11A	ZC3H11A	S	132		-1.02333	-0.983282	-0.791437	-1.32369	-1.2181	-1.04495	-1.36503	-0.883758		0.971871	0.00010823	54.393	46.289	54.393	QLSVQQNKLSVQSNPSPQLRSVMKVESSENV
O75152	Zinc finger CCCH domain-containing protein 11A	ZC3H11A	S	758		3.56716	4.23959	3.84443	3.74795	3.67421	3.69628	3.35351	3.34442		0.989554	0	276.29	216.78	147.22	SGPSSSQMSMKTRRLSSASTGKPPLSVEDDF
O75152	Zinc finger CCCH domain-containing protein 11A	ZC3H11A	S	759		1.77021	2.29802	1.91668	1.85629	1.78107	1.97339	1.39892	1.53348		0.567619	8.63772e-05	61.602	47.13	61.602	GPSSSQMSMKTRRLSSASTGKPPLSVEDDFE
O75152	Zinc finger CCCH domain-containing protein 11A	ZC3H11A	S	761		0.790573	1.46286	0.722204	1.04658	0.76692	1.00116	0.682057	0.866422		0.705077	4.07862e-05	58.418	38.521	53.481	SSSQMSMKTRRLSSASTGKPPLSVEDDFEKL
O75152	Zinc finger CCCH domain-containing protein 11A	ZC3H11A	S	108		0.220624	-0.236357	-0.354214	-0.759435	-0.124042	-0.964628	-1.44299	-0.537153		0.999981	1.01788e-05	95.767	78.278	95.767	LFLPPSKTVLPTVPESPEEEVKASQLSVQQN
O75153	Clustered mitochondria protein homolog	CLUH	S	664		-0.440804	-0.478502	-1.16995	-2.09369	-0.282113	-0.470622	-0.129649	-0.712763		0.994063	9.68333e-07	79.69	78.508	79.69	SLESKSEDPPGQEAGSEEEGSSASGLAKVKE
O75167	Phosphatase and actin regulator 2	PHACTR2	S	237		-2.37757	-2.45961	-2.19595	-2.04493	-1.74619	-1.20542	-1.45018	-1.94338		0.751408	0.00238936	42.633	34.708	42.633	GSSHSKKTTGSKASASPSTSSTSSRPKASKE
O75167	Phosphatase and actin regulator 2	PHACTR2	S	239											0.241545	0.00149234	45.876	33.249	45.876	SHSKKTTGSKASASPSTSSTSSRPKASKETV
O75167	Phosphatase and actin regulator 2	PHACTR2	S	560		1.38172	1.20111	1.3376	1.34262	1.36733	1.25025	1.39892	1.29805		0.991704	0.000504307	52.185	31.345	52.185	QEAKMELKRRLSRKLSLRPTVAELQARRILR
O75167	Phosphatase and actin regulator 2	PHACTR2	S	522		-0.807209	-1.34916	-0.81943	-0.780963	-0.899136	-1.35319	-0.754993	-0.717597		0.982072	9.5267e-05	61.87	32.288	61.87	QEIRQQIGTKLVRRLSQRPTTEELEQRNILK
O75170	Serine/threonine-protein phosphatase 6 regulatory subunit 2	PPP6R2	S	770		-2.09573	-1.5025	-1.55682	-2.67458	-1.62725	-0.792837	-0.487968	-0.654412		0.544508	2.9317e-05	82.609	77.116	81.016	TDFQPFCCSESGPRCSSPVDTECSHAEGSRS
O75170	Serine/threonine-protein phosphatase 6 regulatory subunit 2	PPP6R2	S	771		-1.8561	-2.0385	-1.59279	-1.98435	-1.90075	-1.75365	-1.36109	-1.5387		0.818596	2.41045e-05	85.855	75.211	85.855	DFQPFCCSESGPRCSSPVDTECSHAEGSRSQ
O75175	CCR4-NOT transcription complex subunit 3	CNOT3	S	299		-2.11158	-2.85846	-2.74579	-2.38542	-2.86286	-2.47073	-4.27212	-3.1406		0.96563	0.000260786	51.546	36.007	51.546	DDKKRGRSTDSEVSQSPAKNGSKPVHSNQHP
O75179	Ankyrin repeat domain-containing protein 17	ANKRD17	S	2401		1.93103	1.74328	1.85947	1.8478	1.7999	1.83371	1.77175	1.71996		0.996898	2.57186e-06	106.51	76.65	106.51	NDSSAQSVSSGVRAPSPAPSSVPLGSEKPSN
O75179	Ankyrin repeat domain-containing protein 17	ANKRD17	S	1940		0.0684175	-0.612825	-0.372397	-0.400538	-0.0688353	-0.415747	-0.575568	-0.328903		0.953806	0.000180175	54.09	45.87	54.09	GPFPVRPLSPARATNSPKPHMVPRHSNQNSS
O75179	Ankyrin repeat domain-containing protein 17	ANKRD17	S	19		-2.52121	-2.8139	-2.01776		-2.6232	-2.45166	-1.88152	-2.0544		0.998539	3.87316e-29	82.908	70.228	78.69	ATVPVAAATAAEGEGSPPAVAAVAGPPAAAE
O75179	Ankyrin repeat domain-containing protein 17	ANKRD17	S	1709		1.52313	0.954224	1.07451	1.14702	0.666231	0.477021	-0.35926	0.439973		0.998593	0.0118096	72.643	41.569	41.302	GPSPLSSPNGKLTVASPKRGQKREEGWKEVV
O75179	Ankyrin repeat domain-containing protein 17	ANKRD17	S	2059		-1.71911	-1.50501	-1.38343	-0.814488	-1.10577	-0.912458	-1.04587	-1.03868		0.998459	0.00113749	43.794	32.524	43.794	SSPSPPAQPGGVSRNSPLDCGSASPNKVASS
O75179	Ankyrin repeat domain-containing protein 17	ANKRD17	S	2067		1.11902	0.558088	0.599571	0.289095	0.115249	0.082962	-0.796928	-0.0499077		0.998156	1.87772e-07	92.439	79.958	92.439	PGGVSRNSPLDCGSASPNKVASSSEQEAGSP
O75190	DnaJ homolog subfamily B member 6	DNAJB6	S	277		-0.735414	-0.251098	0.00462437	-0.101368	-0.191277	-0.0406837	-0.27855	-0.200085		1	5.91687e-07	113.86	98.469	53.188	PPRPASLLRHAPHCLSEEEGEQDRPRAPGPW
O75351	Vacuolar protein sorting-associated protein 4B	VPS4B	S	102		-1.49182	-2.94447	-3.12498	-2.62278	-1.43857	-1.5911	-2.27419	-2.06594		0.999872	5.14283e-05	60.602	45.912	60.602	VKEGQPSPADEKGNDSDGEGESDDPEKKKLQ
O75362	Zinc finger protein 217	ZNF217	S	407		-2.50415	-3.72808	-2.64147	-2.157	-2.73057	-2.97523	-2.03532	-3.87668		0.925958	0.000999247	45.873	31.967	45.084	LHSRVHKKDRRAGAESPTMSVDGRQPGTCSP
O75362	Zinc finger protein 217	ZNF217	S	848		-2.0845	-2.23186	-1.74214	-1.57903	-1.78546	-1.75639	-1.65347	-1.55565		0.951724	0.0168883	42.001	20.494	42.001	ATRQQQSEMFPKTSVSPAPDKTKRPETKLKP
O75363	Breast carcinoma-amplified sequence 1	BCAS1	S	386			-1.29592	-2.16722	-1.32326	-1.84142	-1.72927	-0.431486	-1.27635		0.562873	3.32795e-07	97.509	82.739	97.509	LPLGKLFWKKSVKEDSVPTGAEENVVCESPV
O75363	Breast carcinoma-amplified sequence 1	BCAS1	S	399		0.835832	2.27326	1.95887	1.53472	2.69818	1.97466	2.34574	2.03721		1	2.06628e-08	119.45	101.2	119.45	EDSVPTGAEENVVCESPVEIIKSKEVESALQ
O75363	Breast carcinoma-amplified sequence 1	BCAS1	S	314		0.451864	2.0582	1.57552	1.36905	2.13529	1.39793	1.43845	1.48061		0.816069	0.000146061	95.71	65.282	92.147	KAETKKDPEDTGAEKSPTTSADLKSDKANFT
O75363	Breast carcinoma-amplified sequence 1	BCAS1	S	451		2.65414	3.864	3.82127	3.94246	4.52353	4.02389	4.32581	4.36327		0.999995	3.91126e-100	198.22	162.54	131.04	ESKPRTSLMAFLRQMSVKGDGGITHSEEING
O75363	Breast carcinoma-amplified sequence 1	BCAS1	S	552		1.96162	3.73754	3.48118	3.77299	4.2338	3.80097	5.05354	4.12449		1	2.221e-06	86.498	58.065	86.498	QNGDKLQKRPEKRQQSLGGFFKGLGPKRMLD
O75363	Breast carcinoma-amplified sequence 1	BCAS1	S	381		-0.133772	1.41598	1.22881	1.2176	1.52145	1.30449	1.84409	1.5785		0.934429	2.31231e-33	152.31	137.05	152.31	SGPTSLPLGKLFWKKSVKEDSVPTGAEENVV
O75363	Breast carcinoma-amplified sequence 1	BCAS1	S	296		-0.400474	1.3965	1.26031	1.2832	2.30873	1.40997	1.80033	1.20678		0.995241	0.000346717	55.213	27.564	55.213	AENNNSIMSFFKTLVSPNKAETKKDPEDTGA
O75367	Core histone macro-H2A.1	H2AFY	S	170											0.215003	8.88532e-05	46.678	35.573	46.678	ARKSKKKQGEVSKAASADSTTEGTPADGFTV
O75367	Core histone macro-H2A.1	H2AFY	S	173		1.05762	1.25713	1.36805	1.17043	1.28068	1.29356	1.33627	1.16162		0.928666	1.05965e-42	156.2	140.94	156.2	SKKKQGEVSKAASADSTTEGTPADGFTVLST
O75369	Filamin-B	FLNB	S	2107		2.38557	2.67246	1.72979	2.06432	1.80665	3.03653	1.71815	2.28405		0.999836	6.6166e-103	198.51	177.57	198.51	EGRVKESITRTSRAPSVATVGSICDLNLKIP
O75369	Filamin-B	FLNB	S	2113		-0.975702	-0.935186	-0.885811	-0.911893	-1.31051	-0.182807	-0.765214	-0.055728		0.992864	1.81671e-05	69.188	51.271	69.188	SITRTSRAPSVATVGSICDLNLKIPEINSSD
O75369	Filamin-B	FLNB	S	983		0.429558	0.289707	-0.562012	-0.128687	-0.672172	-0.48284	-1.56377	-1.21949		0.9521	0.000142924	57.804	33.461	57.804	TRGAGGQGKLDVTILSPSRKVVPCLVTPVTG
O75369	Filamin-B	FLNB	S	2478		-0.442848	-0.776746	-0.638658	-1.03569	-0.42745	-1.10141	-0.655494	-0.533852		0.997463	2.78112e-55	167.88	158.48	165.4	VGSPFKAKVTGQRLVSPGSANETSSILVESV
O75369	Filamin-B	FLNB	S	2481				-5.32011		-5.44588					0.509165	7.34071e-05	49.089	31.6	49.089	PFKAKVTGQRLVSPGSANETSSILVESVTRS
O75369	Filamin-B	FLNB	S	2103											0.493127	1.36081e-22	145.04	112.34	145.04	KISGEGRVKESITRTSRAPSVATVGSICDLN
O75369	Filamin-B	FLNB	S	1505		3.14881	2.60212	2.30186	2.03948	2.55477	2.32052	1.55275	2.31329		0.999999	6.48623e-08	84.859	53.631	84.859	PYMVSVKYADEEIPRSPFKVKVLPTYDASKV
O75369	Filamin-B	FLNB	S	2465		1.05883	0.633922	0.500094	0.332362	0.434161	0.592993	0.0545149	0.351348		0.999601	7.03454e-05	53.565	35.426	53.565	YLISVKYGGPNHIVGSPFKAKVTGQRLVSPG
O75376	Nuclear receptor corepressor 1	NCOR1	S	1281		0.0839281	0.47642	0.670732	0.357682	0.659457	0.710525	0.943897	0.649159		0.990505	0.000159921	57.328	35.77	57.328	SAPLEGLICRALPRGSPHSDLKERTVLSGSI
O75376	Nuclear receptor corepressor 1	NCOR1	S	1472		0.379933	1.01863	0.780383	0.374447	0.413512	0.547739	0.714526	0.832039		0.999992	2.14312e-09	118.2	94.829	86.016	SVLRSTLHEAPKAQLSPGIYDDTSARRTPVS
O75376	Nuclear receptor corepressor 1	NCOR1	S	1533		-0.697661	-0.386238	-0.33589	-0.30369	-0.0935144	0.445051	0.898429	0.453587		0.988949	1.5829e-09	73.24	66.672	73.24	KSTLTPTQRESIPAKSPVPGVDPVVSHSPFD
O75376	Nuclear receptor corepressor 1	NCOR1	S	1545		-1.17175	-1.19252	-0.850325	-1.20358	-0.773833	-0.373	-0.107005	-0.123891		0.717876	1.5829e-09	73.24	66.672	73.24	PAKSPVPGVDPVVSHSPFDPHHRGSTAGEVY
O75376	Nuclear receptor corepressor 1	NCOR1	S	157											0.49965	4.00793e-12	92.819	76.723	92.819	DAKKDPAFGGKHEAPSSPISGQPCGDDQNAS
O75376	Nuclear receptor corepressor 1	NCOR1	S	158		1.89064	1.69287	1.77881	1.29431	1.71741	1.59116	1.6035	1.39558		0.7924	5.87255e-15	116.83	98.126	78.228	AKKDPAFGGKHEAPSSPISGQPCGDDQNASP
O75376	Nuclear receptor corepressor 1	NCOR1	S	172		-2.01031	-2.18841	-1.72935	-3.42168	-2.58348	-1.65961	-2.64472	-2.13168		0.80131	1.27119e-06	63.706	51.386	63.706	SSPISGQPCGDDQNASPSKLSKEELIQSMDR
O75376	Nuclear receptor corepressor 1	NCOR1	S	1750		0.400775	0.412421	0.721853	0.0963097	0.546269	0.456605	0.705678	0.539724		0.99778	1.6587e-14	127.14	113.68	78.588	DLYLRPGSEQPGRPGSHGYVRSPSPSVRTQE
O75376	Nuclear receptor corepressor 1	NCOR1	S	2184		3.18245	3.57683	3.62541	3.3782	3.54213	3.74812	3.31692	3.72654		0.999918	1.16346e-36	150.76	135.79	141	SQRGAEPAEQRNDARSPGSISYLPSFFTKLE
O75376	Nuclear receptor corepressor 1	NCOR1	S	1111		1.74755	1.38435	1.56335	1.63953	1.39909	1.80856	1.056	1.68942		1	0.000394247	52.579	21.86	52.579	SAKSATLPYIKQEEFSPRSQNSQPEGLLVRA
O75376	Nuclear receptor corepressor 1	NCOR1	S	1592		-2.65747	-2.19287	-2.42392	-3.19051	-1.93927	-1.8811	-3.45262	-2.40526		0.743932	2.98785e-05	99.954	88.494	99.954	ALDPAAAAYLFQRQLSPTPGYPSQYQLYAME
O75376	Nuclear receptor corepressor 1	NCOR1	S	2315		0.48379	1.0809	0.862946	1.30277	2.79502	1.05059	2.20187	0.891494		0.999163	3.03475e-05	71.08	64.737	68.168	SVVTSGETRREEGDPSPHSGGVCKPKLISKS
O75376	Nuclear receptor corepressor 1	NCOR1	S	2151		0.173775	-0.284187	0.0418901	-0.466358	-0.402378	-0.370215	-0.213551	-0.389688		0.975069	0.000191791	43.732	33.536	43.732	SPERSHVSSEPYEPISPPQVPVVHEKQDSLL
O75376	Nuclear receptor corepressor 1	NCOR1	S	588											0.499805	1.10682e-14	66.083	61.767	66.083	KTANSQGRRKGRITRSMTNEAAAASAAAAAA
O75376	Nuclear receptor corepressor 1	NCOR1	S	2120		1.78211	1.9993	2.22974	1.90248	1.9492	2.03019	1.92148	2.00933		1	3.1617e-07	118.87	67.8	118.87	SQAQSVHHQRPGSRVSPENLVDKSRGSRPGK
O75376	Nuclear receptor corepressor 1	NCOR1	S	1977		0.861231	0.737465	0.818774	0.560693	0.825896	0.853297	0.469496	0.525866		0.994725	9.13347e-07	66.925	50.259	66.925	SSHRYETPSDAIEVISPASSPAPPQEKLQTY
O75376	Nuclear receptor corepressor 1	NCOR1	S	1980		0.596417	0.523936	0.413855	0.258337	0.526751	0.341001	0.238796	0.129811		0.59739	1.12364e-06	66.925	50.259	66.925	RYETPSDAIEVISPASSPAPPQEKLQTYQPE
O75376	Nuclear receptor corepressor 1	NCOR1	S	1981		-2.74916	-4.64429	-2.27272	-3.33576	-2.27195	-1.77012	-3.35825	-2.05854		0.610991	2.27303e-06	59.893	45.583	59.893	YETPSDAIEVISPASSPAPPQEKLQTYQPEV
O75379	Vesicle-associated membrane protein 4	VAMP4	S	30		-0.242827	-0.586203	-0.732614	-0.169812	-0.630582	-0.361391	0.142767	-0.0470352		1	8.36816e-24	141.08	121.87	141.08	TGSVKSERRNLLEDDSDEEEDFFLRGPSGPR
O75381	Peroxisomal membrane protein PEX14	PEX14	S	232		1.7595	1.90401	1.92433	1.72625	1.51847	1.35359	0.628745	1.2314		0.999123	1.71076e-06	86.772	65.871	86.772	NSLKGLLLNRRQFPPSPSAPKIPSWQIPVKS
O75382	Tripartite motif-containing protein 3	TRIM3	S	427		1.46734	1.15862	1.33588	1.59794	1.36307	1.25292	1.36861	1.139		1	1.94443e-05	78.794	50.162	78.794	SPFRVRALRPGDLPPSPDDVKRRVKSPGGPG
O75382	Tripartite motif-containing protein 3	TRIM3	S	7		2.71873	2.67482	2.53707	2.66686	2.62583	3.0123	2.67704	3.21417		1	1.11138e-13	123.72	99.162	123.72	_________MAKREDSPGPEVQPMDKQFLVC
O75385	Serine/threonine-protein kinase ULK1	ULK1	S	758		-2.4862	-2.39443	-2.80515	-2.70303	-2.75451	-1.91952	-2.66902	-1.86873		0.961502	1.92232e-10	71.44	62.731	71.44	AGGTSSPSPVVFTVGSPPSGSTPPQGPRTRM
O75385	Serine/threonine-protein kinase ULK1	ULK1	S	623		0.85318	0.35492	0.225869	-0.325198	0.0699663	-0.381679	-0.446071	-0.025671		0.993096	2.31285e-11	110.35	85.494	110.35	LPDFLQRNPLPPILGSPTKAVPSFDFPKTPS
O75385	Serine/threonine-protein kinase ULK1	ULK1	S	403											0.450093	0.000631855	47.814	40.925	47.814	SLVASAGLESHGRTPSPSPPCSSSPSPSGRA
O75385	Serine/threonine-protein kinase ULK1	ULK1	S	405		-2.93619	-3.85016	-3.55739	-3.16766	-2.83778	-3.69994	-3.0294	-3.59599		0.768488	0.000123744	56.055	49.952	56.055	VASAGLESHGRTPSPSPPCSSSPSPSGRAGP
O75387	Large neutral amino acids transporter small subunit 3	SLC43A1	S	267		-0.897152	-0.967071	-0.671631	-2.61328	-0.420631	-1.18381	1.1662	-1.30516		0.99945	2.41593e-05	71.527	59.885	71.527	THVTTMGQRLSQKAPSLEDGSDAFMSPQDVR
O75391	Sperm-associated antigen 7	SPAG7	S	158		-0.840013	-0.713603	-0.570084	-1.98439	-0.451159	-0.555314	-1.54747	-1.05717		0.990383	4.00844e-05	89.979	75.67	89.979	QRQEEEAAQQGPVVVSPASDYKDKYSHLIGK
O75396	Vesicle-trafficking protein SEC22b	SEC22B	S	175		0.789535	1.09755	0.827389	0.941127	0.660841	0.621878	0.889092	0.664873		0.921417	0.000361855	83.081	48.361	83.081	GEALSALDSKANNLSSLSKKYRQDAKYLNMH
O75396	Vesicle-trafficking protein SEC22b	SEC22B	S	168		-4.41964	-2.07591	-3.91235	-3.68308	-4.08572	-3.58894		-2.78316		0.999636	0.00113588	49.423	21.41	49.423	IEEVLQRGEALSALDSKANNLSSLSKKYRQD
O75396	Vesicle-trafficking protein SEC22b	SEC22B	S	137		2.61626	3.50083	2.94522	2.82611	2.86171	3.01271	3.0663	2.94665		0.999949	1.64005e-86	187.73	156.76	159.01	TKKLYIDSCARRNLGSINTELQDVQRIMVAN
O75398	Deformed epidermal autoregulatory factor 1 homolog	DEAF1	S	176		0.0255375	0.175328	0.485489	-0.137835	0.209384	0.368207	0.2687	0.0869369		0.927925	7.5692e-07	69.122	57.852	58.877	TGLKGPAAPLTPGPQSPPTPLAPGQEKGGTK
O75400	Pre-mRNA-processing factor 40 homolog A	PRPF40A	S	809		-1.02798	-0.689413	-1.03343	-0.885455	-0.649991	-1.25517	-0.0212288	-0.871611		1	3.09704e-05	84.499	70.606	84.499	KDFMHVLEHECQHHHSKNKKHSKKSKKHHRK
O75400	Pre-mRNA-processing factor 40 homolog A	PRPF40A	S	787		-0.321588	-0.936526	-0.547555	-0.0983515	-0.496473	-0.42032	-0.597239	-0.0540543		0.99831	2.34963e-05	90.654	69.84	90.654	ERFVKEPAFEDITLESERKRIFKDFMHVLEH
O75400	Pre-mRNA-processing factor 40 homolog A	PRPF40A	S	883		2.49277	2.36966	2.52263	2.87879	2.4388	2.67835	1.38244	2.51105		1	0.000198797	58.158	42.393	53.453	KSKKHKKKSKKRRHKSDSPESDAEREKDKKE
O75400	Pre-mRNA-processing factor 40 homolog A	PRPF40A	S	885		2.49277	2.36966	2.52263	2.87879	2.4388	2.67835	1.38244	2.51105		1	0.000198797	58.158	42.393	53.453	KKHKKKSKKRRHKSDSPESDAEREKDKKEKD
O75400	Pre-mRNA-processing factor 40 homolog A	PRPF40A	S	888		2.65481	2.5917	2.71399	3.0955	2.62454	2.85862	1.5145	2.6805		1	0.000198797	58.158	42.393	53.453	KKKSKKRRHKSDSPESDAEREKDKKEKDRES
O75410	Transforming acidic coiled-coil-containing protein 1	TACC1	S	347		0.604385	0.0171442	0.231879	0.531349	0.227947	0.154508	0.865394	0.644725		0.953493	0.00432197	43.544	19.289	43.544	EARKALPRKLGRKLGSTLTPKIQKDGISKSA
O75420	PERQ amino acid-rich with GYF domain-containing protein 1	GIGYF1	S	24		0.566389	0.517437	0.38968	0.208935	0.0212154	-0.0226784	0.599751	0.249134		0.975484	3.03694e-05	72.184	58.278	72.184	GPEWLRALSGGGSVASPPPSPAMPKYKLADY
O75420	PERQ amino acid-rich with GYF domain-containing protein 1	GIGYF1	S	406		0.828609	0.949794	0.767602	0.913168	0.7576	0.31793	0.0221796	0.575954		0.999521	1.65015e-12	123.97	110.13	89.751	KEPPAAEDDIRGIQLSPGVGSSAGPPGDLED
O75420	PERQ amino acid-rich with GYF domain-containing protein 1	GIGYF1	S	137		-0.254587	0.0648136	-0.0799465	0.00100422	0.0649223	-0.354738	0.233102	0.0987091		1	2.54603e-05	68.676	43.9	45.79	RSRGRGRGDSCFYQRSIEEGDGAFGRSPREI
O75420	PERQ amino acid-rich with GYF domain-containing protein 1	GIGYF1	S	638		0.163457	0.262423	0.146105	0.507157	0.164241	0.177394	0.872329	0.589493		0.998726	6.44073e-05	96.342	82.789	82.261	RGGDQNLLPTMSRSLSVPDSGRLWDVHTSAS
O75420	PERQ amino acid-rich with GYF domain-containing protein 1	GIGYF1	S	155		-0.625633	-0.94501	-0.770382	-0.777307	-0.541185	-1.37995	-1.02686	-1.69034		0.584849	0.00102867	53.754	34.43	53.754	EGDGAFGRSPREIQRSQSWDDRGERRFEKSA
O75420	PERQ amino acid-rich with GYF domain-containing protein 1	GIGYF1	S	538		-3.05001	-2.51827	-2.44156	-4.43721	-2.73185	-3.93409	-2.71888	-2.53557		1	3.61001e-05	76.889	64.971	47.728	EVIKMWGRVPFAPGPSPPPLLGNMDQERLKK
O75427	Leucine-rich repeat and calponin homology domain-containing protein 4	LRCH4	S	25		-1.83559	-1.24419	-0.534288	-2.41282	-1.23284	-1.01139	-0.910414	-1.23366		0.952835	1.88227e-14	78.45	63.028	47.099	AAGGEEAAATTSVPGSPGLPGRRSAERALEE
O75427	Leucine-rich repeat and calponin homology domain-containing protein 4	LRCH4	S	275											0.333019	0.000250203	42.708	35.755	42.708	TEAGQRGSALGDLAPSRPPSFSPCPAEDLFP
O75427	Leucine-rich repeat and calponin homology domain-containing protein 4	LRCH4	S	279		-1.073	-0.135581	-0.772853	-0.924466	-1.30309	-1.33496	-1.16332	-0.964388		0.77876	5.25815e-10	97.243	83.5	97.243	QRGSALGDLAPSRPPSFSPCPAEDLFPGHRY
O75427	Leucine-rich repeat and calponin homology domain-containing protein 4	LRCH4	S	281		0.0603428	0.53989	0.355735	0.399349	0.561365	0.468905	0.595321	0.469643		0.828616	9.39368e-27	145.86	131.25	145.86	GSALGDLAPSRPPSFSPCPAEDLFPGHRYDG
O75427	Leucine-rich repeat and calponin homology domain-containing protein 4	LRCH4	S	432		-1.22644	-1.02665	0.0582933	-0.43708	-0.216332	-1.47252	-1.04585	-1.51685		1	0.00765189	41.401	29.553	41.401	RQQQQSGAWGAPRKDSLLKPGLRAVVGGAAA
O75427	Leucine-rich repeat and calponin homology domain-containing protein 4	LRCH4	S	506		0.621927	-0.033699	1.12732	0.604561	0.704818	-0.16363	0.1329	0.698742		0.999985	1.52137e-13	124.68	112.05	124.68	TAPAPRPLGSIQRPNSFLFRSSSQSGSGPSS
O75427	Leucine-rich repeat and calponin homology domain-containing protein 4	LRCH4	S	513		0.968111	1.40696	1.50018	1.34909	1.48384	1.34668	1.55859	1.66166		0.91534	5.31465e-16	135.62	109.75	135.62	LGSIQRPNSFLFRSSSQSGSGPSSPDSVLRP
O75427	Leucine-rich repeat and calponin homology domain-containing protein 4	LRCH4	S	521		-0.509183	-0.0785809	-0.076992	-0.733686	-0.638393	-0.543354	-0.529413	-0.252727		0.709939	0.000185738	58.345	46.654	58.345	SFLFRSSSQSGSGPSSPDSVLRPRRYPQVPD
O75427	Leucine-rich repeat and calponin homology domain-containing protein 4	LRCH4	S	589		-0.583144	0.00956154	-0.271289	-0.458465	-0.277855	-0.637365	-0.0482674	-0.13666		0.999743	4.60237e-05	60.628	44.737	60.628	ANQLRPRSVPFIHVPSPAVPKLSALKARKNV
O75436	Vacuolar protein sorting-associated protein 26A	VPS26A	S	315		-4.54973	-3.7233	-2.93203		-3.99897	-3.79048		-3.99093		0.971296	0.000154226	61.212	55.488	61.212	EKLRKQRTNFHQRFESPESQASAEQPEM___
O75439	Mitochondrial-processing peptidase subunit beta	PMPCB	S	44											0.499818	1.53099e-07	115.88	94.65	115.88	GAAGRSLYFGENRLRSTQAATQVVLNVPETR
O75448	Mediator of RNA polymerase II transcription subunit 24	MED24	S	862		-0.893993	-0.138308	-0.738156	-0.576051	-0.797667	-0.579947	-0.817751	-1.52406		0.961768	2.70294e-23	139.51	121.59	43.024	FPLDDVQPSKLMRLLSSNEDDANILSSPTDR
O75448	Mediator of RNA polymerase II transcription subunit 24	MED24	S	873		-2.42799	-3.63817	-2.81231	-3.70545	-2.95043	-2.84419		-3.58555		0.71021	7.12605e-05	92.551	79.494	92.551	MRLLSSNEDDANILSSPTDRSMSSSLSASQL
O75449	Katanin p60 ATPase-containing subunit A1	KATNA1	S	170		1.55071	1.20801	1.45737	1.23393	1.47174	1.35145	0.709784	1.18678		0.999824	4.62849e-06	76.611	63.948	76.611	REKKEQNKGREEKNKSPAAVTEPETNKFDST
O75475	PC4 and SFRS1-interacting protein	PSIP1	S	206		-0.19261	-0.345662	0.0475969	0.0313158	-0.186932	-0.633676	0.17093	-0.602372		0.829741	2.1615e-05	66.779	43.905	66.779	PKPRGRPKMVKQPCPSESDIITEEDKSKKKG
O75475	PC4 and SFRS1-interacting protein	PSIP1	S	105		-0.771817	-0.666905	-0.693701	-0.247858	-0.45994	-0.660832	-0.737657	-0.229158		0.598237	1.44435e-07	90.561	69.608	90.561	VKFSSQQAATKQSNASSDVEVEEKETSVSKE
O75475	PC4 and SFRS1-interacting protein	PSIP1	S	106		0.954555	0.743086	0.770292	1.12175	1.38624	1.12527	0.606618	0.486752		0.828234	1.57705e-07	96.208	74.65	81.632	KFSSQQAATKQSNASSDVEVEEKETSVSKED
O75475	PC4 and SFRS1-interacting protein	PSIP1	S	171											0.390104	0.000259751	42.885	27.463	42.885	QVETEEAGVVTTATASVNLKVSPKRGRPAAT
O75475	PC4 and SFRS1-interacting protein	PSIP1	S	177		1.26828	1.24154	1.2031	1.42057	1.25424	1.12929	0.284079	0.805489		0.988985	3.29884e-17	136.02	112.46	136.02	AGVVTTATASVNLKVSPKRGRPAATEVKIPK
O75475	PC4 and SFRS1-interacting protein	PSIP1	S	271			-1.51818	-1.30017	-3.10372	-0.759651	-1.04917	-2.47606	-1.14413		0.509015	0.00067473	51.211	38.011	51.211	EVESKRKNLAKTGVTSTSDSEEEGDDQEGEK
O75475	PC4 and SFRS1-interacting protein	PSIP1	S	273		1.67541	2.30163	2.62846	2.73354	2.493	2.15471	0.875755	2.2287		0.91349	2.87471e-69	179.42	156.09	179.42	ESKRKNLAKTGVTSTSDSEEEGDDQEGEKKR
O75475	PC4 and SFRS1-interacting protein	PSIP1	S	275		1.79587	2.40934	2.75721	2.872	2.58558	2.28266	0.978339	2.35113		0.999455	2.87471e-69	179.42	156.09	179.42	KRKNLAKTGVTSTSDSEEEGDDQEGEKKRKG
O75494	Serine/arginine-rich splicing factor 10	SRSF10	S	106		-0.0239239	0.297008	0.248301	0.0374003	0.113746	-0.232283	-0.00714874	-0.166277		0.68235	9.41216e-05	63.337	45.42	63.337	KTPNQMKAKEGRNVYSSSRYDDYDRYRRSRS
O75494	Serine/arginine-rich splicing factor 10	SRSF10	S	108											0.40913	9.19235e-05	63.631	46.35	63.631	PNQMKAKEGRNVYSSSRYDDYDRYRRSRSRS
O75494	Serine/arginine-rich splicing factor 10	SRSF10	S	133		0.703628	0.817512	0.742416	0.61295	0.972419	0.968911	0.98033	1.00086		0.969757	0.00568791	47.991	31.36	46.001	RSRSRSYERRRSRSRSFDYNYRRSYSPRNSR
O75494	Serine/arginine-rich splicing factor 10	SRSF10	S	131		-0.969038	-0.994406	-1.11918	-1.28465	-0.757587	-0.545126	-1.12293	-0.772909		0.897302	0.00755571	47.991	31.36	47.991	YRRSRSRSYERRRSRSRSFDYNYRRSYSPRN
O75494	Serine/arginine-rich splicing factor 10	SRSF10	S	256		-0.316927	-0.687242	0.0185986	-0.481433	0.185671	-1.2528	-1.23058	-1.60639		0.907823	0.0269546	70.912	33.354	70.912	SQSRSRSKSRSRSWTSPKSSGH_________
O75509	Tumor necrosis factor receptor superfamily member 21	TNFRSF21	S	541		1.04646	-0.320003	-0.866771	-1.06548	-0.919084	-0.804555	-1.66831	-0.892498		0.999625	1.62389e-05	81.656	59.181	69.485	PNAKLENSALLTVEPSPQDKNKGFFVDESEP
O75533	Splicing factor 3B subunit 1	SF3B1	S	332		-1.78133	-1.65108	-1.30064	-1.28575	-1.4859	-1.83064	-1.57264	-1.56148		0.989764	0.000235055	51.942	37.38	51.942	DRGGDSIGETPTPGASKRKSRWDETPASQMG
O75533	Splicing factor 3B subunit 1	SF3B1	S	229		1.11511	1.26101	1.48452	0.773523	1.53581	0.767328	0.468988	0.478521		0.5	2.95876e-05	111.84	100.36	111.84	KLSSWDQAETPGHTPSLRWDETPGRAKGSET
O75533	Splicing factor 3B subunit 1	SF3B1	S	488		-2.70341	-2.62079	-2.08765	-2.95885	-3.92184	-3.46688	-3.28847	-2.63615		0.793891	2.78212e-05	75.97	61.618	75.97	QYFDKLLVDVDESTLSPEEQKERKIMKLLLK
O75533	Splicing factor 3B subunit 1	SF3B1	S	349											0.498753	5.55632e-06	83.395	63.842	83.395	RKSRWDETPASQMGGSTPVLTPGKTPIGTPA
O75533	Splicing factor 3B subunit 1	SF3B1	S	129		3.36556	3.43976	3.52614	3.30753	3.52457	3.42394	2.85917	3.46765		0.998051	5.63831e-06	94.802	76.858	79.635	DREDEYKKHRRTMIISPERLDPFADGGKTPD
O75533	Splicing factor 3B subunit 1	SF3B1	S	194		-1.42047	-1.38334	-1.93396	-1.48461	-0.964878	-1.10747	-1.7494	-1.60595		0.999298	5.74545e-05	60.489	43.464	60.489	GELKVVNGAAASQPPSKRKRRWDQTADQTPG
O75558	Syntaxin-11	STX11	S	75		0.51706	1.07314	1.33437	1.3794	0.957368	0.0155153	0.418678	0.666309		0.904703	0.0401479	65.676	44.522	65.676	ADVKRLGKQNARFLTSMRRLSSIKRDTNSIA
O75563	Src kinase-associated phosphoprotein 2	SKAP2	S	5											0.461242	8.55811e-05	68.919	54.956	68.919	___________MPNPSSTSSPYPLPEEIRNL
O75563	Src kinase-associated phosphoprotein 2	SKAP2	S	6		-2.06977	-2.26448	-1.87384	-2.05559	-2.22263	-2.97849	-3.29431	-2.29578		0.739877	3.95516e-05	75.773	57.618	75.773	__________MPNPSSTSSPYPLPEEIRNLL
O75569	Interferon-inducible double-stranded RNA-dependent protein kinase activator A	PRKRA	S	18		3.94917	3.68362	3.32362	3.29822	3.47469	3.38563	3.70579	3.68049		0.988295	2.13868e-06	105.79	93.31	67.385	QSRHRAEAPPLEREDSGTFSLGKMITAKPGK
O75581	Low-density lipoprotein receptor-related protein 6	LRP6	S	1490		-3.09139	-3.85195	-4.05743	-3.13932	-3.10859	-4.46249		-3.26977		0.819669	4.40648e-05	66.045	52.844	66.045	STKGTYFPAILNPPPSPATERSHYTMEFGYS
O75592	E3 ubiquitin-protein ligase MYCBP2	MYCBP2	S	3893		-1.46652	-1.45721	-1.54777	-1.7231	-1.83827	-2.25828	-0.998298	-2.03788		0.5	0.00953348	41.399	29.186	41.399	GDAEPTPEQEEKALLSSPEGEEKVYNATSDA
O75592	E3 ubiquitin-protein ligase MYCBP2	MYCBP2	S	3894		-1.46652	-1.45721	-1.54777	-1.7231	-1.83827	-2.25828	-0.998298	-2.03788		0.5	0.00953348	41.399	29.186	41.399	DAEPTPEQEEKALLSSPEGEEKVYNATSDAD
O75592	E3 ubiquitin-protein ligase MYCBP2	MYCBP2	S	2947		2.36481	1.95439	2.93856	2.48896	2.66081	2.11651	2.32715	2.43221		1	2.08475e-05	72.421	49.321	58.83	SIGKAPLKDEQEMRASPKISRKCANRHTRPK
O75592	E3 ubiquitin-protein ligase MYCBP2	MYCBP2	S	2882		0.485212	0.816197	0.731911	0.788147	0.978777	0.995493	0.322035	0.882995		0.942807	9.58975e-15	68.154	52.079	60.093	PKDSTDSPGSENRAPSPHVVQENLHSEVVEV
O75592	E3 ubiquitin-protein ligase MYCBP2	MYCBP2	S	2643		0.06814	-0.0644789	0.0228834	-0.120109	0.0141621	-0.0579853	-0.257201	-0.396363		0.550471	6.32991e-10	95.244	82.81	95.244	QYLRHEDEQALLDQNSQTPPPSPFSVQAFNK
O75592	E3 ubiquitin-protein ligase MYCBP2	MYCBP2	S	2649		-1.35149	-1.19622	-1.674	-1.63203	-1.56197	-1.58347	-1.43522	-1.79655		0.5	6.27927e-05	45.546	33.232	45.546	DEQALLDQNSQTPPPSPFSVQAFNKGASCSA
O75592	E3 ubiquitin-protein ligase MYCBP2	MYCBP2	S	2652		-1.35149	-1.19622	-1.674	-1.63203	-1.56197	-1.58347	-1.43522	-1.79655		0.5	5.84213e-06	51.857	39.179	45.546	ALLDQNSQTPPPSPFSVQAFNKGASCSAQGF
O75592	E3 ubiquitin-protein ligase MYCBP2	MYCBP2	S	3467		1.86809	1.71609	1.42879	1.7857	1.43352	1.54846	1.85074	1.48382		0.997461	6.2565e-07	105.06	80.527	81.854	ILPARVKAIPRRRVNSGDTEVGSSLLRHPSP
O75592	E3 ubiquitin-protein ligase MYCBP2	MYCBP2	S	2831											0.366866	0.00168831	45.094	20.556	45.094	STAPVKTKLDPPRERSKSDSYTLDPDTLRKK
O75592	E3 ubiquitin-protein ligase MYCBP2	MYCBP2	S	2833											0.366866	0.00168831	45.094	20.556	45.094	APVKTKLDPPRERSKSDSYTLDPDTLRKKKM
O75592	E3 ubiquitin-protein ligase MYCBP2	MYCBP2	S	2835		2.08615	2.32171	2.38402	2.03686	2.22216	2.07674	2.2428	1.89846		0.723813	2.25562e-60	167.92	132.45	167.92	VKTKLDPPRERSKSDSYTLDPDTLRKKKMPL
O75592	E3 ubiquitin-protein ligase MYCBP2	MYCBP2	S	3440		1.52178	2.02892	1.82625	1.80432	1.78964	1.72143	2.00003	2.05189		0.999855	3.33011e-19	132.59	108.3	132.59	TDTDLAKRTVFQRSYSVVASEYDKQHSILPA
O75592	E3 ubiquitin-protein ligase MYCBP2	MYCBP2	S	2795		-0.149186	-0.313177	-0.00536537	0.123235	-0.135888	0.084734	0.406645	-0.140083		0.70745	0.00134945	44.089	27.783	44.089	RLSSPKPKTLPANRSSPSGASSPRSSSPHDK
O75592	E3 ubiquitin-protein ligase MYCBP2	MYCBP2	S	2797											0.40863	0.00339224	43.12	23.796	43.12	SSPKPKTLPANRSSPSGASSPRSSSPHDKNL
O75626	PR domain zinc finger protein 1	PRDM1	S	511		-1.54661	-1.21374	-0.257381	-1.39508	-0.804841	-1.34587	-0.911795	-1.25365		0.861467	8.93284e-07	93.006	70.104	72.425	FSFTGAAASMKDKACSPTSGSPTAGTAATAE
O75626	PR domain zinc finger protein 1	PRDM1	S	514											0.249987	8.93284e-07	93.006	70.104	93.006	TGAAASMKDKACSPTSGSPTAGTAATAEHVV
O75626	PR domain zinc finger protein 1	PRDM1	S	516											0.249987	8.93284e-07	93.006	70.104	93.006	AAASMKDKACSPTSGSPTAGTAATAEHVVQP
O75626	PR domain zinc finger protein 1	PRDM1	S	288		-0.230079	-0.436467	-0.142849	-0.13353	-0.212028	-0.217569	-0.347024	-0.223309		0.999993	6.10836e-10	105.99	86.933	105.99	PLTSEKDLDDFRRRGSPEMPFYPRVVYPIRA
O75626	PR domain zinc finger protein 1	PRDM1	S	272		0.350171	0.208404	0.831434	0.245084	0.733255	-0.320272	0.833437	0.405115		0.956416	4.59199e-06	80.312	47.365	66.004	DSNPSKGKDLYRSNISPLTSEKDLDDFRRRG
O75643	U5 small nuclear ribonucleoprotein 200 kDa helicase	SNRNP200	S	225		0.364375	-0.0232544	0.102193	-0.911401	0.355541	0.0101519	0.0537977	-0.278303		1	2.25588e-05	106.16	85.71	106.16	EEGDEDVYGEVREEASDDDMEGDEAVVRCTL
O75665	Oral-facial-digital syndrome 1 protein	OFD1	S	685											0.422945	0.003217	54.539	38.342	54.539	PPSLHLLEAFKNITSSSPERHIFGEDRVVSE
O75665	Oral-facial-digital syndrome 1 protein	OFD1	S	686		-0.508976	-1.30029	-0.820708	-0.952743	-1.2226	-0.90396	-2.46968	-1.39341		0.765839	8.33414e-05	92.611	55.062	92.611	PSLHLLEAFKNITSSSPERHIFGEDRVVSEQ
O75665	Oral-facial-digital syndrome 1 protein	OFD1	S	735											0.378011	0.000593859	60.301	25.494	60.301	SAASRLRGGTSSRRLSSTPLPKAKRSLESEM
O75665	Oral-facial-digital syndrome 1 protein	OFD1	S	736		1.73702	0.57215	1.27295	0.714664	0.965251	0.691298	0.621569	0.395138		0.622793	0.000692734	59.198	35.963	59.198	AASRLRGGTSSRRLSSTPLPKAKRSLESEMY
O75674	TOM1-like protein 1	TOM1L1	S	321		0.450658	-0.16187	-0.302722	-0.852145	-0.151498	-0.673369	-1.32465	-0.331417		0.772943	4.27871e-07	97.408	80.26	73.771	TTSEPSAPSQDLLDLSPSPRMPRATLGELNT
O75674	TOM1-like protein 1	TOM1L1	S	323		1.1597	0.773924	0.645108	1.36254	1.75446	1.8034	1.1311	1.69573		0.991924	6.27507e-33	151.64	128.47	151.64	SEPSAPSQDLLDLSPSPRMPRATLGELNTMN
O75676	Ribosomal protein S6 kinase alpha-4	RPS6KA4	S	347		1.54723	1.8515	1.54114	1.31219	1.53742	1.75595	1.56762	1.47014		0.985487	3.17785e-05	96.414	78.318	74.048	AEEFTRLEPVYSPPGSPPPGDPRIFQGYSFV
O75676	Ribosomal protein S6 kinase alpha-4	RPS6KA4	S	745		-0.95759	-0.549376	-0.388791	0.101002	0.0575171	-0.0612764	-0.120363	0.1425		1	2.13323e-06	73.386	58.707	44.426	RRKQKLRSATASRRGSPAPANPGRAPVASKG
O75676	Ribosomal protein S6 kinase alpha-4	RPS6KA4	S	681											0.499223	8.4247e-05	60.278	30.144	59.943	EGLRGSSWLQDGSARSSPPLRTPDVLESSGP
O75676	Ribosomal protein S6 kinase alpha-4	RPS6KA4	S	682		1.08306	1.39258	1.31035	1.24343	1.50265	1.38703	0.984108	1.2552		0.752323	1.065e-32	155.31	124.34	155.31	GLRGSSWLQDGSARSSPPLRTPDVLESSGPA
O75683	Surfeit locus protein 6	SURF6	S	138		2.25067	3.14002	3.78799	3.14282	2.39194	2.54034	2.27808	2.47641		1	5.41929e-16	137.01	81.357	45.077	EKIQEARGQGSAKELSPAALEKRRRRKQERD
O75694	Nuclear pore complex protein Nup155	NUP155	S	992		1.18986	1.04562	0.632995	0.822707	0.257203	0.116456	0.0306444	0.453952		0.986232	1.70863e-05	79.693	60.913	47.815	DTLQELVNQSKAAPQSPSVPKKPGPPVLSSD
O75694	Nuclear pore complex protein Nup155	NUP155	S	3		-2.23204	-1.74336	-1.47475	-2.36322	-2.66999	-0.967973	-2.35852	-1.90532		0.537143	7.63166e-10	95.366	85.836	95.366	_____________MPSSLLGAAMPASTSAAA
O75762	Transient receptor potential cation channel subfamily A member 1	TRPA1	S	43		-2.10873	-1.50887	-1.49909	-2.00723	-2.00412	-2.22897	-0.890881	-1.35091		0.998426	3.23342e-05	63.681	44.357	63.681	DTEDFKESLKVVFEGSAYGLQNFNKQKKLKR
O75764	Transcription elongation factor A protein 3	TCEA3	S	115		3.52513	2.89773	3.65379	1.90785	3.22418	2.89197	2.03683	1.8504		1	9.24852e-56	171.39	156.46	171.39	EKGLECSDWKPEAGLSPPRKKREDPKTRRDS
O75764	Transcription elongation factor A protein 3	TCEA3	S	154											0.375982	2.87121e-05	47.457	42.696	47.457	SSPKRPSVERSNSSKSKAESPKTPSSPLTPT
O75764	Transcription elongation factor A protein 3	TCEA3	S	158											0.375982	2.87121e-05	47.457	42.696	47.457	RPSVERSNSSKSKAESPKTPSSPLTPTFASS
O75781	Paralemmin-1	PALM	S	124		0.329237	-0.739825	-0.542135	-0.00261593	-0.435883	0.275223	-0.372702	-0.196579		1	0.00212707	45.115	22.198	45.115	KENAAAPSPVRAPAPSPAKEERKTEVVMNSQ
O75781	Paralemmin-1	PALM	S	162		-0.205645	-1.10668	-0.523846	-1.07998	-0.682088	-0.940902	-1.77649	-0.61134		0.998777	0.00492328	51.268	32.956	51.268	KDKRVSNTPLRTVDGSPMMKAAMYSVEITVE
O75808	Calpain-15	CAPN15	S	296		1.61983	2.08208	1.88215	1.45162	2.05903	2.07517	2.05031	1.9279		1	4.44597e-71	176.34	151.96	176.34	AGASRLAELLSGKRLSVLEEEATEGGTSRVE
O75808	Calpain-15	CAPN15	S	337											0.301572	0.000778991	41.521	28.644	41.521	IDLAGDTVRYTPASPSSPDFTTWSCAKCTLR
O75808	Calpain-15	CAPN15	S	338											0.301572	0.000778991	41.521	28.644	41.521	DLAGDTVRYTPASPSSPDFTTWSCAKCTLRN
O75815	Breast cancer anti-estrogen resistance protein 3	BCAR3	S	290											0.998511	6.46802e-21	93.106	77.35	93.106	EGSLTKGRPDVAKRLSLTMGGVQAREQNLPR
O75815	Breast cancer anti-estrogen resistance protein 3	BCAR3	S	370		-0.150585	-0.305876	-0.377214	-1.32155	-0.415063	-0.135214	-1.62762	-0.160367		0.81731	1.31688e-05	73.726	52.263	45.28	VDTSPCPNSPVFRTGSEPALSPAVVRRVSSD
O75821	Eukaryotic translation initiation factor 3 subunit G	EIF3G	S	42		3.21223	2.72558	2.83175	2.55957	2.91464	3.16305	2.98125	3.05175		0.902208	7.53975e-56	164.79	151.98	164.43	TSELLKGIPLATGDTSPEPELLPGAPLPPPK
O75864	Protein phosphatase 1 regulatory subunit 37	PPP1R37	S	597			-3.03929	-3.00793	-3.79427	-2.82829	-2.90386	-2.50731	-3.45347		0.703907	4.13157e-06	47.383	39.85	41.933	EPPASPTPPSPPPPPSPPASPSLPPAGAIDT
O75864	Protein phosphatase 1 regulatory subunit 37	PPP1R37	S	560		-0.959948	-1.45587	-0.970441	-0.422595	-0.727737	-0.929394	-1.39593	-0.7358		0.512076	0.00344796	71.501	38.661	59.245	PPGSPSTPTEQRISVSSPGRGHKVFVVTRVE
O75864	Protein phosphatase 1 regulatory subunit 37	PPP1R37	S	561											0.497599	0.00344796	71.501	38.661	71.501	PGSPSTPTEQRISVSSPGRGHKVFVVTRVES
O75896	Tumor suppressor candidate 2	TUSC2	S	50		-1.43666	-0.78406	-0.918359	-1.08695	-0.699646	-1.04392	-0.700896	-0.742383		0.527177	2.27728e-06	53.747	40.818	53.747	PRGRAVPPFVFTRRGSMFYDEDGDLAHEFYE
O75907	Diacylglycerol O-acyltransferase 1	DGAT1	S	14											0.25	0.000195741	62.677	45.396	62.677	__MGDRGSSRRRRTGSRPSSHGGGGPAAAEE
O75907	Diacylglycerol O-acyltransferase 1	DGAT1	S	17											0.25	0.000195741	62.677	45.396	62.677	GDRGSSRRRRTGSRPSSHGGGGPAAAEEEVR
O75907	Diacylglycerol O-acyltransferase 1	DGAT1	S	18											0.25	0.000195741	62.677	45.396	62.677	DRGSSRRRRTGSRPSSHGGGGPAAAEEEVRD
O75909	Cyclin-K	CCNK	S	340		4.77406	4.36982	4.45966	4.34273	4.26194	4.37121	3.61281	4.22479		1	1.91065e-14	123.02	91.176	44.925	PQPSSPRQVKRAVVVSPKEENKAAEPPPPKI
O75909	Cyclin-K	CCNK	S	328											0.499114	0.00154115	48.568	28.461	48.568	QQQPAQQPKKPSPQPSSPRQVKRAVVVSPKE
O75909	Cyclin-K	CCNK	S	329											0.499114	0.00154115	48.568	28.461	48.568	QQPAQQPKKPSPQPSSPRQVKRAVVVSPKEE
O75925	E3 SUMO-protein ligase PIAS1	PIAS1	S	503		-0.0667324	0.465026	0.180016	0.609048	1.331	0.257779	1.88616	0.324359		0.997048	4.30363e-08	112.06	86.118	112.06	SPLNNKGILSLPHQASPVSRTPSLPAVDTSY
O75925	E3 SUMO-protein ligase PIAS1	PIAS1	S	485		0.913775	1.19142	1.42184	1.24957	1.26484	0.972067	1.14378	1.22127		0.930589	3.41527e-10	119.77	88.177	119.77	EEEEEPSAKRTCPSLSPTSPLNNKGILSLPH
O75925	E3 SUMO-protein ligase PIAS1	PIAS1	S	488		1.64518	1.68686	1.62493	1.70665	1.72088	1.72203	1.50202	1.53858		0.961664	1.32017e-05	75.548	58.059	75.548	EEPSAKRTCPSLSPTSPLNNKGILSLPHQAS
O75925	E3 SUMO-protein ligase PIAS1	PIAS1	S	510											0.361182	0.000165956	48.115	35.078	48.115	ILSLPHQASPVSRTPSLPAVDTSYINTSLIQ
O75928	E3 SUMO-protein ligase PIAS2	PIAS2	S	498		-1.1002	-1.5915	-0.946347	-1.68472	-1.40157	-1.57807	-1.13602	-1.29382		0.589619	1.41099e-05	74.769	62.142	74.769	DPPAKRKCIFMSETQSSPTKGVLMYQPSSVR
O75928	E3 SUMO-protein ligase PIAS2	PIAS2	S	499		-1.50829	-1.82848	-1.58233	-1.26991	-2.1919	-2.61431	-1.2823	-1.4429		0.706457	1.05112e-05	74.769	69.49	74.769	PPAKRKCIFMSETQSSPTKGVLMYQPSSVRV
O75955	Flotillin-1	FLOT1	S	385		-1.25395	-0.90399	-1.50524	-1.7796	-1.78988	-1.8832	-1.8897	-1.76662		0.694024	8.14454e-05	58.159	37.777	58.159	GPLTSANKITLVSSGSGTMGAAKVTGEVLDI
O75962	Triple functional domain protein	TRIO	S	2455		-0.0821619	-0.815205	-0.800501	-1.17223	-1.38202	-1.53379	-0.390045	-0.935742		0.99045	5.71883e-05	48.077	38.894	48.077	SLGTLPLGKPRAGAASPLNSPLSSAVPSLGK
O75962	Triple functional domain protein	TRIO	S	2476											0.429758	5.71883e-05	47.91	39.644	47.91	LSSAVPSLGKEPFPPSSPLQKGGSFWSSIPA
O75962	Triple functional domain protein	TRIO	S	2477		0.675377	-0.057395	0.276974	-0.360375	-0.700141	0.125595	-0.687224	0.384963		0.849854	0.000138057	56.951	41.979	56.951	SSAVPSLGKEPFPPSSPLQKGGSFWSSIPAS
O75962	Triple functional domain protein	TRIO	S	1723		1.58977	1.29946	1.29252	1.12852	1.25962	1.17263	1.19093	1.12971		0.5	4.43633e-11	107.74	94.308	107.74	EGLVPCGSLCIAHSRSSMEMEGIFNHKDSLS
O75962	Triple functional domain protein	TRIO	S	1724		1.58977	1.29946	1.29252	1.12852	1.25962	1.17263	1.19093	1.12971		0.5	4.43633e-11	107.74	94.308	107.74	GLVPCGSLCIAHSRSSMEMEGIFNHKDSLSV
O75970	Multiple PDZ domain protein	MPDZ	S	1593		-4.99596	-2.8676	-3.81055	-4.14551	-2.8824	-2.93202	-2.75823	-2.51048		0.524965	0.000363567	42.454	30.98	42.454	SGEKKNSSQSLMVPQSGSPEPESIRNTSRSS
O75995	SAM and SH3 domain-containing protein 3	SASH3	S	97		0.767186	0.812796	0.854725	0.320419	0.865591	0.0146408	0.26046	-0.0901461		0.999991	4.82617e-23	132.73	120.18	132.73	RTMNRKMGKMMVKALSEEMADTLEEGSASPT
O75995	SAM and SH3 domain-containing protein 3	SASH3	S	243		-1.34617	-1.16882	-1.21258	-1.18312	-1.52296	-1.36922	-1.3952	-1.20047		0.999998	4.2357e-05	71.696	53.4	71.696	YVDVLPEEAVGHARPSRRQSKGKRPKPKTLH
O75995	SAM and SH3 domain-containing protein 3	SASH3	S	142		0.181882	0.667258	0.411137	0.605552	0.501517	0.230365	0.176591	0.158168		1	3.29069e-07	117.31	102.7	117.31	ALAFSEQEEHELPVLSRQASTGSELCSPSPG
O75995	SAM and SH3 domain-containing protein 3	SASH3	S	146		-0.826784	-0.178548	0.50493	-0.282766	0.0269642	-0.522027	-0.0447502	-0.610577		0.767073	6.3601e-21	102.88	95.606	102.88	SEQEEHELPVLSRQASTGSELCSPSPGSGSF
O75995	SAM and SH3 domain-containing protein 3	SASH3	S	38		0.919146	0.643614	1.11668	1.59638	0.832037	-0.264487	0.29791	0.301146		0.611349	0.00031603	55.885	43.118	55.885	QRSSSFKDFAKSKPSSPVVSEKEFNLDDNIP
O75995	SAM and SH3 domain-containing protein 3	SASH3	S	25		1.74498	2.64799	2.46235	2.71355	2.22673	1.29682	1.37462	1.71854		0.936308	0.000594838	76.522	49.424	60.49	SEKEPTQKKKLSLQRSSSFKDFAKSKPSSPV
O75995	SAM and SH3 domain-containing protein 3	SASH3	S	26		0.366447	1.34918	1.05016	1.36959	0.992917	-0.0119486	0.203368	0.370941		0.628302	0.00153345	60.49	43.957	60.49	EKEPTQKKKLSLQRSSSFKDFAKSKPSSPVV
O75995	SAM and SH3 domain-containing protein 3	SASH3	S	27		2.34809	3.37819	3.59224	3.43247	3.22101	2.31197	2.43442	2.56311		0.933171	0.000341468	76.522	49.424	76.522	KEPTQKKKLSLQRSSSFKDFAKSKPSSPVVS
O76021	Ribosomal L1 domain-containing protein 1	RSL1D1	S	427		3.88238	2.6587	3.27311	3.0724	2.5931	2.26887	1.60959	1.76248		0.995126	4.17183e-07	95.428	68.896	95.428	ASETPKAAESETPGKSPEKKPKIKEEAVKEK
O76021	Ribosomal L1 domain-containing protein 1	RSL1D1	S	361		3.95341	3.41995	3.58991	3.07419	3.24647	3.01974	3.01548	2.59921		0.998161	5.56061e-33	150.94	139.5	144.3	KKRGRGKAQVKATNESEDEIPQLVPIGKKTP
O76024	Wolframin	WFS1	S	32		-0.987006	-0.600106	-0.837163	-2.55613	-0.810714	-0.758616	-1.21567	-1.22714		0.992372	0.00054172	50.155	36.249	50.155	PAPQPQARSRLNATASLEQERSERPRAPGPQ
O76024	Wolframin	WFS1	S	235		-1.1712	-0.172036	-1.2914	-1.322	-1.15246	-0.601484	-0.717286	-0.691164		0.951858	0.0264026	52.255	19.363	52.255	PKSLQKQRRMLERLVSSESKNYIALDDFVEI
O76039	Cyclin-dependent kinase-like 5	CDKL5	S	407		0.431357	0.805906	-0.136259	0.11434	-0.252627	-0.118752	-0.628686	-0.550191		0.999993	8.0721e-07	78.794	61.646	78.794	STSKDLTNNNIPHLLSPKEAKSKTEFDFNID
O76039	Cyclin-dependent kinase-like 5	CDKL5	S	306		-1.96286	-2.33063	-2.55501	-2.12548	-1.90622	-1.77825	-2.03969	-2.71016		0.970372	0.0173179	40.589	23.957	40.589	CLNHPTFQTQRLLDRSPSRSAKRKPYHVESS
O76039	Cyclin-dependent kinase-like 5	CDKL5	S	529											0.444522	8.34333e-05	74.364	64.833	74.364	SRYFPSSCLDLNSPTSPTPTRHSDTRTLLSP
O76080	AN1-type zinc finger protein 5	ZFAND5	S	48		-2.36375	-3.49737	-2.7454	-4.04118	-3.5902	-4.14913	-3.77176	-3.25585		0.666907	8.48446e-05	46.982	32.421	46.982	CYKEHLQRQQNSGRMSPMGTASGSNSPTSDS
O76094	Signal recognition particle subunit SRP72	SRP72	S	620											0.470308	3.9145e-71	180.23	160.84	127.67	ATAGASSELDASKTVSSPPTSPRPGSAATVS
O76094	Signal recognition particle subunit SRP72	SRP72	S	621		4.00522	4.27515	4.16522	4.05439	4.29941	4.2102	4.45798	4.10335		0.902916	1.36885e-56	167.61	145.73	97.847	TAGASSELDASKTVSSPPTSPRPGSAATVSA
O76094	Signal recognition particle subunit SRP72	SRP72	S	625		3.49905	3.65793	3.50891	3.45187	3.56185	3.5676	3.6522	3.36984		0.929142	3.91154e-137	212.96	199.23	133.47	SSELDASKTVSSPPTSPRPGSAATVSASTSN
O76094	Signal recognition particle subunit SRP72	SRP72	S	630		-0.696921	-0.887285	-0.441864	-1.63462	-0.616503	-0.497677	-1.44362	-0.584343		0.51905	1.30074e-07	60.943	48.23	46.862	ASKTVSSPPTSPRPGSAATVSASTSNIIPPR
O94761	ATP-dependent DNA helicase Q4	RECQL4	S	251		-2.99296	-2.90983	-2.41391	-3.19695	-3.95756	-3.30102		-3.06594		0.99941	0.000112834	52.522	19.294	52.522	GPEASAFQEVSIRVGSPQPSSSGGEKRRWNE
O94762	ATP-dependent DNA helicase Q5	RECQL5	S	488		-0.637813	-0.248982	-0.104012	-0.360763	-0.369241	0.167939	-0.61229	-0.509843		0.995293	0.000111234	55.228	48.724	55.228	GGRKGYGDFSRYDEGSGGSGDEGRDEAHKRE
O94762	ATP-dependent DNA helicase Q5	RECQL5	S	491		0.398384	0.523262	0.594596	0.38769	0.563843	0.681037	-0.0343361	0.15033		0.999859	8.14318e-05	55.228	48.724	55.228	KGYGDFSRYDEGSGGSGDEGRDEAHKREWNL
O94762	ATP-dependent DNA helicase Q5	RECQL5	S	815		-0.140709	0.587511	0.59066	0.266631	0.413817	0.283231	0.249579	0.1614		1	6.68737e-24	143.04	122.15	143.04	APEKYTGEEDGAGGHSPAPPQTEECLRERPS
O94763	Unconventional prefoldin RPB5 interactor 1	URI1	S	440											0.337055	0.00018642	41.483	30.48	41.483	ESSAAEFDDRRGVLRSISCEEATCSDTSESI
O94763	Unconventional prefoldin RPB5 interactor 1	URI1	S	442											0.337055	0.00018642	41.483	30.48	41.483	SAAEFDDRRGVLRSISCEEATCSDTSESILE
O94768	Serine/threonine-protein kinase 17B	STK17B	S	12		-1.26744	-0.292942	-0.924572	-1.72732	-1.39608	-1.62732	-1.68163	-1.12256		0.847544	1.04171e-05	80.738	58.54	80.738	____MSRRRFDCRSISGLLTTTPQIPIKMEN
O94776	Metastasis-associated protein MTA2	MTA2	S	435		-1.32681	-0.671448	-0.685919	-0.866257	-0.915724	-0.746985	-1.69126	-0.646563		0.935241	5.90439e-05	59.359	54.457	59.359	PHSRGHLSRPEAQSLSPYTTSANRAKLLAKN
O94782	Ubiquitin carboxyl-terminal hydrolase 1	USP1	S	66		0.0575018	-0.0471678	0.158305	-0.226418	-0.0954685	-0.111814	0.00117016	-0.172461		0.499997	2.62521e-05	66.874	54.025	66.874	EYRASEIDQVVPAAQSSPINCEKRENLLPFV
O94782	Ubiquitin carboxyl-terminal hydrolase 1	USP1	S	67		0.253151	0.116985	0.405829	-0.0765686	0.160244	0.202516	0.205123	-0.0345201		0.792412	2.09331e-05	71.651	51.544	71.651	YRASEIDQVVPAAQSSPINCEKRENLLPFVG
O94782	Ubiquitin carboxyl-terminal hydrolase 1	USP1	S	313		-1.80706	-2.3857	-2.19883	-1.78271	-2.07152	-2.07567	-3.64439	-2.09339		0.991241	0.00113703	44.765	29.792	44.765	RQTRSKRKATSDTLESPPKIIPKYISENESP
O94782	Ubiquitin carboxyl-terminal hydrolase 1	USP1	S	327		0.485039	-0.0956411	0.682113	0.376848	0.490598	0.430949	0.370754	0.307489		0.955074	0.000122051	57.499	40.833	57.499	ESPPKIIPKYISENESPRPSQKKSRVKINWL
O94804	Serine/threonine-protein kinase 10	STK10	S	448		1.76565	1.748	2.17331	1.89745	2.17522	1.44748	2.22641	1.57235		0.526156	0.000139315	64.488	47.269	61.602	QGGDLSPAANRSQKASQSRPNSSALETLGGE
O94804	Serine/threonine-protein kinase 10	STK10	S	450		1.74697	1.72156	2.1845	1.92539	2.17037	1.36831	2.22991	1.59928		0.647879	7.09678e-05	70.533	57.766	70.533	GDLSPAANRSQKASQSRPNSSALETLGGEKL
O94804	Serine/threonine-protein kinase 10	STK10	S	454		3.42933	3.46823	3.9242	3.66164	3.95413	2.87411	3.82983	3.04659		0.943788	2.04261e-83	182.23	129.37	182.23	PAANRSQKASQSRPNSSALETLGGEKLANGS
O94804	Serine/threonine-protein kinase 10	STK10	S	455		-0.215527	0.00215435	0.637468	0.537317	0.685701	-0.925508	0.354114	-0.105066		0.249992	0.000139315	55.128	42.746	55.128	AANRSQKASQSRPNSSALETLGGEKLANGSL
O94804	Serine/threonine-protein kinase 10	STK10	S	514		4.3685	4.44832	4.805	4.52253	4.64919	3.99603	4.01074	4.0927		0.99703	3.93635e-10	110.44	89.485	69.716	GTNLSTDLSLNKEMGSLSIKDPKLYKKTLKR
O94804	Serine/threonine-protein kinase 10	STK10	S	13		1.36085	1.41997	1.92687	1.66539	1.82302	0.462588	0.889264	0.959122		0.898981	0.000683909	63.046	43.948	55.258	___MAFANFRRILRLSTFEKRKSREYEHVRR
O94804	Serine/threonine-protein kinase 10	STK10	S	951		-0.883034	-0.658969	-1.14519	-1.01323	-1.05916	-1.68675	-1.50163	-1.62262		0.962913	1.14569e-05	72.489	58.331	46.408	EMFFKLSEEAECPNPSTPSKAAKFFPYSSAD
O94804	Serine/threonine-protein kinase 10	STK10	S	438		0.677774	0.728783	1.29268	1.02427	1.36863	0.902435	1.18321	0.896277		1	7.59298e-12	123	106.34	71.344	QVAQEKQVAEQGGDLSPAANRSQKASQSRPN
O94804	Serine/threonine-protein kinase 10	STK10	S	191											0.342862	0.000671321	41.521	33.027	41.521	FGVSAKNLKTLQKRDSFIGTPYWMAPEVVMC
O94804	Serine/threonine-protein kinase 10	STK10	S	20		-1.90633	-1.64077	-1.38079	-1.03567	-1.62873	-1.48355	-1.06476	-1.23118		0.997398	0.00482332	46.706	30.503	46.706	NFRRILRLSTFEKRKSREYEHVRRDLDPNEV
O94806	Serine/threonine-protein kinase D3	PRKD3	S	364		-0.216541	-0.826152	-0.577264	-0.657679	-0.978133	-0.83802	-0.880636	-0.913377		0.999725	1.56363e-05	69.485	55.327	69.485	INSDSSRGLDDTEEPSPPEDKMFFLDPSDLD
O94806	Serine/threonine-protein kinase D3	PRKD3	S	213		-0.414374	-0.657949	-0.747036	-0.555817	-0.493393	-0.628546	-0.372563	-0.595809		0.99873	3.09172e-05	84.975	70.002	84.975	FKIPNNCSGVRKRRLSNVSLPGPGLSVPRPL
O94806	Serine/threonine-protein kinase D3	PRKD3	S	27		-3.58528	-3.83393	-3.3525		-4.40534	-3.37837		-3.60165		0.736744	1.45091e-05	66.383	57.333	66.383	KSVLPTAIPAVLPAASPCSSPKTGLSARLSN
O94806	Serine/threonine-protein kinase D3	PRKD3	S	30											0.49473	1.79201e-05	57.802	51.907	57.802	LPTAIPAVLPAASPCSSPKTGLSARLSNGSF
O94806	Serine/threonine-protein kinase D3	PRKD3	S	31											0.49473	1.79201e-05	57.802	51.907	57.802	PTAIPAVLPAASPCSSPKTGLSARLSNGSFS
O94806	Serine/threonine-protein kinase D3;Serine/threonine-protein kinase D1	PRKD3;PRKD1	S	735		-2.02629	-1.40202	-1.5472	-2.98439	-1.90937	-1.70481	-1.67723	-1.647		0.997407	0.000392768	50.155	30.393	46.3	DFGFARIIGEKSFRRSVVGTPAYLAPEVLRN;DFGFARIIGEKSFRRSVVGTPAYLAPEVLRS
O94808	Glutamine--fructose-6-phosphate aminotransferase [isomerizing] 2	GFPT2	S	244		3.04559	1.08612	1.96432	1.68756	1.06662	0.857368	0.851009	0.941064		0.91403	1.32183e-06	96.455	70.589	96.455	ENVKNICKTRMKRLDSSACLHAVGDKAVEFF
O94811	Tubulin polymerization-promoting protein	TPPP	S	23		-1.81451	-0.704352	-0.686384	0.038085	-0.805019	1.94671	-0.833369	1.27854		0.865726	0.000231659	60.602	38.069	60.602	AKAANRTPPKSPGDPSKDRAAKRLSLESEGA
O94811	Tubulin polymerization-promoting protein	TPPP	S	159											0.495382	0.00441812	51.927	21.672	51.927	IEGKAPIISGVTKAISSPTVSRLTDTTKFTG
O94811	Tubulin polymerization-promoting protein	TPPP	S	160		-4.38891	-5.07526	-2.2366	-2.06611	-2.72999	-0.507903	-1.52607	-0.9995		0.816112	0.00053008	72.325	33.303	72.325	EGKAPIISGVTKAISSPTVSRLTDTTKFTGS
O94811	Tubulin polymerization-promoting protein	TPPP	S	32		0.590661	0.891953	0.686466	1.3452	0.992305	1.98877	1.22224	1.57416		0.997506	2.67733e-10	93.001	75.844	77.464	KSPGDPSKDRAAKRLSLESEGAGEGAAASPE
O94811	Tubulin polymerization-promoting protein	TPPP	S	35											0.499775	1.17178e-06	52.722	45.189	52.722	GDPSKDRAAKRLSLESEGAGEGAAASPELSA
O94819	Kelch repeat and BTB domain-containing protein 11	KBTBD11	S	107		0.0421743	0.688918	0.646064	0.397367	0.353951	1.32246	0.0351181	1.41702		1	5.9698e-07	90.731	69.1	90.422	ASPEERACPEEPAAPSPEPRVWLEDPASPEE
O94819	Kelch repeat and BTB domain-containing protein 11	KBTBD11	S	310		-1.77362	0.236463	-0.255129	-0.380854	-0.249645	0.874878	-0.854421	1.07804		0.999694	2.22033e-05	81.807	55.372	81.807	HLLAAALGPAGERAGSRPQSPSGDADARGDA
O94819	Kelch repeat and BTB domain-containing protein 11	KBTBD11	S	314		-0.688991	1.01592	0.282419	1.15699	0.386121	1.54666	-0.432634	1.28012		0.884346	3.51103e-05	81.807	55.372	43.598	AALGPAGERAGSRPQSPSGDADARGDAAVYC
O94819	Kelch repeat and BTB domain-containing protein 11	KBTBD11	S	316		-3.39436	-1.37297	-1.71156	-1.68945	-2.27961	-0.868343	-2.99225	-0.488485		0.502288	0.00229413	47.32	29.403	47.32	LGPAGERAGSRPQSPSGDADARGDAAVYCFH
O94823	Probable phospholipid-transporting ATPase VB	ATP10B	S	617		0.437641	0.375797	1.7774	1.19122	0.19356	1.82431	0.135615	1.6289		0.96725	0.00134357	89.08	36.598	89.08	RQRVTIKPSSKALGTSLEKIQQLFQKLKLLS
O94826	Mitochondrial import receptor subunit TOM70	TOMM70A	S	91		3.29662	3.19332	3.07443	3.17288	3.13783	3.51308	4.69663	3.66283		0.998989	2.30041e-55	166.03	150.15	92.632	GLKRNSERKTPEGRASPAPGSGHPEGPGAHL
O94827	Pleckstrin homology domain-containing family G member 5	PLEKHG5	S	959		-1.84433	-2.19336	-1.69725	-2.93459	-1.78227	-1.31614	-1.42747	-1.94998		0.879645	0.000475786	53.754	40.35	53.754	GAGTHGTPSAPSRSLSELCLAVPAPGIRTQG
O94842	TOX high mobility group box family member 4	TOX4	S	178		-0.0680542	0.362444	0.0121069	0.059267	0.155825	0.425203	0.352281	0.601588		0.673483	5.09208e-05	61.37	43.232	61.37	LPPAQSPEDRLSTTPSPTSSLHEDGVEDFRR
O94842	TOX high mobility group box family member 4	TOX4	S	182		-0.0680542	0.362444	0.0121069	0.059267	0.155825	0.425203	0.352281	0.601588		0.818363	5.09208e-05	61.37	43.232	61.37	QSPEDRLSTTPSPTSSLHEDGVEDFRRQLPS
O94854	Uncharacterized protein KIAA0754	KIAA0754	S	25		-0.634043	-1.13742	-1.0015	-0.947462	-1.18606	-1.50982	-1.01332	-1.66507		0.913375	1.70022e-05	84.249	68.306	56.9	ERIEASLSEVSEAGASNPSLQEKKESSSALT
O94868	F-BAR and double SH3 domains protein 2	FCHSD2	S	644		-0.075654	-0.549218	-0.420855	-0.524948	-0.43053	-1.14666	-0.356531	-1.19435		0.997822	0.000721519	57.175	36.845	57.175	ASENGDTPWMREIQISPSPKPHASLPPLPLY
O94868	F-BAR and double SH3 domains protein 2	FCHSD2	S	646		-1.46304	-1.38728	-1.76398	-1.1805	-2.08012	-1.53253	-1.96005	-1.35446		0.885345	0.0052218	50.878	28.048	50.878	ENGDTPWMREIQISPSPKPHASLPPLPLYDQ
O94868	F-BAR and double SH3 domains protein 2	FCHSD2	S	681		1.12849	0.977676	1.57489	1.42091	1.58687	0.735479	0.913934	0.94897		0.792105	5.59426e-05	64.675	44.294	64.675	PYPSPDKRSSLYFPRSPSANEKSLHAESPGF
O94875	Sorbin and SH3 domain-containing protein 2	SORBS2	S	165		2.29118	2.01871	2.14894	2.12468	2.3625	2.15495	2.2683	2.40656		0.543085	3.47308e-05	105.16	91.869	105.16	SKSHSDNSPNAFKDASSPVPPPHVPPPVPPL
O94875	Sorbin and SH3 domain-containing protein 2	SORBS2	S	166		3.59481	3.24107	3.46585	3.50763	3.57875	3.59221	3.76594	3.83799		0.845061	7.95369e-06	111.6	102.32	111.6	KSHSDNSPNAFKDASSPVPPPHVPPPVPPLR
O94875	Sorbin and SH3 domain-containing protein 2	SORBS2	S	1018		-2.29154	-2.23218	-2.23598	-5.31421	-2.11765	-2.00941	-1.29444	-2.01197		0.525236	3.49676e-05	74.048	58.105	74.048	GAEDYPDPPIPHSYSSDRIHSLSSNKPQRPV
O94875	Sorbin and SH3 domain-containing protein 2	SORBS2	S	278		3.9813	2.3257	3.3655	3.33454	3.3719	3.21898	3.07226	3.61978		0.952592	5.82621e-159	220.71	197.5	220.71	VGPPRGLGDQSASRTSPGRVDLPGSSTTLTK
O94875	Sorbin and SH3 domain-containing protein 2	SORBS2	S	259		1.03485	0.470559	0.606178	0.943794	1.07914	1.10359	1.90139	1.4074		1	1.15759e-07	96.143	85.433	56.632	MSSASMASDFRKRRKSEPAVGPPRGLGDQSA
O94875	Sorbin and SH3 domain-containing protein 2	SORBS2	S	298											0.279112	0.00351494	44.299	30.946	44.299	DLPGSSTTLTKSFTSSSPSSPSRAKGGDDSK
O94875	Sorbin and SH3 domain-containing protein 2	SORBS2	S	301											0.395936	0.00165447	49.423	32.398	49.423	GSSTTLTKSFTSSSPSSPSRAKGGDDSKICP
O94875	Sorbin and SH3 domain-containing protein 2	SORBS2	S	302											0.395936	0.00165447	49.423	32.398	49.423	SSTTLTKSFTSSSPSSPSRAKGGDDSKICPS
O94875	Sorbin and SH3 domain-containing protein 2	SORBS2	S	245		1.9012	0.817512	1.61108	1.03461	1.20916	1.11051	1.15677	1.17532		0.61103	0.000647992	46.971	38.371	46.971	SLYQSSIDRSLERPMSSASMASDFRKRRKSE
O94875	Sorbin and SH3 domain-containing protein 2	SORBS2	S	150		1.39678	0.800316	1.19185	1.63824	1.27134	1.56056	0.867379	2.05443		0.999869	0.00105413	59.57	38.713	59.57	AQSHPAAKTQTYRPLSKSHSDNSPNAFKDAS
O94876	Transmembrane and coiled-coil domains protein 1	TMCC1	S	413		-0.884198	-0.727726	-0.925121	-1.2191	-0.843445	-0.605931	-0.516505	-0.588188		0.591581	3.7219e-05	66.285	50.529	66.285	VDDAGKALGVISNFQSSPKYGSEEDCSSATS
O94876	Transmembrane and coiled-coil domains protein 1	TMCC1	S	382		3.09037	2.67643	2.84382	2.80585	2.5973	2.5863	2.21219	2.86444		1	2.32399e-07	89.502	64.964	89.502	SKPREIASLIRNKFGSADNIPNLKDSLEEGQ
O94880	PHD finger protein 14	PHF14	S	835		-1.16836	0.417313	-0.834235	-0.450478	-0.501789	-0.383551	-0.615043	-0.313288		1	3.71363e-06	86.467	71.495	86.467	KKIPIRNTRTRGRKRSFVPEEEKHEERVPRE
O94880	PHD finger protein 14	PHF14	S	280											0.499327	1.29073e-06	70.647	51.766	70.647	EGGCKKKKSKVLSRNSADDEELTNDSLTLSQ
O94880	PHD finger protein 14	PHF14	S	290		-0.254148	-0.0910645	0.206842	-0.0355186	0.184656	-0.185837	-1.97236	-0.506225		0.930506	5.13406e-05	65.197	55.384	65.197	VLSRNSADDEELTNDSLTLSQSKSNEDSLIL
O94880	PHD finger protein 14	PHF14	S	302		-0.870294	-0.550323	-0.801913	-0.500643	-1.20762	-1.19628	-1.36008	-0.672273		0.99424	0.000952925	58.674	28.124	58.674	TNDSLTLSQSKSNEDSLILEKSQNWSSQKMD
O94880	PHD finger protein 14	PHF14	S	277											0.499327	1.29073e-06	70.647	51.766	70.647	PASEGGCKKKKSKVLSRNSADDEELTNDSLT
O94885	SAM and SH3 domain-containing protein 1	SASH1	S	507		-0.957308	-0.541745	-0.71889	-0.233254	-0.678342	-0.675396	0.00626564	-0.549052		0.999742	0.000971859	65.627	33.409	65.627	PDPEHLDKPKLKAGGSVESLRSSLSGQSSMS
O94885	SAM and SH3 domain-containing protein 1	SASH1	S	614		-0.685632	-0.40273	-0.570227	-0.271805	-0.300274	-0.797149	-0.725217	-0.519049		0.999241	0.00086251	49.559	35.829	49.559	NNKVGTFKFIYVDVLSEDEEKPKRPTRRRRK
O94885	SAM and SH3 domain-containing protein 1	SASH1	S	743		1.32715	1.51616	1.11261	1.56984	1.24809	1.32872	1.09279	0.926143		0.644905	0.0008864	76.522	31.445	76.522	YESSENLENGKTRKASLLSAKSSTEPSLKSF
O94885	SAM and SH3 domain-containing protein 1	SASH1	S	718		-0.975512	-1.32479	-1.07877	-0.664528	-0.376414	-1.59999	-1.10051	-1.37218		0.523147	2.62983e-06	79.771	57.898	79.771	QSGSQEKLLVDSQGLSGCSPRDSGCYESSEN
O94885	SAM and SH3 domain-containing protein 1	SASH1	S	721		0.448349	0.127434	0.302861	0.14384	0.628789	-0.119892	0.0960331	0.271675		0.969526	1.03043e-06	97.095	87.142	97.095	SQEKLLVDSQGLSGCSPRDSGCYESSENLEN
O94885	SAM and SH3 domain-containing protein 1	SASH1	S	1025											0.482632	0.000539683	41.763	23.515	41.763	ALPSPDAPCLPVKRGSPASPTSPSDCPPALA
O94885	SAM and SH3 domain-containing protein 1	SASH1	S	1028											0.482632	0.000539683	41.763	23.515	41.763	SPDAPCLPVKRGSPASPTSPSDCPPALAPRP
O94885	SAM and SH3 domain-containing protein 1	SASH1	S	90		1.03901	1.64289	1.12334	1.61326	1.30213	1.41974	1.55561	1.3631		1	9.38486e-11	125.62	109.64	125.62	SDVCERMEELRKRRVSQDLEVEKPDASPTSL
O94885	SAM and SH3 domain-containing protein 1	SASH1	S	813		-0.300699	0.0458822	-0.399888	-0.201358	-0.283103	-0.357142	0.118658	-0.129106		0.999979	0.00629784	57.55	31.611	57.55	SCDPPGVTGLNKNRRSLPVSICRSCETLEGP
O94885	SAM and SH3 domain-containing protein 1	SASH1	S	407		1.44593	1.44806	1.01466	1.49726	1.33695	1.04926	0.0733509	1.14343		0.965303	4.55906e-29	139.48	122.15	139.48	EMKKGLGSLSHGRTCSFGGFDLTNRSLHVGS
O94886	CSC1-like protein 1	TMEM63A	S	739		0.0869465	-0.193816	0.147848	0.0198622	-0.247489	-0.25056	-0.287616	-0.489811		0.734203	1.064e-09	68.269	57.366	68.269	SPLNYKTEEPASDKGSEAEAHMPPPFTPYVP
O94887	FERM, RhoGEF and pleckstrin domain-containing protein 2	FARP2	S	387		0.134621	0.194718	-0.201002	-0.113059	0.308585	1.30739	1.31028	0.203886		0.959603	0.000102496	80.303	63.225	80.303	THTSVRALTADLPKQSISFPEGLRTPASPSS
O94887	FERM, RhoGEF and pleckstrin domain-containing protein 2	FARP2	S	1033		-3.00553	-2.20581	-3.25145	-3.1952	-1.99511	-2.2335	-1.71583	-2.06215		0.999999	2.34579e-05	67.827	60.115	67.827	MEVIQGASSSAGRAPSIVQDGPQPSSGLEGM
O94887	FERM, RhoGEF and pleckstrin domain-containing protein 2	FARP2	S	425											0.293057	7.88628e-05	66.533	44.66	66.533	SPSTLVPSGLPEFKDSSSSLTDPQVSYVKSP
O94887	FERM, RhoGEF and pleckstrin domain-containing protein 2	FARP2	S	426											0.207968	0.00201902	40.962	19.711	40.962	PSTLVPSGLPEFKDSSSSLTDPQVSYVKSPA
O94887	FERM, RhoGEF and pleckstrin domain-containing protein 2	FARP2	S	427											0.433404	0.00163341	44.596	28.5	44.596	STLVPSGLPEFKDSSSSLTDPQVSYVKSPAA
O94887	FERM, RhoGEF and pleckstrin domain-containing protein 2	FARP2	S	428		-2.10241	-1.97332	-2.0377	-1.40067	-1.9645	-0.917664	-0.952368	-1.11508		0.73913	9.95646e-06	81.594	59.652	66.809	TLVPSGLPEFKDSSSSLTDPQVSYVKSPAAE
O94887	FERM, RhoGEF and pleckstrin domain-containing protein 2	FARP2	S	435		-0.141084	0.0974207	0.0634737	0.0389662	0.0893021	0.155847	0.965425	0.366509		0.559381	0.000193803	45.611	26.646	45.611	PEFKDSSSSLTDPQVSYVKSPAAERRSGAVA
O94887	FERM, RhoGEF and pleckstrin domain-containing protein 2	FARP2	S	439		0.673948	0.702859	0.770716	0.694311	1.1417	0.799504	1.18471	0.984304		0.981944	2.37213e-16	135.58	116.25	135.58	DSSSSLTDPQVSYVKSPAAERRSGAVAGGPD
O94887	FERM, RhoGEF and pleckstrin domain-containing protein 2	FARP2	S	27											0.499155	2.05407e-05	62.362	50.447	62.362	QTAGMRLGAQTPVGVSTLEPGQTLLPRMQEK
O94887	FERM, RhoGEF and pleckstrin domain-containing protein 2	FARP2	S	473											0.27171	7.42339e-06	42.885	33.742	42.885	AQPLGPPALQPGPGLSTKSPQPSPSSRKSPL
O94887	FERM, RhoGEF and pleckstrin domain-containing protein 2	FARP2	S	476											0.27171	7.42339e-06	42.885	33.742	42.885	LGPPALQPGPGLSTKSPQPSPSSRKSPLSLS
O94887	FERM, RhoGEF and pleckstrin domain-containing protein 2	FARP2	S	886		-3.44922	-2.76923	-2.26322	-2.03889	-2.25533	-2.01746	-3.64572	-1.90524		1	1.61397e-05	108.17	80.088	108.17	TRPPRSPNEVSLEQESEDDARGVRSSLEGHG
O94888	UBX domain-containing protein 7	UBXN7	S	288		0.769238	1.38979	0.835414	0.653684	0.960714	0.927038	0.82901	0.770484		1	1.90665e-56	172.55	148.75	172.55	KKCARSESLIDASEDSQLEAAIRASLQETHF
O94903	Proline synthase co-transcribed bacterial homolog protein	PROSC	S	6		-2.66727	-2.86796	-3.46286	-5.20616	-2.90046	-3.6321	-4.82972	-3.68744		0.5	0.00137855	42.913	17.696	42.913	__________MWRAGSMSAELGVGCALRAVN
O94903	Proline synthase co-transcribed bacterial homolog protein	PROSC	S	8		-2.66727	-2.86796	-3.46286	-5.20616	-2.90046	-3.6321	-4.82972	-3.68744		0.5	0.00137855	42.913	17.696	42.913	________MWRAGSMSAELGVGCALRAVNER
O94903	Proline synthase co-transcribed bacterial homolog protein	PROSC	S	244		0.702107	1.30368	1.26395	1.44528	1.08804	2.40801	0.751537	2.15901		0.980568	7.22895e-05	94.692	64.949	94.692	FQHAVEVGSTNVRIGSTIFGERDYSKKPTPD
O94906	Pre-mRNA-processing factor 6	PRPF6	S	263											0.484326	0.00135543	40.381	17.145	40.381	NTLMDMRLSQVSDSVSGQTVVDPKGYLTDLN
O94913	Pre-mRNA cleavage complex 2 protein Pcf11	PCF11	S	705		2.14097	2.18818	2.017	1.75512	2.02933	2.12463	2.29166	2.15053		1	9.03838e-27	139.11	106.56	139.11	RQLFQYQEGVREEQRSPFNDRFPLKRPRYED
O94913	Pre-mRNA cleavage complex 2 protein Pcf11	PCF11	S	777		2.59224	2.85517	2.59244	2.4143	2.52938	2.56471	2.1816	2.78058		1	1.05965e-09	91.076	59.068	91.076	RDGPTKMIFEGPNKLSPRIDGPPTPASLRFD
O94913	Pre-mRNA cleavage complex 2 protein Pcf11	PCF11	S	1520		0.854442	0.0218239	0.318576	0.125439	0.338438	0.425614	-0.25715	0.293733		1	0.000146362	56.599	45.745	56.599	IMLNIVKNELQEPCDSPKVKEERIDTPPACT
O94913	Pre-mRNA cleavage complex 2 protein Pcf11	PCF11	S	511		-0.745546	-0.902579	-0.755482	-0.254797	-0.861801	-1.11008	-1.66021	-0.76817		0.770698	0.000464998	60.641	42.91	46.706	KRRDRRSPKRRQRSMSPTSTPKAGKIRQSGA
O94913	Pre-mRNA cleavage complex 2 protein Pcf11	PCF11	S	181											0.199331	1.41721e-07	55.526	47.025	55.526	LNKSPEEPSTPGTVVSSPSISTPPIVPDIQK
O94913	Pre-mRNA cleavage complex 2 protein Pcf11	PCF11	S	182											0.199331	1.41721e-07	55.526	47.025	55.526	NKSPEEPSTPGTVVSSPSISTPPIVPDIQKN
O94913	Pre-mRNA cleavage complex 2 protein Pcf11	PCF11	S	184											0.199331	1.41721e-07	55.526	47.025	55.526	SPEEPSTPGTVVSSPSISTPPIVPDIQKNLT
O94913	Pre-mRNA cleavage complex 2 protein Pcf11	PCF11	S	186											0.199331	1.41721e-07	55.526	47.025	55.526	EEPSTPGTVVSSPSISTPPIVPDIQKNLTQE
O94913	Pre-mRNA cleavage complex 2 protein Pcf11	PCF11	S	487											0.499785	0.000561979	58.32	42.096	58.32	GRSSTRKRSRSRSPKSRSPIIHSPKRRDRRS
O94913	Pre-mRNA cleavage complex 2 protein Pcf11	PCF11	S	489											0.499785	0.000561979	58.32	42.096	58.32	SSTRKRSRSRSPKSRSPIIHSPKRRDRRSPK
O94915	Protein furry homolog-like	FRYL	S	889		-1.18481	-0.789359	-0.444034	-0.888764	-1.00573	-1.32566	-2.1972	-1.03492		0.984611	3.22422e-05	76.21	65.834	76.21	AATSSSSTSAGSVRCSPPETLASTPDSGYSI
O94915	Protein furry homolog-like	FRYL	S	844		-1.67308	-1.84303	-2.10556	-2.8411	-1.60746	-1.84158	-3.04442	-1.86688		0.995051	0.000393066	44.567	30.148	44.567	AYTRLQLLSPQVDINSPINAKKVNTTTSSDS
O94915	Protein furry homolog-like	FRYL	S	1957		-0.510358	0.0670281	0.0721273	0.198813	0.15473	0.163755	0.144694	0.111416		0.793819	2.08096e-07	81.317	55.193	81.317	LRLSLIGDRRGDRRRSNTLDIMDGRINHSSS
O94915	Protein furry homolog-like;Protein ZNF365;F-box only protein 41	FRYL;ZNF365;FBXO41	S	1978		-1.60727	-1.51931	-0.86633	-1.16487	-1.18711	-0.939101	-1.28886	-0.929793		0.998552	0.030668	69.198	14.993	69.198	MDGRINHSSSLARTRSLSSLREKGMYDVQST
O94915	Protein furry homolog-like	FRYL	S	1941		-0.560927	-0.552772	-0.335099	-0.523141	-0.260643	-0.323171	0.332892	-0.103692		0.814458	4.11615e-05	68.481	49.383	68.481	NSSSYLGYNSNARSNSLRLSLIGDRRGDRRR
O94915	Protein furry homolog-like	FRYL	S	1914											0.498894	9.4744e-08	69.152	59.868	62.1	YHDPIMGNKYAANRKSTGQLNLSTSPINSSS
O94915	Protein furry homolog-like	FRYL	S	1921											0.33197	3.71178e-05	48.115	33.187	48.115	NKYAANRKSTGQLNLSTSPINSSSYLGYNSN
O94915	Protein furry homolog-like	FRYL	S	1923											0.46603	5.69651e-07	62.1	53.107	62.1	YAANRKSTGQLNLSTSPINSSSYLGYNSNAR
O94915	Protein furry homolog-like	FRYL	S	2272		0.832376	0.930666	1.01605	0.406495	0.970474	0.566578	0.740877	0.43246		0.940448	7.88628e-05	66.533	50.279	50.831	VVPSDIPKTYGGDTGSPEISFTKIFNNVSKE
O94921	Cyclin-dependent kinase 14	CDK14	S	24		-0.532927	-0.981578	-1.39227	-1.80063	-0.764824	-0.95261	-0.819572	-1.18207		0.876933	0.0131789	48.602	35.148	48.602	PAEKIGKMKKLRRTLSESFSRIALKKDDTTF
O94921	Cyclin-dependent kinase 14	CDK14	S	78		0.136608	0.0592384	-0.172176	-0.388516	0.11567	-0.418253	0.00308323	-0.0887861		0.765576	0.000126436	61.423	37.041	56.225	DTIPEDKKVRVQRTQSTFDPFEKPANQVKRV
O94923	D-glucuronyl C5-epimerase	GLCE	S	73		1.40909	1.22351	0.775967	0.760352	2.18554	0.519628	1.72387	1.27331		1	6.59196e-11	104.44	76.789	104.44	ASESNNYMNHVAKQQSEEAFPQEQQKAPPVV
O94929	Actin-binding LIM protein 3	ABLIM3	S	372											0.499517	6.59358e-05	58.461	46.316	58.159	SQDIYENLDLRQRRASSPGYIDSPTYSRQGM
O94929	Actin-binding LIM protein 3	ABLIM3	S	373		1.63277	1.53387	1.66654	1.55883	1.71744	1.72559	1.30469	1.77917		0.953446	9.75738e-14	128.35	101.73	128.35	QDIYENLDLRQRRASSPGYIDSPTYSRQGMS
O94929	Actin-binding LIM protein 3	ABLIM3	S	388		-0.00131035	-0.559428	-0.686152	-0.452539	-0.324764	-0.639428	-0.638959	-0.502505		0.808302	6.196e-05	97.163	56.169	97.163	SPGYIDSPTYSRQGMSPTFSRSPHHYYRSGP
O94929	Actin-binding LIM protein 3	ABLIM3	S	503		0.0254898	-0.12191	-0.0586367	0.11434	0.0575666	-0.108298	0.228749	0.0362616		0.961181	3.96323e-07	78.95	62.011	72.184	WTYHGSPKVPRARRFSSGGEEDDFDRSMHKL
O94956	Solute carrier organic anion transporter family member 2B1	SLCO2B1	S	687		-2.62051	-2.81959	-1.96929	-2.69377	-3.95661	-2.11254	-2.94338	-2.30954		0.499997	8.48236e-05	59.862	46.882	59.862	VLRQQDKEARTKESRSSPAVEQQLLVSGPGK
O94956	Solute carrier organic anion transporter family member 2B1	SLCO2B1	S	688		-2.62051	-2.81959	-1.96929	-2.69377	-3.95661	-2.11254	-2.94338	-2.30954		0.499997	8.48236e-05	59.862	46.882	59.862	LRQQDKEARTKESRSSPAVEQQLLVSGPGKK
O94956	Solute carrier organic anion transporter family member 2B1	SLCO2B1	S	320		-1.46424	-1.22971	-1.02998	-0.792232	-0.695442	-0.604167	-1.38685	-0.708762		0.982588	0.000272902	53.252	31.694	53.252	KRELQFRRKVLAVTDSPARKGKDSPSKQSPG
O94964	Protein SOGA1;N-terminal form;C-terminal 80 kDa form	SOGA1	S	1303		0.951372	-0.264437	0.558393	0.335233	0.0080843	0.261746	0.263035	-0.0105944		0.951576	3.01115e-07	87.388	73.482	87.388	GIVQEFFRNVCGRAPSPTSSAGEEGTKKPEP
O94964	Protein SOGA1;N-terminal form;C-terminal 80 kDa form	SOGA1	S	1017		1.38234	0.510946	1.09005	0.411641	0.861736	0.643071	0.906004	0.453425		0.999758	0.0005908	76.943	41.402	76.943	RSYTAPDKTGIRVYYSPPVARRLGVPVVHDK
O94966	Ubiquitin carboxyl-terminal hydrolase 19	USP19	S	244		-2.19738	-2.70316	-2.81469	-3.28983	-2.58788	-2.42411	-3.49724	-2.98335		1	0.00062118	47.568	31.429	47.568	PLAGEKAVPPGNDPVSPAMVRSRNPGKDDCA
O94967	WD repeat-containing protein 47	WDR47	S	296											0.49981	0.00350608	50.284	9.2546	50.284	ADLLTPLISKLSPYPSSPMRRPQSADAYMTR
O94967	WD repeat-containing protein 47	WDR47	S	297											0.49981	0.00350608	50.284	9.2546	50.284	DLLTPLISKLSPYPSSPMRRPQSADAYMTRS
O94967	WD repeat-containing protein 47	WDR47	S	422		-0.452642	-0.623165	-0.619927	-0.767111	-0.753211	-0.452827	-1.32079	-0.677594		0.930835	2.05681e-05	74.029	58.437	74.029	QNPGPAKQEKNELRDSTEQFQEYYRQRLRYQ
O94979	Protein transport protein Sec31A	SEC31A	S	799		5.60725	5.49632	5.48666	5.66394	5.63404	5.52864	5.42412	5.69735		1	1.45435e-100	198.56	172.12	173.01	DRLCRAQGEPVAGHESPKIPYEKQQLPKGRP
O94979	Protein transport protein Sec31A	SEC31A	S	527		1.43766	1.30303	1.5778	1.31113	1.423	1.2018	1.42796	1.36517		0.999751	2.19007e-15	129.01	121.39	129.01	DGANVALKDSDQVAQSDGEESPAAEEQLLGE
O94979	Protein transport protein Sec31A	SEC31A	S	532		0.899018	0.871948	1.04088	0.79494	0.859301	0.602589	0.986634	0.987306		0.999998	2.19007e-15	129.01	121.39	129.01	ALKDSDQVAQSDGEESPAAEEQLLGEHIKEE
O94979	Protein transport protein Sec31A	SEC31A	S	1163		1.48795	1.2209	1.34499	1.34678	1.3832	1.61349	2.2385	1.56884		0.967125	1.57002e-06	113.67	77.972	113.67	KRLEFLYDKLREQTLSPTITSGLHNIARSIE
O94986	Centrosomal protein of 152 kDa	CEP152	S	1461		1.43418	1.22731	1.40925	1.19197	1.2221	1.33212	1.17876	1.34119		1	5.17239e-05	87.659	69.742	42.384	GDGSCKHLNSLPRNVSPEFVPCEGEGGFGLH
O94986	Centrosomal protein of 152 kDa	CEP152	S	526		-2.48566	-1.73135	-1.77553	-2.0323	-1.80158	-2.31427	-3.13885	-2.39494		0.499981	0.00063352	48.489	35.169	48.489	DLGIKKVNWKKSKVTSIVQEEDPNEELSKDE
O94988	Protein FAM13A	FAM13A	S	856		1.14541	1.72357	1.63948	1.65697	2.08944	2.27538	2.11225	2.50419		0.97911	1.23313e-07	91.475	60.647	85.636	VKQILSRANTIPIIGSPSSKRRSPLLQPIIE
O94988	Protein FAM13A	FAM13A	S	858											0.481299	0.00228922	46.844	13.435	46.844	QILSRANTIPIIGSPSSKRRSPLLQPIIEGE
O94988	Protein FAM13A	FAM13A	S	597		-4.30826	-2.72723	-2.82027	-3.90896	-2.46428	-1.42601	-1.04662	-1.64973		0.999738	3.03609e-05	67.312	62.785	67.312	SSWQRENSDSDEAHLSPQAGRLIRQLLDEDS
O94988	Protein FAM13A	FAM13A	S	652		-1.00423	-0.635252	-0.505648	-1.84923	-0.985059	-1.25174	-1.15343	-1.07579		0.701727	2.85951e-69	178.79	157.84	178.79	PSPPNSHSFMRRRSSSLGSYDDEQEDLTPAQ
O95049	Tight junction protein ZO-3	TJP3	S	159		-0.519441	0.20929	-0.107023	0.25758	0.391362	0.745626	0.391593	0.636457		0.999903	5.03642e-05	48.693	37.17	48.693	ERSRRPRPGRRGRAGSHGRRSPGGGSEANGL
O95049	Tight junction protein ZO-3	TJP3	S	164		2.25784	3.43101	3.05476	3.22325	3.64255	3.99809	3.7264	3.97979		1	2.35518e-32	149.93	128.3	85.467	PRPGRRGRAGSHGRRSPGGGSEANGLALVSG
O95049	Tight junction protein ZO-3	TJP3	S	169		1.51414	2.17347	1.937	2.10706	2.43967	2.68821	2.55287	2.71857		1	2.09668e-05	90.654	72.954	85.467	RGRAGSHGRRSPGGGSEANGLALVSGFKRLP
O95049	Tight junction protein ZO-3	TJP3	S	106		-1.35931	-0.804623	-0.829341	-1.01345	-0.595906	-0.674338	-0.158106	-0.583102		0.708668	6.72393e-10	73.758	67.346	73.758	RPRRIHLPATKASPSSPGRQDSDEDDGPQRV
O95049	Tight junction protein ZO-3	TJP3	S	112		-1.35931	-0.646041	-0.637607	-0.809953	-0.345409	-0.213011	0.13222	-0.387186		0.999727	6.72393e-10	73.758	67.346	73.758	LPATKASPSSPGRQDSDEDDGPQRVEEVDQG
O95049	Tight junction protein ZO-3	TJP3	S	368		-0.12928	1.05328	1.04648	0.955201	1.50317	1.57877	1.26813	1.43373		0.967489	8.46699e-05	82.477	60.042	82.477	SELPRESSYDIYRVPSSQSMEDRGYSPDTRV
O95049	Tight junction protein ZO-3	TJP3	S	369											0.352761	0.000396684	47.808	33.194	46.578	ELPRESSYDIYRVPSSQSMEDRGYSPDTRVV
O95049	Tight junction protein ZO-3	TJP3	S	371		-0.497217	0.623289	0.570432	0.495157	1.23312	1.23382	0.998296	1.05143		0.988839	6.91673e-05	75.112	58.034	75.112	PRESSYDIYRVPSSQSMEDRGYSPDTRVVRF
O95049	Tight junction protein ZO-3	TJP3	S	378		-0.492158	-0.86489	-1.07735	0.100908	0.192404	0.671708	0.335677	0.326754		0.918249	0.0147245	69.198	36.357	66.073	IYRVPSSQSMEDRGYSPDTRVVRFLKGKSIG
O95049	Tight junction protein ZO-3	TJP3	S	319		-0.173731	0.741397	0.922282	0.407965	0.98131	1.22707	0.760128	1.0417		0.999921	5.14762e-06	117.82	103.24	83.202	APPSHIPPPPRHAQRSPEASQTDSPVESPRL
O95049	Tight junction protein ZO-3	TJP3	S	323		-3.54939	-1.18099	-1.38936	-2.80708	-0.629087	-0.52735	-1.30763	-1.1358		0.991441	0.000418839	83.202	73.22	83.202	HIPPPPRHAQRSPEASQTDSPVESPRLRRES
O95049	Tight junction protein ZO-3	TJP3	S	327		-1.52594	-0.126433	0.00159073	-0.977424	0.25784	0.382424	0.119256	0.0915317		0.993661	5.14762e-06	117.82	103.24	117.82	PPRHAQRSPEASQTDSPVESPRLRRESSVDS
O95049	Tight junction protein ZO-3	TJP3	S	331		-2.43538	-1.6887	-1.79234	-1.98359	-3.14837	-1.78606	-3.42756	-2.32257		0.549972	0.000587707	44.711	33.666	44.711	AQRSPEASQTDSPVESPRLRRESSVDSRTIS
O95049	Tight junction protein ZO-3	TJP3	S	212		-1.11768	-0.645839	-0.465923	-0.0397377	-0.232901	-0.203448	-0.306314	0.385686		1	0.00667846	56.258	34.11	56.258	LVKRRDSEEFGVKLGSQIFIKHITDSGLAAR
O95049	Tight junction protein ZO-3	TJP3	S	884		-1.27681	-0.877806	-0.768819	-0.583622	-0.393871	0.136135	-0.636326	-0.235554		0.999916	0.00154816	56.122	42.443	56.122	AQVDSRHPQGQWRQDSMRTYEREALKKKFMR
O95049	Tight junction protein ZO-3	TJP3	S	203		1.19718	2.40812	1.77557	1.76978	2.43957	2.47032	2.33911	2.19209		1	2.18287e-05	96.734	48.294	48.004	VQMKPVKSVLVKRRDSEEFGVKLGSQIFIKH
O95049	Tight junction protein ZO-3	TJP3	S	591		-0.94773	0.579598	0.414217	0.386799	0.616376	0.888096	0.163442	1.05539		0.999998	2.98346e-19	138.35	100.21	138.35	RLRGLRRGAKKTTQRSREDLSALTRQGRYPP
O95049	Tight junction protein ZO-3	TJP3	S	845		-4.14279	-4.90637	-3.28483	-3.626	-4.59069	-3.49536	-2.56283	-3.06287		0.499992	3.04588e-05	64.104	47.161	64.104	YTDVDDEPPAPALARSSEPVQADESQSPRDR
O95049	Tight junction protein ZO-3	TJP3	S	846		-4.14279	-4.90637	-3.28483	-3.626	-4.59069	-3.49536	-2.56283	-3.06287		0.499992	3.04588e-05	64.104	47.161	64.104	TDVDDEPPAPALARSSEPVQADESQSPRDRG
O95049	Tight junction protein ZO-3	TJP3	S	854		-0.366797	0.208497	0.692241	0.642782	1.14099	1.02727	0.679401	1.05804		0.699257	1.07875e-05	111.49	92.704	104.44	APALARSSEPVQADESQSPRDRGRISAHQGA
O95049	Tight junction protein ZO-3	TJP3	S	856		0.0877228	0.978689	1.13499	1.20967	1.65938	1.43575	1.58155	1.59943		0.992342	1.97665e-71	180.41	161.87	105.5	ALARSSEPVQADESQSPRDRGRISAHQGAQV
O95049	Tight junction protein ZO-3	TJP3	S	346		0.391483	1.97688	1.65351	1.73092	2.36566	2.52122	2.03189	2.32609		0.997659	6.04322e-07	102.52	56.062	102.52	SPRLRRESSVDSRTISEPDEQRSELPRESSY
O95071	E3 ubiquitin-protein ligase UBR5	UBR5	S	1549		-0.527251	-0.558713	-0.482141	-0.193522	-1.33646	-0.888749	-0.399406	-0.790674		0.995764	0.00256281	57.885	27.013	48.004	SQSSYIIRNPQQRRISQSQPVRGRDEEQDDI
O95071	E3 ubiquitin-protein ligase UBR5	UBR5	S	2026		0.381946	0.446042	-0.08393	0.212234	-0.0628233	0.131253	0.732382	0.487148		0.64999	2.25999e-36	143.81	135.4	143.81	SLPAETGQNHPFFRRSDSMTFLGCIPPNPFE
O95071	E3 ubiquitin-protein ligase UBR5	UBR5	S	612		0.247276	0.260085	0.536973	0.00170708	0.105927	-0.0408545	-1.01341	-0.139349		0.776159	7.04311e-09	61.241	53.437	61.241	ESKQEPVKTEMGPPPSPASTCSDASSIASSA
O95104	Splicing factor, arginine/serine-rich 15	SCAF4	S	139											0.25	2.50409e-06	48.388	38.925	48.388	KIEIIQPLLDMAAGTSNAAPVAENVTNNEGS
O95104	Splicing factor, arginine/serine-rich 15	SCAF4	S	154		2.13469	1.9966	2.0239	1.88957	1.83132	1.95	1.5514	1.82447		0.989875	6.8182e-22	118.17	111.03	107.63	SNAAPVAENVTNNEGSPPPPVKVSSEPPTQA
O95104	Splicing factor, arginine/serine-rich 15	SCAF4	S	656		0.802113	0.484726	0.380184	0.470562	0.222991	0.436141	-0.000212669	0.343532		0.99845	1.18908e-07	96.303	82.848	96.303	VAQNGGAETSHTEPVSPIPKPLPVPVPPIPV
O95155	Ubiquitin conjugation factor E4 B	UBE4B	S	103		0.225986	0.439579	0.445908	0.068306	0.499721	0.0589924	0.414132	0.442306		0.587162	1.95957e-07	83.253	67.362	83.253	SPSNSLETQSQSLSRSQSMDIDGVSCEKSMS
O95155	Ubiquitin conjugation factor E4 B	UBE4B	S	105		-0.777545	-0.544494	-0.501134	-0.377377	-0.321014	-0.60073	-0.170271	-0.387506		0.77797	7.28382e-05	61.87	43.953	61.87	SNSLETQSQSLSRSQSMDIDGVSCEKSMSQV
O95155	Ubiquitin conjugation factor E4 B	UBE4B	S	84		0.364074	0.296657	0.44743	-0.486352	0.57736	0.0710268	0.233736	0.13867		0.712797	5.21216e-10	74.874	63.242	63.328	ASGVAHRSQSSEGVSSLSSSPSNSLETQSQS
O95155	Ubiquitin conjugation factor E4 B	UBE4B	S	86											0.286889	5.09072e-10	67.31	54.122	67.31	GVAHRSQSSEGVSSLSSSPSNSLETQSQSLS
O95155	Ubiquitin conjugation factor E4 B	UBE4B	S	87											0.385159	4.33853e-10	68.309	59.6	62.377	VAHRSQSSEGVSSLSSSPSNSLETQSQSLSR
O95155	Ubiquitin conjugation factor E4 B	UBE4B	S	88		0.711057	0.858961	0.895495	0.0560417	0.967332	0.676864	0.867309	0.417604		0.631619	2.43714e-11	117.08	97.703	117.08	AHRSQSSEGVSSLSSSPSNSLETQSQSLSRS
O95155	Ubiquitin conjugation factor E4 B	UBE4B	S	90											0.228909	4.33853e-10	68.309	59.6	68.309	RSQSSEGVSSLSSSPSNSLETQSQSLSRSQS
O95155	Ubiquitin conjugation factor E4 B	UBE4B	S	92		-2.64452	-3.10641	-2.36266	-3.29327	-2.33351	-3.47693	-3.8831	-2.51003		0.595245	1.52015e-19	134.68	113.09	134.68	QSSEGVSSLSSSPSNSLETQSQSLSRSQSMD
O95171	Sciellin	SCEL	S	90		0.0980501	-1.6982	-2.06775	-1.14364	-1.81107	-1.60294	-4.0926	-2.46171		0.590164	4.73539e-05	102.06	72.318	102.06	KVNERDVPKATISRYSSDDTLDRISDRNDAA
O95197	Reticulon-3	RTN3	S	453		-1.80728	-2.31642	-2.26003	-3.89949	-2.92979	-2.28645	-4.03612	-2.2641		0.99977	0.00131208	43.116	23.792	43.116	GNMQKQDDTLAELPGSPPEKCDSLGSGVATV
O95197	Reticulon-3	RTN3	S	229		1.29285	1.39996	0.169415	0.214489	-0.175578	-0.329124	-0.385853	-0.532485		0.970888	2.59039e-07	96.414	84.437	96.414	PTEYSKVEGIYTYSLSPSKVSGDDVIEKDSP
O95210	Starch-binding domain-containing protein 1	STBD1	S	211		0.176954	-0.24751	0.164818	-0.710115	-0.194414	-0.761889	-1.01339	-1.00752		0.851127	5.81986e-07	82.59	61.032	82.59	DRVDHEEWEMVPRHSSWGDVGVGGSLKAPVL
O95218	Zinc finger Ran-binding domain-containing protein 2	ZRANB2	S	120		2.49695	2.36483	2.36082	2.12799	2.43459	2.17392	2.02472	2.15453		0.999982	2.45677e-05	88.001	76.369	88.001	GFNERENVEYIEREESDGEYDEFGRKKKKYR
O95218	Zinc finger Ran-binding domain-containing protein 2	ZRANB2	S	153		2.03544	1.78111	1.88855	1.96586	1.97749	1.80019	0.975905	1.74364		1	1.1343e-84	190.37	164.55	176.68	AVGPASILKEVEDKESEGEEEDEDEDLSKYK
O95218	Zinc finger Ran-binding domain-containing protein 2	ZRANB2	S	188		5.63706	5.03026	5.45539	5.57757	5.43071	5.20622	4.85412	5.19866		0.999999	9.84566e-143	213.83	186.5	182.57	EDEDDADLSKYNLDASEEEDSNKKKSNRRSR
O95218	Zinc finger Ran-binding domain-containing protein 2	ZRANB2	S	193		0.433874	0.369595	0.432385	0.54257	0.5993	0.555237	-0.107234	0.817896		0.999959	0.000212783	55.588	42.786	55.588	ADLSKYNLDASEEEDSNKKKSNRRSRSKSRS
O95232	Luc7-like protein 3	LUC7L3	S	431		-1.049	-0.972243	-0.809588	-1.9087	-1.44395	-1.17169	-2.43364	-1.39811		0.999868	0.000110383	91.128	86.237	91.128	VNGTSEDIKSEGDTQSN______________
O95239	Chromosome-associated kinesin KIF4A	KIF4A	S	815		0.515873	-0.0640841	-0.100388	0.209369	-0.318667	-0.261373	-0.408701	-0.0275946		0.973672	1.6867e-05	69.729	54.19	62.378	FSLTEVRGQVSESEDSITKQIESLETEMEFR
O95239	Chromosome-associated kinesin KIF4A;Chromosome-associated kinesin KIF4B	KIF4A;KIF4B	S	394		-1.16531	-1.50238	-1.43925	-2.13582	-1.6232	-1.95947	-2.14425	-2.31871		1	1.1737e-05	72.705	62.396	72.705	VEPSENLQSLMEKNQSLVEENEKLSRGLSEA
O95239	Chromosome-associated kinesin KIF4A	KIF4A	S	801		0.388484	1.44553	-0.0321989	-1.17986	-1.26095	-0.541184	-1.90019	-1.8489		0.989232	0.00101154	106.18	75.86	106.18	ESGENPPPKLRRRTFSLTEVRGQVSESEDSI
O95243	Methyl-CpG-binding domain protein 4	MBD4	S	428		-1.29539	-1.86403	-1.17953	-1.14029	-1.85047	-2.12602	-2.09254	-1.84408		1	0.0253624	52.716	17.421	52.716	KTSLYFSSKYNKEALSPPRRKAFKKWTPPRS
O95243	Methyl-CpG-binding domain protein 4	MBD4	S	316		-0.936172	-0.516624	-1.59765	-1.46467	-2.13298	-1.2696	-2.00847	-1.67293		0.52318	1.76917e-07	91.969	71.306	91.969	SVTSEENSLVKKKERSLSSGSNFCSEQKTSG
O95243	Methyl-CpG-binding domain protein 4	MBD4	S	318											0.342291	6.70321e-05	55.344	41.438	55.344	TSEENSLVKKKERSLSSGSNFCSEQKTSGII
O95248	Myotubularin-related protein 5	SBF1	S	1232		-2.48062	-4.1827	-3.41288		-2.42194	-4.06956	-2.51678	-2.04777		0.681402	7.65923e-05	48.229	32.286	48.229	VVGLFKAQNAPSPGQSQADSSSLEQEKYLQA
O95248	Myotubularin-related protein 5	SBF1	S	1140											0.459936	3.91903e-07	78.903	55.53	78.903	ACCRDYQRLGLGTLSSSLSRAKSEPFRISPV
O95248	Myotubularin-related protein 5	SBF1	S	1141											0.459936	3.91903e-07	78.903	55.53	78.903	CCRDYQRLGLGTLSSSLSRAKSEPFRISPVN
O95248	Myotubularin-related protein 5	SBF1	S	1746											0.313553	5.04317e-05	91.355	79.915	89.859	SSGSTTSGSRQAARRSTSTLYSQFQTAESEN
O95248	Myotubularin-related protein 5	SBF1	S	1748											0.313553	5.04317e-05	91.355	79.915	89.859	GSTTSGSRQAARRSTSTLYSQFQTAESENRS
O95251	Histone acetyltransferase KAT7	KAT7	S	56		-3.44991	-3.19119	-3.99049	-2.92655	-2.70758	-2.44913	-4.99474	-2.88515		0.600921	7.03704e-05	61.11	33.807	58.723	RVTRSSARLSQSSQDSSPVRNLQSFGTEEPA
O95251	Histone acetyltransferase KAT7	KAT7	S	57											0.499199	0.000173742	61.11	33.807	61.11	VTRSSARLSQSSQDSSPVRNLQSFGTEEPAY
O95251	Histone acetyltransferase KAT7	KAT7	S	45											0.347178	0.000221988	56.9	37.081	56.9	SESDGTSRRSARVTRSSARLSQSSQDSSPVR
O95251	Histone acetyltransferase KAT7	KAT7	S	46											0.347178	0.000221988	56.9	37.081	56.9	ESDGTSRRSARVTRSSARLSQSSQDSSPVRN
O95251	Histone acetyltransferase KAT7	KAT7	S	99											0.451775	8.93479e-06	98.227	79.65	98.227	PTPVTPKKYPLRQTRSSGSETEQVVDFSDRE
O95251	Histone acetyltransferase KAT7	KAT7	S	100		-0.267261	-0.475052	-0.18605	-0.715981	-0.338324	-1.17231	-0.220478	-0.618402		0.760751	6.33039e-06	111.43	89.56	111.43	TPVTPKKYPLRQTRSSGSETEQVVDFSDRET
O95263	High affinity cAMP-specific and IBMX-insensitive 3',5'-cyclic phosphodiesterase 8B	PDE8B	S	517		0.396873	0.136386	-0.312156	0.266547	0.182898	0.368977	0.652976	0.697955		0.998917	2.67996e-06	71.692	51.311	71.692	SDLVGGLMTDGLRRLSGNEYVFTKNVHQSHS
O95292	Vesicle-associated membrane protein-associated protein B/C	VAPB	S	156											0.465655	1.33683e-05	71.279	56.307	71.279	ISTTASKTETPIVSKSLSSSLDDTEVKKVME
O95292	Vesicle-associated membrane protein-associated protein B/C	VAPB	S	158		2.19071	2.73265	2.12425	2.25209	1.9811	2.12615	2.63501	2.25838		0.927793	1.3349e-10	119.04	92.632	119.04	TTASKTETPIVSKSLSSSLDDTEVKKVMEEC
O95292	Vesicle-associated membrane protein-associated protein B/C	VAPB	S	159											0.473344	0.000112652	65.395	46.124	65.395	TASKTETPIVSKSLSSSLDDTEVKKVMEECK
O95292	Vesicle-associated membrane protein-associated protein B/C	VAPB	S	160											0.473344	0.000112652	65.395	46.124	65.395	ASKTETPIVSKSLSSSLDDTEVKKVMEECKR
O95295	SNARE-associated protein Snapin	SNAPIN	S	133		2.6957	2.54675	2.69769	2.20993	2.48558	2.38325	2.05079	2.64122		0.999537	7.78179e-06	85.636	74.531	85.636	ARRRAMLDSGIYPPGSPGK____________
O95297	Myelin protein zero-like protein 1	MPZL1	S	206		-1.23692	-1.49181	-1.41782	-1.5849	-1.30334	-1.57296	-1.52264	-1.62124		0.823403	1.05236e-05	73.498	58.408	73.498	YRRKNSKRDYTGCSTSESLSPVKQAPRKSPS
O95297	Myelin protein zero-like protein 1	MPZL1	S	208		-0.0711098	-1.31376	-0.830971	-1.46467	-0.741182	-1.27721	-3.25822	-2.59882		0.542497	0.0018527	48.625	17.797	48.625	RKNSKRDYTGCSTSESLSPVKQAPRKSPSDT
O95297	Myelin protein zero-like protein 1	MPZL1	S	210		-0.828076	-1.80753	-1.69936	-3.93456	-1.95196	-2.13745	-1.74811	-2.77044		0.98764	9.73275e-06	82.01	64.932	82.01	NSKRDYTGCSTSESLSPVKQAPRKSPSDTEG
O95297	Myelin protein zero-like protein 1	MPZL1	S	219		2.80582	2.21768	2.39992	2.35594	2.48131	2.31598	2.22299	2.31463		0.950358	8.15829e-35	147.7	108.03	147.7	STSESLSPVKQAPRKSPSDTEGLVKSLPSGS
O95297	Myelin protein zero-like protein 1	MPZL1	S	221		1.55893	1.33675	1.04636	1.29885	1.14809	1.28903	1.21157	0.988846		0.887142	3.43859e-07	80.387	57.854	80.387	SESLSPVKQAPRKSPSDTEGLVKSLPSGSHQ
O95297	Myelin protein zero-like protein 1	MPZL1	S	260		0.67005	0.151701	0.83844	0.859896	0.436642	0.567957	1.1518	0.942163		0.999535	5.41493e-25	144.1	104.1	144.1	DHSGGHHSDKINKSESVVYADIRKN______
O95336	6-phosphogluconolactonase	PGLS	S	49		-0.460233	0.000969887	0.0777617	0.117215	0.277221	0.440949	0.938188	0.763399		0.993713	1.64541e-16	132.65	102.67	132.65	LAGARARFALGLSGGSLVSMLARELPAAVAP
O95359	Transforming acidic coiled-coil-containing protein 2	TACC2	S	2512		-0.492977	0.339413	-0.146956	-0.55496	-0.0930805	-0.0908451	-0.0902529	-0.0497351		0.981021	2.44694e-09	103.34	68.621	103.34	QPSDLSTFVNETKFSSPTEELDYRNSYEIEY
O95359	Transforming acidic coiled-coil-containing protein 2	TACC2	S	2317		3.41344	4.22474	4.14351	4.05255	4.25477	4.52048	4.30391	4.44081		0.979661	3.68036e-32	153.27	133.55	84.515	PKMKKTPEKLDNTPASPPRSPAEPNDIPIAK
O95359	Transforming acidic coiled-coil-containing protein 2	TACC2	S	2321		2.95432	3.92393	3.73748	3.60954	3.83407	4.07229	3.81622	3.90212		0.999999	3.68036e-32	153.27	133.55	153.27	KTPEKLDNTPASPPRSPAEPNDIPIAKGTYT
O95359	Transforming acidic coiled-coil-containing protein 2	TACC2	S	1313											0.423634	1.04933e-14	70.946	63.69	70.946	GAAGGEIPAVQASSGSPKARTTEGPVDSMPC
O95359	Transforming acidic coiled-coil-containing protein 2	TACC2	S	2359		-0.160313	0.490568	0.266143	0.152817	0.302334	0.498091	-0.270311	-0.0653458		0.999047	1.00068e-09	71.881	61.076	71.881	DPNFNPFSSTSKMQESPKLPQQSYNFDPDTC
O95359	Transforming acidic coiled-coil-containing protein 2	TACC2	S	2567											0.456069	9.16395e-05	45.901	32.714	45.901	DTSQESPVKSSPVRMSESPTPCSGSSFEETE
O95359	Transforming acidic coiled-coil-containing protein 2	TACC2	S	2569		2.00397	2.24477	2.35517	2.42607	2.5776	2.8635	2.27727	2.49367		0.896744	5.67916e-204	234.1	220.91	234.1	SQESPVKSSPVRMSESPTPCSGSSFEETEAL
O95359	Transforming acidic coiled-coil-containing protein 2	TACC2	S	2072		-3.14656	-2.14098	-2.28998	-1.4948	-1.66191	-1.04222	-0.958746	-1.79306		0.752378	0.000330241	55.841	40.575	55.841	SDAKNQEGKVNTRRKSTDSVPISKSTLSRSL
O95359	Transforming acidic coiled-coil-containing protein 2	TACC2	S	2086											0.483923	6.41274e-06	40.295	31.382	40.295	KSTDSVPISKSTLSRSLSLQASDFDGASSSG
O95359	Transforming acidic coiled-coil-containing protein 2	TACC2	S	1562		-0.739134	-0.687503	-0.808236	-1.03914	-0.980037	-1.48227	-0.391985	-1.14548		0.943191	0.000101356	49.445	32.951	49.445	SQLERSRQELASGLPSPAATQELPVERAAAF
O95359	Transforming acidic coiled-coil-containing protein 2	TACC2	S	1946											0.456461	4.40648e-05	66.045	55.257	66.045	ASTPSCPDPAKDLSRSSDSEEAFETPESTTP
O95359	Transforming acidic coiled-coil-containing protein 2	TACC2	S	1947											0.456461	4.40648e-05	66.045	55.257	66.045	STPSCPDPAKDLSRSSDSEEAFETPESTTPV
O95359	Transforming acidic coiled-coil-containing protein 2	TACC2	S	1949											0.365209	8.47624e-05	55.589	45.532	55.589	PSCPDPAKDLSRSSDSEEAFETPESTTPVKA
O95359	Transforming acidic coiled-coil-containing protein 2	TACC2	S	2226		-0.860658	0.0525503	0.0351257	0.432717	0.551723	1.09893	1.0604	0.932124		1	0.00123666	63.073	37.452	63.073	EGVVPPASGGGRVQNSPPVGRKTLPLTTAPE
O95361	Tripartite motif-containing protein 16	TRIM16	S	27											0.367582	3.00279e-09	55.492	44.785	55.492	LPRATAQPPAPLSPDSGSPSPDSGSASPVEE
O95361	Tripartite motif-containing protein 16	TRIM16	S	29											0.323697	3.00279e-09	55.492	44.785	55.492	RATAQPPAPLSPDSGSPSPDSGSASPVEEED
O95361	Tripartite motif-containing protein 16	TRIM16	S	31											0.296407	3.00279e-09	55.492	44.785	55.492	TAQPPAPLSPDSGSPSPDSGSASPVEEEDVG
O95361	Tripartite motif-containing protein 16	TRIM16	S	34											0.296407	3.00279e-09	55.492	44.785	55.492	PPAPLSPDSGSPSPDSGSASPVEEEDVGSSE
O95361	Tripartite motif-containing protein 16	TRIM16	S	36											0.296408	3.00279e-09	55.492	44.785	55.492	APLSPDSGSPSPDSGSASPVEEEDVGSSEKL
O95361	Tripartite motif-containing protein 16	TRIM16	S	38											0.296409	3.00279e-09	55.492	44.785	55.492	LSPDSGSPSPDSGSASPVEEEDVGSSEKLGR
O95365	Zinc finger and BTB domain-containing protein 7A	ZBTB7A	S	337		1.48033	2.3216	2.3001	2.57031	2.41223	2.74314	1.9132	2.4144		0.99999	6.81261e-05	106.75	86.085	106.75	QMMSSVGRAGAAAGDSDEESRADDKGVMDYY
O95365	Zinc finger and BTB domain-containing protein 7A	ZBTB7A	S	511		-0.474252	-0.230969	-0.351071	-0.762296	-0.295526	-0.234554	0.132124	-0.124435		0.849056	2.64183e-05	49.118	28.621	42.865	RRGRKPRVRGGAPDPSPGATATPGAPAQPSS
O95365	Zinc finger and BTB domain-containing protein 7A	ZBTB7A	S	525		2.03109	2.11635	2.30562	2.38572	2.37025	2.39995	1.7887	2.28214		0.559776	2.60117e-26	143.6	112.65	78.836	PSPGATATPGAPAQPSSPDARRNGQEKHFKD
O95365	Zinc finger and BTB domain-containing protein 7A	ZBTB7A	S	526		1.8312	1.85731	2.03595	2.24925	2.15858	2.18526	1.35082	1.97569		0.829698	2.60117e-26	143.6	112.65	100.64	SPGATATPGAPAQPSSPDARRNGQEKHFKDE
O95391	Pre-mRNA-splicing factor SLU7	SLU7	S	215		1.46948	0.983086	0.868188	0.94097	1.53419	1.22883	0.496408	1.35719		1	1.48714e-06	78.65	66.292	59.57	LQEELASGKLVEQANSPKHQWGEEEPNSQME
O95394	Phosphoacetylglucosamine mutase	PGM3	S	64		4.6028	4.52083	4.46627	4.36089	4.47199	4.37779	4.26643	4.33943		0.999593	4.70146e-158	223.89	194.45	223.89	RSKQTKSTIGVMVTASHNPEEDNGVKLVDPL
O95396	Adenylyltransferase and sulfurtransferase MOCS3;Molybdopterin-synthase adenylyltransferase;Molybdopterin-synthase sulfurtransferase	MOCS3	S	47		1.87644	1.50367	1.69106	1.59255	1.58788	1.8487	1.63246	1.81386		1	7.35306e-08	96.015	72.586	96.015	LLAEQEPQPERLVPVSPLPPKAALSRDEILR
O95400	CD2 antigen cytoplasmic tail-binding protein 2	CD2BP2	S	194		0.814222	0.447624	0.870749	1.03082	0.68431	0.703183	1.00165	0.610239		0.565522	0.000686589	49.929	25.37	42.789	GARGGGKGRKGPGQPSSPQRLDRLSGLADQM
O95400	CD2 antigen cytoplasmic tail-binding protein 2	CD2BP2	S	195		0.0827828	-0.352183	0.204675	0.179419	-0.0741224	-0.197485	0.45477	-0.117428		0.5	0.000686589	49.929	25.37	49.929	ARGGGKGRKGPGQPSSPQRLDRLSGLADQMV
O95402	Mediator of RNA polymerase II transcription subunit 26	MED26	S	447		-0.0320377	-0.481208	-0.0407591	-0.568504	-0.513351	-0.365369	0.259038	-0.0267458		0.99819	0.000801688	48.229	39.408	48.229	RQIKPLTQKEPVRADSPVHMEQQSRTELDKQ
O95402	Mediator of RNA polymerase II transcription subunit 26	MED26	S	322		-2.22338	-2.1702	-2.46262	-4.18635	-3.58008	-2.16574	-2.19701	-3.17696		0.49996	3.95235e-13	66.083	64	66.083	LDATQVPSPLPLAQPSTPPVRRLELLPSAES
O95425	Supervillin	SVIL	S	50											0.998198	0.0458423	40.552	26.557	40.552	LEEDTPRYMRASDPASPHIGRSNEEEETSDS
O95425	Supervillin	SVIL	S	673											0.491254	1.56192e-05	105.89	85.795	105.89	QPITSAERKESDRCTSHSETPTVDDEEKVDE
O95425	Supervillin	SVIL	S	245		3.65645	3.12001	3.45604	3.62917	3.47428	3.61452	3.05174	3.77218		0.99071	5.96968e-14	120.21	100.75	105.14	FSFSGRDSSFTEVPRSPKHAHSSSLQQAASR
O95425	Supervillin	SVIL	S	913		-1.76048	-1.19956	-1.65876	-1.0585	-1.08018	-1.24388	-1.03116	-0.942336		0.747945	2.75847e-07	80.632	64.741	80.632	PPLDHNASATDYKFSSSIENSDSPVRSILKS
O95425	Supervillin	SVIL	S	914		-0.320133	-0.476401	-0.567292	-0.165748	-0.490891	-0.0395479	-0.624053	-0.349353		0.905604	4.87795e-05	63.29	48.025	50.222	PLDHNASATDYKFSSSIENSDSPVRSILKSQ
O95425	Supervillin	SVIL	S	1225		0.442719	0.482297	0.194844	-0.24345	0.316526	1.07279	0.716147	-0.510001		0.829752	5.11196e-05	84.573	71.909	84.573	TQFTVAGRMVKKGLASPTAITPVASPICGKT
O95425	Supervillin	SVIL	S	769		-1.958	-1.5186	-1.88769	-1.38127	-2.08416	-1.23957	-0.957092	-0.984253		0.937281	0.0325772	40.239	28.334	40.239	ASCSGGTHPVMARLPSPTVARSAVQPARLQA
O95425	Supervillin	SVIL	S	644		-1.58096	-1.99963	-1.8258	-0.91549	-1.66009	-1.50286	-1.01038	-1.61488		0.983692	0.00432197	43.544	24.273	43.544	GVERERGSRKPRRYFSPGESRKTSERFRTQP
O95425	Supervillin	SVIL	S	707		1.52517	0.727871	1.25515	1.13096	0.882204	1.53039	0.281366	1.63817		1	3.06895e-05	88.021	67.243	88.021	LSVAAKRLLFREMEKSFDEQNVPKRRSRNTA
O95425	Supervillin	SVIL	S	547		0.761559	1.18411	0.651173	0.838137	0.469169	1.26138	0.948758	1.07021		0.808414	8.90955e-06	98.508	75.272	73.279	GHNREASKKRKVRTRSLSDFTGPPQLQALKY
O95425	Supervillin	SVIL	S	549		1.29696	0.591701	1.66511	1.83095	1.55869	1.85387	1.5856	1.84179		0.886602	7.99592e-17	137.73	114.59	69.602	NREASKKRKVRTRSLSDFTGPPQLQALKYKD
O95425	Supervillin	SVIL	S	63		-1.27611	-2.41274	-1.33613	-1.73774	-1.87045	-1.52926	-2.72218	-1.68601		0.857288	1.04955e-06	80.585	68.225	80.585	PASPHIGRSNEEEETSDSSLEKQTRSKYCTE
O95425	Supervillin	SVIL	S	66		-1.27611	-2.41274	-1.33613	-1.73774	-1.87045	-1.52926	-2.72218	-1.68601		0.912334	1.04955e-06	80.585	68.225	80.585	PHIGRSNEEEETSDSSLEKQTRSKYCTETSG
O95425	Supervillin	SVIL	S	261		-1.44443	-1.75829	-1.5427	-1.44965	-1.49834	-1.67064	-1.99598	-1.25856		0.622286	2.73686e-05	65.225	45.567	55.546	PKHAHSSSLQQAASRSPSFGDPQLSPEARPS
O95425	Supervillin	SVIL	S	263		-0.868787	-0.940142	-0.778552	-1.00259	-0.805463	-0.635906	0.350445	-0.32974		0.816518	2.73686e-05	65.225	45.567	43.03	HAHSSSLQQAASRSPSFGDPQLSPEARPSTG
O95425	Supervillin	SVIL	S	270		2.00772	1.68134	1.84208	1.78998	1.47307	1.67444	1.38244	1.63497		0.999999	1.42754e-05	70.569	50.847	69.979	QQAASRSPSFGDPQLSPEARPSTGKPKHEWF
O95425	Supervillin	SVIL	S	1120		0.851217	-1.04811	-0.241723	-0.882229	-1.22902	-1.68796	-2.62897	-1.52956		0.991849	3.15918e-07	79.317	57.119	79.317	AAGEIKTPTGEGLLDSPSKTMSIKERLALLK
O95425	Supervillin	SVIL	S	968		2.93217	2.53173	2.70222	2.30884	2.39793	2.76726	1.69039	2.8454		1	1.664e-264	256.26	193.63	200.33	KRALTGRDSGMEKYGSFEEAEASYPILNRAR
O95429	BAG family molecular chaperone regulator 4	BAG4	S	179		-2.0867	-2.17103	-2.56897	-1.8651	-1.95856	-0.410012	-0.806631	-0.643436		0.900797	0.000113676	61.435	42.704	61.435	SYSTEVPSTYRSSGNSPTPVSRWIYPQQDCQ
O95453	Poly(A)-specific ribonuclease PARN	PARN	S	619		2.38045	2.58111	2.72247	2.70323	2.5487	2.87446	2.61868	2.80185		0.999976	1.46477e-08	109.72	56.394	109.72	GRKKAKKLKRMKKELSPAGSISKNSPATLFE
O95453	Poly(A)-specific ribonuclease PARN	PARN	S	623											0.491643	0.00155928	55.401	21.44	55.401	AKKLKRMKKELSPAGSISKNSPATLFEVPDT
O95453	Poly(A)-specific ribonuclease PARN	PARN	S	557		0.571623	1.13029	0.563788	0.524448	0.386121	0.583775	0.0901461	1.06102		0.958051	7.58432e-08	81.632	74.593	81.632	QCIPYTLQNHYYRNNSFTAPSTVGKRNLSPS
O95466	Formin-like protein 1	FMNL1	S	1031		4.87682	6.15888	5.43819	5.79276	5.6594	4.83524	4.71364	4.70427		1	6.25237e-56	169.06	157.09	58.831	AGADTPGKGEPPAPKSPPKARRPQMDLISEL
O95466	Formin-like protein 1	FMNL1	S	184		4.04917	3.89726	4.53892	4.30464	4.59461	3.4981	3.31178	3.76905		1	6.6465e-61	166.57	117.26	99.451	DNGASNSEKNKPLEQSVEDLSKGPPSSVPKS
O95466	Formin-like protein 1	FMNL1	S	624		0.333748	1.13727	0.72606	0.618506	0.424953	0.019062	0.441037	0.027132		1	1.26423e-05	73.927	43.055	73.927	PPPPGGPPDALGRRDSELGPGVKAKKPIQTK
O95471	Claudin-7	CLDN7	S	200		-0.216992	-2.57862	-3.07058	-0.713688	-2.17246	-1.0736	-1.79617	-1.05556		0.998462	0.0221574	46.158	31.951	46.158	SCPGNESKAGYRVPRSYPKSNSSKEYV____
O95487	Protein transport protein Sec24B	SEC24B	S	1220		-1.24254	-0.80981	-0.597561	-0.0706453	-0.503446	-0.465428	0.0269928	-0.204047		0.5	0.000112281	54.234	34.128	54.234	LSSERARSFITWLRDSRPLSPILHIVKDESP
O95487	Protein transport protein Sec24B	SEC24B	S	1224		1.52531	1.68183	1.77162	1.84598	1.88212	1.90542	2.37476	2.2345		0.599168	6.69085e-05	66.977	41.528	66.977	RARSFITWLRDSRPLSPILHIVKDESPAKAE
O95490	Latrophilin-2	LPHN2	S	1430		1.93116	0.422831	0.734841	0.90675	0.765366	0.334403	0.967058	0.485561		0.996306	6.3463e-05	59.513	45.55	59.513	AGHQLQMCYQISRGNSDGYIIPINKEGCIPE
O95544	NAD kinase	NADK	S	46											0.39348	0.00133638	47.222	22.43	47.222	TWSYNHPIRGRAKSRSLSASPALGSTKEFRR
O95544	NAD kinase	NADK	S	55		0.384215	0.774775	1.3641	1.12995	1.46726	0.989999	1.33479	1.3736		0.977876	1.74177e-10	107.09	82.745	107.09	GRAKSRSLSASPALGSTKEFRRTRSLHGPCP
O95544	NAD kinase	NADK	S	44											0.39348	0.00133638	47.222	22.43	47.222	DETWSYNHPIRGRAKSRSLSASPALGSTKEF
O95613	Pericentrin	PCNT	S	2352		-1.85913	-2.59666	-2.4476	-3.39839	-2.34119	-2.4867		-2.74571		0.951406	1.38423e-06	57.838	44.781	57.838	DRSEKSDGSGFGARLSPGSGGPEAQTAGPVT
O95613	Pericentrin	PCNT	S	1653		1.73843	1.7898	1.17829	1.58888	1.00173	1.66141	1.42384	1.18705		1	2.36036e-05	95.428	55.511	74.987	EIQLEVTQRALLRRESEVLDLKEQLEKMKGD
O95622	Adenylate cyclase type 5	ADCY5	S	155		-2.31059	-2.06027	-1.31581	-1.68925	-2.03676	-1.02943	-0.978449	-0.879152		1	0.000363983	83.045	54.087	83.045	AAAAASAGGTEVRPRSVEVGLEERRGKGRAA
O95639	Cleavage and polyadenylation specificity factor subunit 4	CPSF4	S	200											0.351191	5.0255e-05	89.663	74.409	88.755	TQPPAKQSNNPPLQRSSSLIQLTSQNSSPNQ
O95639	Cleavage and polyadenylation specificity factor subunit 4	CPSF4	S	201											0.351191	5.0255e-05	89.663	74.409	88.755	QPPAKQSNNPPLQRSSSLIQLTSQNSSPNQQ
O95639	Cleavage and polyadenylation specificity factor subunit 4	CPSF4	S	202											0.373694	5.09011e-05	89.663	74.409	57.293	PPAKQSNNPPLQRSSSLIQLTSQNSSPNQQR
O95639	Cleavage and polyadenylation specificity factor subunit 4	CPSF4	S	212		-1.45635	-1.54946	-1.61339	-2.32022	-1.52025	-1.92704	-2.62769	-1.92272		0.730133	5.18748e-05	81.017	64.273	81.017	LQRSSSLIQLTSQNSSPNQQRTPQVIGVMQS
O95644	Nuclear factor of activated T-cells, cytoplasmic 1	NFATC1	S	903		-2.88705	-2.11436	-2.95463	-3.17927	-2.95527	-3.61956	-2.71426	-4.00371		0.999483	0.000514691	40.756	29.316	40.756	PTAGPRLLPEVHEDGSPNLAPIPVTVKREPE
O95671	N-acetylserotonin O-methyltransferase-like protein	ASMTL	S	21		-0.331201	0.243928	0.289818	0.365582	0.111301	0.340172	1.35868	0.0824833		0.959682	0.000504748	70.399	51.619	70.399	VIGKLLHKRVVLASASPRRQEILSNAGLRFE
O95674	Phosphatidate cytidylyltransferase 2	CDS2	S	33		-1.12137	-1.42464	-1.79741	-2.04921	-1.1384	-0.653865	-1.25415	-1.29205		0.858151	1.49352e-07	84.169	63.328	84.169	DKESESEAKVDGETASDSESRAESAPLPVSA
O95684	FGFR1 oncogene partner	FGFR1OP	S	156		2.58022	2.82752	2.44738	2.10604	2.38245	2.60394	1.80243	2.60851		0.997052	1.08547e-09	95.551	85.432	70.632	GPTTGEGALDLSDVHSPPKSPEGKTSAQTTP
O95684	FGFR1 oncogene partner	FGFR1OP	S	160		2.71123	2.87674	2.49546	2.1614	2.34665	2.62877	1.81693	2.53873		0.999979	1.08547e-09	95.551	85.432	95.551	GEGALDLSDVHSPPKSPEGKTSAQTTPSKIP
O95685	Protein phosphatase 1 regulatory subunit 3D	PPP1R3D	S	46		1.06916	0.950854	0.90475	0.891769	1.01096	0.697917	1.45384	0.884741		1	1.59663e-06	105.17	76.758	60.49	DGGVALEPRACRPPGSPGRAPPPTPAPSGCD
O95685	Protein phosphatase 1 regulatory subunit 3D	PPP1R3D	S	74		-0.535983	-1.28604	-1.1487	-1.38088	-1.2054	-1.04964	-0.660886	-1.04907		0.999719	0.003107	58.699	40.834	58.699	GCDPRLRPIILRRARSLPSSPERRQKAAGAP
O95685	Protein phosphatase 1 regulatory subunit 3D	PPP1R3D	S	77		-1.40484	-2.17103	-2.04798	-3.55719	-2.32305	-2.29922	-1.60938	-2.26258		0.683705	0.00480159	58.699	40.834	58.699	PRLRPIILRRARSLPSSPERRQKAAGAPGAA
O95685	Protein phosphatase 1 regulatory subunit 3D	PPP1R3D	S	23		-0.478775	-0.895042	-0.760132	-0.553515	-0.263447	-0.656212	-1.20973	-1.0015		0.553121	2.28444e-05	108.71	93.17	108.71	AVLPSALGSRKLGPRSLSCLSDLDGGVALEP
O95685	Protein phosphatase 1 regulatory subunit 3D	PPP1R3D	S	25		0.561532	0.638361	0.726205	0.224329	1.08229	0.817507	1.31152	1.04037		0.997761	5.47236e-24	142.43	126.89	120.63	LPSALGSRKLGPRSLSCLSDLDGGVALEPRA
O95685	Protein phosphatase 1 regulatory subunit 3D	PPP1R3D	S	133		-1.18481	-0.876024	-0.748575	-0.815726	-0.889404	-0.663628	-0.720474	-0.536589		0.999642	6.20525e-05	64.295	50.891	64.295	VFNAGDDPSVPLHVLSRLAINSDLCCSSQDL
O95696	Bromodomain-containing protein 1	BRD1	S	131		0.179785	-0.47333	-0.279815	-0.106011	-0.72471	-0.0805903	-0.693751	-0.656337		0.6174	0.00322928	46.73	32.31	46.73	ALPEPKVRIVEYSPPSAPRRPPVYYKFIEKS
O95696	Bromodomain-containing protein 1	BRD1	S	801											0.444012	6.43013e-05	84.946	67.457	84.946	EVLPRLETLLQPRKRSRSTCGDSEVEEESPG
O95696	Bromodomain-containing protein 1	BRD1	S	803											0.444012	6.43013e-05	84.946	67.457	84.946	LPRLETLLQPRKRSRSTCGDSEVEEESPGKR
O95696	Bromodomain-containing protein 1	BRD1	S	808											0.381122	9.00673e-06	112.32	95.244	112.32	TLLQPRKRSRSTCGDSEVEEESPGKRLDAGL
O95714	E3 ubiquitin-protein ligase HERC2;Putative HERC2-like protein 3	HERC2;HERC2P3	S	1588		1.32504	1.46303	1.73268	1.2877	1.78993	1.77729	0.712709	1.80283		1	8.65931e-07	77.065	61.473	77.065	GNEESDLEEACILPHSPINVDKRPIAIKSPK
O95714	E3 ubiquitin-protein ligase HERC2	HERC2	S	2454		-1.0378	-0.632158	-1.81594	-1.71387	-0.731698	-0.596048	-1.02467	-1.36101		0.999991	1.6111e-05	53.262	39.942	53.262	AVQHIRPARVKRRKQSPVPALPIVVQLMEMG
O95721	Synaptosomal-associated protein 29	SNAP29	S	77		-1.68033	-1.91535	-1.42765	-1.48573	-1.18029	-1.29729	-1.0309	-1.41715		0.971837	2.98596e-09	101.39	82.663	101.39	RSLALMYESEKVGVASSEELARQRGVLERTE
O95721	Synaptosomal-associated protein 29	SNAP29	S	78		-1.02175	-1.86792	-1.05412	-1.06951	-0.846915	-1.36694	-0.80308	-0.85383		0.575256	1.0677e-06	79.659	53.616	79.659	SLALMYESEKVGVASSEELARQRGVLERTEK
O95721	Synaptosomal-associated protein 29	SNAP29	S	163		-1.87593	-1.40644	-2.3114	-1.88713	-1.88596	-1.67228	-0.833539	-0.962222		0.996219	0.00275426	45.077	37.152	45.077	EAISTSKEQEAKYQASHPNLRKLDDTDPVPR
O95747	Serine/threonine-protein kinase OSR1	OXSR1	S	359		-2.11587	-0.903687	-1.08459	-1.32	-1.76825	-1.77057	-1.48861	-1.74014		0.998973	0.000119092	66.299	22.694	66.299	DEESEEGKAAISQLRSPRVKESISNSELFPT
O95747	Serine/threonine-protein kinase OSR1	OXSR1	S	427		-0.618986	-0.82816	-0.852413	-0.813428	-1.00481	-0.633162	-0.485344	-0.729614		0.845142	8.18769e-05	58.123	44.461	58.123	AEPAKTAQALSSGSGSQETKIPISLVLRLRN
O95759	TBC1 domain family member 8	TBC1D8	S	1054		-2.15977	-1.65058	-2.23251	-1.68653	-2.32315	-1.88135	-1.86793	-2.25394		0.819275	8.44455e-05	59.9	47.186	59.9	SCSQECGEELRASAPSPEDSVFADTGKTPQD
O95759	TBC1 domain family member 8	TBC1D8	S	1039											0.360573	0.000904332	43.297	29.334	43.297	LLQIGEVGQRGSSSGSCSQECGEELRASAPS
O95759	TBC1 domain family member 8	TBC1D8	S	1041											0.360573	0.000904332	43.297	29.334	43.297	QIGEVGQRGSSSGSCSQECGEELRASAPSPE
O95772	MLN64 N-terminal domain homolog	STARD3NL	S	193		0.559755	0.312281	0.39633	0.0115118	0.129396	-0.0782566	0.733087	0.194693		1	7.13207e-09	111.63	78.401	66.262	QEAEEENRLLIVQDASERAALIPGGLSDGQF
O95785	Protein Wiz	WIZ	S	983		-0.69542	-0.164526	-1.02772	-0.893648	-1.30976	-0.48284	-0.9791	-0.615165		0.818363	3.63279e-05	66.246	55.761	66.246	SPPGFSAKGLGHPPSSPLLKKTPLALAGSPT
O95785	Protein Wiz	WIZ	S	1146		-0.015954	0.209383	-0.200115	-0.333786	-0.0781412	-0.156904	0.373549	-0.0834198		0.999508	1.06622e-06	82.089	64.808	82.089	LHISPLAKKLPPPPGSPLGHSPTASPPPTAR
O95785	Protein Wiz	WIZ	S	996		2.759	2.67161	2.19487	2.43208	2.10772	2.37912	1.33698	1.93195		0.988869	3.75613e-07	79.511	60.678	51.771	PSSPLLKKTPLALAGSPTPKNPEDKSPQLSL
O95785	Protein Wiz	WIZ	S	1010		0.0150604	0.00419712	-0.310779	0.16873	-0.301276	0.0766401	-0.775927	0.134931		0.836809	9.82887e-06	79.676	54.622	79.676	GSPTPKNPEDKSPQLSLSPRPASPKAQWPQS
O95785	Protein Wiz	WIZ	S	1012		0.703628	0.989207	0.757564	0.877563	0.541772	0.79203	0.566287	0.578076		0.697557	0.000119835	62.966	39.485	62.966	PTPKNPEDKSPQLSLSPRPASPKAQWPQSED
O95785	Protein Wiz	WIZ	S	1017		3.69606	3.45804	3.46595	3.68938	3.37125	3.45123	2.98063	3.41243		0.999715	1.67089e-06	94.845	79.305	62.966	PEDKSPQLSLSPRPASPKAQWPQSEDEGPLN
O95785	Protein Wiz	WIZ	S	1106		0.0291567	0.188063	0.0689116	0.105026	-0.368584	-0.106216	-0.948563	-0.518332		0.995185	0.000239654	56.055	38.977	56.055	RTQSRPGGPPNPPGPSPKALAKMMGGAGPGS
O95789	Zinc finger MYM-type protein 6	ZMYM6	S	397		-2.89901	-1.77256	-1.78989	-1.33209	-1.73469	-2.04038	-1.99446	-2.26899		0.608178	4.5415e-05	55.846	37.014	55.846	SRSAVSIGGGNTSAVSPSSIRGSAAASLQPL
O95801	Tetratricopeptide repeat protein 4	TTC4	S	51		-0.838103	-0.695685	-1.22223	-2.28968	-1.48448	-0.767706	-0.24436	-0.778807		1	0.00380573	69.423	29.422	59.245	EKEFEKVPLFMSRAPSEIDPRENPDLACLQS
O95810	Serum deprivation-response protein	SDPR	S	361											0.249721	2.10951e-20	79.458	73.163	47.522	LVEGEIAEEAAEKATSRGSNSGMDSNIDLTI
O95810	Serum deprivation-response protein	SDPR	S	364											0.249721	2.10951e-20	79.458	73.163	47.522	GEIAEEAAEKATSRGSNSGMDSNIDLTIVED
O95810	Serum deprivation-response protein	SDPR	S	366											0.246065	2.10951e-20	79.458	73.163	44.916	IAEEAAEKATSRGSNSGMDSNIDLTIVEDEE
O95810	Serum deprivation-response protein	SDPR	S	370											0.19994	2.10951e-20	79.458	73.163	79.458	AAEKATSRGSNSGMDSNIDLTIVEDEEEESV
O95810	Serum deprivation-response protein	SDPR	S	264		-1.09542	-0.808016	-1.31186	-0.167891	-1.10358	-0.378446	-0.693441	-0.654499		1	0.0046558	70.816	30.465	70.816	QNIEKKMNKLGTKIVSVERREKIKKSLTSNH
O95810	Serum deprivation-response protein	SDPR	S	27		-0.212375	0.199091	0.00985622	-0.0117054	0.0810127	0.396127	0.28696	0.402721		0.641375	2.63248e-07	57.078	51.086	57.078	QHPGSDMRQEKPSSPSPMPSSTPSPSLNLGN
O95810	Serum deprivation-response protein	SDPR	S	288		2.72292	2.69161	3.0646	3.50534	3.44368	3.8291	2.93747	4.00124		0.613569	7.79497e-08	110.74	73.142	110.74	KSLTSNHQKISSGKSSPFKVSPLTFGRKKVR
O95810	Serum deprivation-response protein	SDPR	S	293		3.24841	3.37692	3.5904	4.00303	3.95344	4.39059	3.58578	4.48087		0.999598	7.79497e-08	110.74	73.142	81.915	NHQKISSGKSSPFKVSPLTFGRKKVREGESH
O95817	BAG family molecular chaperone regulator 3	BAG3	S	268											0.499387	8.78578e-05	61.096	40.715	61.096	DDWEPRPLRAASPFRSSVQGASSREGSPARS
O95817	BAG family molecular chaperone regulator 3	BAG3	S	269											0.499387	8.78578e-05	61.096	40.715	61.096	DWEPRPLRAASPFRSSVQGASSREGSPARSS
O95817	BAG family molecular chaperone regulator 3	BAG3	S	274		-0.255398	-1.93413	-0.554624	-0.405455	-0.101399	-0.0674543	-0.872253	-0.420808		0.492159	0.000519407	51.566	31.198	51.566	PLRAASPFRSSVQGASSREGSPARSSTPLHS
O95817	BAG family molecular chaperone regulator 3	BAG3	S	275		0.796732	-0.413745	0.558754	0.673542	1.11299	1.19961	0.68894	0.934073		0.672635	0.000325263	57.366	31.719	51.888	LRAASPFRSSVQGASSREGSPARSSTPLHSP
O95817	BAG family molecular chaperone regulator 3	BAG3	S	171											0.473299	0.000198641	42.746	36.017	42.746	AAAAAQPPASHGPERSQSPAASDCSSSSSSA
O95817	BAG family molecular chaperone regulator 3	BAG3	S	173		-3.07265	-4.91069	-2.90355	-4.21829	-2.54801			-3.17135		0.784432	8.02534e-17	132.42	125.47	132.42	AAAQPPASHGPERSQSPAASDCSSSSSSASL
O95817	BAG family molecular chaperone regulator 3	BAG3	S	283											0.333301	0.000683134	47.288	33.625	47.288	SSVQGASSREGSPARSSTPLHSPSPIRVHTV
O95817	BAG family molecular chaperone regulator 3	BAG3	S	284											0.333301	0.000683134	47.288	33.625	47.288	SVQGASSREGSPARSSTPLHSPSPIRVHTVV
O95817	BAG family molecular chaperone regulator 3	BAG3	S	289		-4.97117	-4.64955	-4.12418	-4.22023	-2.56237	-2.56264	-2.18037	-2.81201		0.85222	0.00222321	49.265	34.389	49.265	SSREGSPARSSTPLHSPSPIRVHTVVDRPQQ
O95817	BAG family molecular chaperone regulator 3	BAG3	S	279		0.796732	-0.413745	0.558754	0.673542	1.11299	1.19961	0.68894	0.934073		0.996337	0.000325263	57.366	31.719	57.366	SPFRSSVQGASSREGSPARSSTPLHSPSPIR
O95817	BAG family molecular chaperone regulator 3	BAG3	S	377		3.12499	2.96158	2.80521	2.57398	2.95169	3.07266	3.00781	2.98081		0.998332	7.09606e-07	72.425	58.264	72.425	VEVKVPPAPVPCPPPSPGPSAVPSSPKSVAT
O95817	BAG family molecular chaperone regulator 3	BAG3	S	381											0.424771	3.80291e-05	50.055	33.827	50.055	VPPAPVPCPPPSPGPSAVPSSPKSVATEERA
O95817	BAG family molecular chaperone regulator 3	BAG3	S	385		-0.223152	-0.642386	-0.600557	-0.55595	-0.369963	-0.575496	-1.00185	-0.522555		0.517817	4.37736e-05	49.559	27.756	49.559	PVPCPPPSPGPSAVPSSPKSVATEERAAPST
O95817	BAG family molecular chaperone regulator 3	BAG3	S	386		1.072	1.07141	0.4819	0.12448	0.495474	0.269696	-0.698269	0.334321		0.706649	1.33588e-06	62.295	45.807	62.295	VPCPPPSPGPSAVPSSPKSVATEERAAPSTA
O95819	Mitogen-activated protein kinase kinase kinase kinase 4	MAP4K4	S	800		-1.06404	-2.14065	-1.90757	-1.77636	-1.91764	-2.37396	-1.34862	-2.32655		0.805082	2.47969e-05	68.168	33.894	68.168	GADESTSGPEDTRAASSLNLSNGETESVKTM
O95819	Mitogen-activated protein kinase kinase kinase kinase 4	MAP4K4	S	900		2.81592	2.70853	2.94459	2.85335	2.69394	2.58951	2.34798	2.58826		1	9.09782e-09	121.26	106.5	121.26	GMRPEAIRQDPTRKGSVVNVNPTNTRPQSDT
O95819	Mitogen-activated protein kinase kinase kinase kinase 4	MAP4K4	S	639		-1.73269	-4.28889	-2.69289	-3.84678	-3.46661	-3.63828	-2.05018	-2.93684		0.994581	0.00029331	46.131	36.032	46.131	PVRTTSRSPVLSRRDSPLQGSGQQNSQAGQR
O95819	Mitogen-activated protein kinase kinase kinase kinase 4	MAP4K4	S	631		0.157727	-0.9193	-0.244407	0.207542	-0.14547	-0.217184	-0.342428	-0.554998		0.676925	0.00416804	44.024	27.77	44.024	QRPAEPQVPVRTTSRSPVLSRRDSPLQGSGQ
O95831	Apoptosis-inducing factor 1, mitochondrial	AIFM1	S	292		-1.31759	-0.633161	-0.303555	-0.895984	-0.283474	-0.619185	-0.340001	-0.238631		1	0.00247399	51.841	24.22	51.841	VKSRTTLFRKIGDFRSLEKISREVKSITIIG
O95831	Apoptosis-inducing factor 1, mitochondrial	AIFM1	S	268		-2.34933	-2.12806	-1.86024	-1.64329	-1.45074	-1.77298	-0.699738	-1.30174		0.844625	0.0402239	46.129	7.3528	46.129	YEKCLIATGGTPRSLSAIDRAGAEVKSRTTL
O95835	Serine/threonine-protein kinase LATS1	LATS1	S	613		3.14311	2.59554	3.0427	3.01996	2.90903	2.96521	2.8619	2.97851		0.578614	8.50359e-06	68.751	39.404	68.751	ENVDSGDKEKKQITTSPITVRKNKKDEERRE
O95835	Serine/threonine-protein kinase LATS1	LATS1	S	278		-0.78756	-1.0629	-0.954084	-0.803133	-0.352012	-0.762358	-0.599978	-1.00808		0.999247	4.62595e-10	97.235	75.984	97.235	PPPPSWEPNSQTKRYSGNMEYVISRISPVPP
O95835	Serine/threonine-protein kinase LATS1	LATS1	S	464		-1.59956	-1.52929	-1.40601	-1.5515	-1.80986	-1.65783	-1.0162	-1.54832		0.840293	0.00178456	53.001	39.948	53.001	HEIPTWQPNIPVRSNSFNNPLGNRASHSANS
O95931	Chromobox protein homolog 7	CBX7	S	113		-4.44119	-3.25141	-3.94141	-3.47622	-4.37517	-4.2675		-3.94127		0.567971	5.30412e-05	58.712	46.157	58.712	KEKLCFSLTCPLGSGSPEGVVKAGAPELVDK
O95936	Eomesodermin homolog	EOMES	S	596											0.486132	8.92871e-05	65.038	44.657	65.038	YQRKMAAGLPWTSRTSPTVFSEDQLSKEKVK
O95983	Methyl-CpG-binding domain protein 3	MBD3	S	85		0.758265	0.616521	0.853551	0.722421	0.582257	0.121946	0.625506	0.198425		0.955415	0.000148719	65.043	44.203	65.043	LMSKMNKSRQRVRYDSSNQVKGKPDLNTALP
O95994	Anterior gradient protein 2 homolog	AGR2	S	146		-1.42554	-1.39109	-1.41576	-0.453639	-0.853329	-0.317036	-0.179643	-0.250743		0.960595	0.0028887	47.189	24.957	47.189	VDPSLTVRADITGRYSNRLYAYEPADTALLL
Q9NZH5	Securin-2;Securin	PTTG2;PTTG1	S	165		1.65268	0.199607	1.10195	0.310648	0.16406	0.117627	-0.790029	-0.582853		1	2.42586e-06	70.889	47.284	70.889	DEEGELEKLFQLGPPSPVKMPSPPWECNLLQ
O95999	B-cell lymphoma/leukemia 10	BCL10	S	138		0.21357	0.528427	-0.422793	0.174974	0.250895	0.648471	-1.00578	-0.00189018		0.855353	9.51723e-10	100.11	83.086	65.563	EPFPDGATNNLSRSNSDESNFSEKLRASTVM
O96007	Molybdopterin synthase catalytic subunit	MOCS2	S	20		-0.224796	0.158767	-0.528709	-0.0942688	-0.200359	-0.186698	-0.232682	-0.222985		0.999908	0.000208102	47.392	35.809	47.392	EISSSCFSLETKLPLSPPLVEDSAFEPSRKD
O96013	Serine/threonine-protein kinase PAK 4	PAK4	S	181		3.40279	2.98548	3.40184	3.2409	3.464	3.53134	2.98811	3.61982		0.999183	2.92116e-32	151.05	117.21	137.88	GSGGPQESSRDKRPLSGPDVGTPQPAGLASG
O96013	Serine/threonine-protein kinase PAK 4	PAK4	S	104		-0.321219	-1.51257	-0.0863762	-0.481216	-1.02154	-0.788698	-0.431745	-0.860271		1	0.00122952	53.211	28.801	53.211	FENMSVTRSNSLRRDSPPPPARARQENGMPE
O96013	Serine/threonine-protein kinase PAK 4	PAK4	S	474		1.19714	1.6556	1.3984	0.442217	1.69024	1.24886	1.00377	1.00778		0.999728	6.84118e-17	136.34	112.41	136.34	FGFCAQVSKEVPRRKSLVGTPYWMAPELISR
O96013	Serine/threonine-protein kinase PAK 4	PAK4	S	97		-4.11991	-5.56153	-2.96857	-4.80547	-4.18281	-5.54831	-2.84772	-3.89715		0.653678	0.00488589	40.179	27.819	40.179	LTLLLDEFENMSVTRSNSLRRDSPPPPARAR
O96013	Serine/threonine-protein kinase PAK 4	PAK4	S	99		-4.11991	-5.56153	-2.96857	-4.80547	-4.18281	-5.54831	-2.84772	-3.89715		0.653678	0.00488589	40.179	27.819	40.179	LLLDEFENMSVTRSNSLRRDSPPPPARARQE
O96017	Serine/threonine-protein kinase Chk2	CHEK2	S	260		1.39702	0.713251	0.112405	0.522211	-1.59881	-1.66221	-1.48298	-1.58699		1	0.00618897	78.77	42.069	78.77	KVAIKIISKRKFAIGSAREADPALNVETEIE
O96019	Actin-like protein 6A	ACTL6A	S	233		3.58785	3.23129	3.68101	2.59951	3.25868	2.21315	1.94129	1.88106		1	9.10708e-10	94.454	68.736	94.454	VPPYMIASKEAVREGSPANWKRKEKLPQVTR
P07327	Alcohol dehydrogenase 1A;Alcohol dehydrogenase 1C	ADH1A;ADH1C	S	23		-2.336	-1.14515	-1.98038	-1.97483	-1.17489	-1.25569	-1.56616	-0.948649		1	2.36347e-05	66.335	47.74	66.335	IKCKAAVLWELKKPFSIEEVEVAPPKAHEVR
P00338	L-lactate dehydrogenase A chain	LDHA	S	310											0.489076	0.00731592	45.829	19.786	45.829	LGQNGISDLVKVTLTSEEEARLKKSADTLWG
P00352	Retinal dehydrogenase 1	ALDH1A1	S	413		-0.399834	0.634027	-0.400143	0.276456	0.623454	-0.119952	0.971788	0.476646		1	0.000833343	61.11	31.763	61.11	KEEIFGPVQQIMKFKSLDDVIKRANNTFYGL
P00352	Retinal dehydrogenase 1	ALDH1A1	S	2											0.249961	7.62229e-06	47.288	21.902	47.288	______________MSSSGTPDLPVLLTDLK
P00352	Retinal dehydrogenase 1	ALDH1A1	S	3											0.249961	7.62229e-06	47.288	21.902	47.288	_____________MSSSGTPDLPVLLTDLKI
P00352	Retinal dehydrogenase 1	ALDH1A1	S	4											0.249961	7.62229e-06	47.288	21.902	47.288	____________MSSSGTPDLPVLLTDLKIQ
P49448	Glutamate dehydrogenase 2, mitochondrial;Glutamate dehydrogenase 1, mitochondrial	GLUD2;GLUD1	S	450		-4.36462	-2.77055	-3.2269	-3.31771	-2.05013	-3.94094	-3.35945	-2.37722		0.949998	0.00402512	42.976	22.835	42.976	VTVSYFEWLKNLNHVSYGRLTFKYERDSNYH
P00519	Tyrosine-protein kinase ABL1	ABL1	S	618											0.333333	0.000269463	54.368	31.04	41.554	LIKKKKKTAPTPPKRSSSFREMDGQPERRGA
P00519	Tyrosine-protein kinase ABL1	ABL1	S	619											0.333333	0.000269463	54.368	31.04	41.554	IKKKKKTAPTPPKRSSSFREMDGQPERRGAG
P00519	Tyrosine-protein kinase ABL1	ABL1	S	620											0.333333	0.000269463	54.368	31.04	41.554	KKKKKTAPTPPKRSSSFREMDGQPERRGAGE
P00533	Epidermal growth factor receptor	EGFR	S	1042											0.38851	0.000352884	43.955	27.649	43.955	PSTSRTPLLSSLSATSNNSTVACIDRNGLQS
P00558	Phosphoglycerate kinase 1	PGK1	S	203		2.7448	3.35296	3.3279	3.25644	3.15955	2.93354	3.40967	3.16497		1	1.60669e-71	181.87	159.24	80.979	FLMKKELNYFAKALESPERPFLAILGGAKVA
P00747	Plasminogen;Plasmin heavy chain A;Activation peptide;Angiostatin;Plasmin heavy chain A, short form;Plasmin light chain B	PLG	S	45		-1.53912	-0.653194	-1.84754	-1.90271	-1.5649	-1.2177	-2.26952	-1.89994		1	6.21392e-05	57.973	43.554	57.973	GASLFSVTKKQLGAGSIEECAAKCEEDEEFT
P00918	Carbonic anhydrase 2	CA2	S	216		-2.22869	-0.633579	-1.01703	-0.450615	-0.123654	-0.870159	1.19563	-0.339338		0.966261	1.65002e-06	77.894	54.659	77.894	PLLECVTWIVLKEPISVSSEQVLKFRKLNFN
P00918	Carbonic anhydrase 2	CA2	S	151		1.30489	2.71765	2.15783	3.15967	2.69496	2.3381	2.51194	2.7571		1	0.000192658	63.181	41.935	63.181	QPDGLAVLGIFLKVGSAKPGLQKVVDVLDSI
P00973	2'-5'-oligoadenylate synthase 1	OAS1	S	50		-1.57744	1.53772	-0.962522	-1.68621	-1.13874	0.26593	-1.33023	-1.43174		0.864187	9.93886e-06	74.392	49.176	56.359	DIICGFLKERCFRGSSYPVCVSKVVKGGSSG
P01008	Antithrombin-III	SERPINC1	S	68		2.51378	2.72427	2.36859	2.62004	2.52691	2.94764	2.56461	2.58233		0.999978	3.8124e-05	100.79	87.728	100.79	CIYRSPEKKATEDEGSEQKIPEATNRRVWEL
P01034	Cystatin-C	CST3	S	43		1.0425	1.47248	1.02207	1.46533	2.02209	1.03973	2.2515	1.73614		1	6.63011e-24	142.43	123.39	45.916	SPGKPPRLVGGPMDASVEEEGVRRALDFAVG
P01042	Kininogen-1;Kininogen-1 heavy chain;T-kinin;Bradykinin;Lysyl-bradykinin;Kininogen-1 light chain;Low molecular weight growth-promoting factor	KNG1	S	332		3.9289	3.68676	3.09417	3.03867	3.90085	3.61199	2.81211	2.58391		0.988307	1.64533e-99	195.13	166.45	145.63	YFIDFVARETTCSKESNEELTESCETKKLGQ
P01833	Polymeric immunoglobulin receptor;Secretory component	PIGR	S	673		-2.86292	-0.763784	0.149675	-0.267323	-0.82613	-0.052947	0.069705	0.487783		1	0.00366852	56.359	25.809	48.741	VGVARARHRKNVDRVSIRSYRTDISMSDFEN
P01833	Polymeric immunoglobulin receptor;Secretory component	PIGR	S	274		-2.82003	-1.92576	-1.92989	-2.13071	-0.663775	-2.51155	-0.654774	-1.86781		0.5	2.84549e-05	67.605	60.566	67.605	LGPEVANVAKFLCRQSSGENCDVVVNTLGKR
P01833	Polymeric immunoglobulin receptor;Secretory component	PIGR	S	275		-2.82003	-1.92576	-1.92989	-2.13071	-0.663775	-2.51155	-0.654774	-1.86781		0.5	2.84549e-05	67.605	60.566	67.605	GPEVANVAKFLCRQSSGENCDVVVNTLGKRA
P01833	Polymeric immunoglobulin receptor;Secretory component	PIGR	S	734		2.1654	4.21892	4.83957	4.31705	3.91811	4.26907	3.5741	4.86958		0.621186	8.77683e-10	105.46	77.491	78.505	TESTTETKEPKKAKRSSKEEAEMAYKDFLLQ
P01833	Polymeric immunoglobulin receptor;Secretory component	PIGR	S	735		3.02862	5.02813	5.62848	5.06692	4.7166	5.04963	4.2175	5.65652		0.860317	6.66259e-102	198.95	175.11	46.408	ESTTETKEPKKAKRSSKEEAEMAYKDFLLQS
P01833	Polymeric immunoglobulin receptor;Secretory component	PIGR	S	676		0.690187	0.52161	1.04641	0.743043	0.494031	0.554936	0.68993	0.995298		0.995723	0.000124057	59.574	44.553	59.574	ARARHRKNVDRVSIRSYRTDISMSDFENSRE
P01833	Polymeric immunoglobulin receptor;Secretory component	PIGR	S	682		0.118576	2.15698	2.42025	1.6926	1.56255	2.02857	1.8369	2.53221		0.999598	1.04338e-10	106.17	91.755	106.17	KNVDRVSIRSYRTDISMSDFENSREFGANDN
P01833	Polymeric immunoglobulin receptor;Secretory component	PIGR	S	684		-2.54403	-2.22839	-1.52913	-2.72273	-2.82811	-1.73367	-2.47015	-1.23588		0.532929	0.00980297	40.577	23.945	40.577	VDRVSIRSYRTDISMSDFENSREFGANDNMG
P01857	Ig gamma-1 chain C region;Ig gamma-3 chain C region;Ig gamma-2 chain C region	IGHG1;IGHG3;IGHG2	S	327		-0.924612	-0.999784	1.1559	-0.0699072	-0.377074	-0.523296	-0.696871	-0.57026		0.996174	0.00212314	79.148	32.686	79.148	HEALHNHYTQKSLSLSPGK____________
Q31610	HLA class I histocompatibility antigen, B-81 alpha chain;HLA class I histocompatibility antigen, B-40 alpha chain;HLA class I histocompatibility antigen, B-48 alpha chain;HLA class I histocompatibility antigen, B-47 alpha chain;HLA class I histocompatibility antigen, B-44 alpha chain;HLA class I histocompatibility antigen, B-42 alpha chain;HLA class I histocompatibility antigen, B-41 alpha chain;…	HLA-B	S	352		-2.74633	-2.77483	-1.44949	-2.72705	-2.17065	-3.88816	-2.5578	-2.68158		0.572792	4.37595e-06	57.009	52.299	49.528	SGGKGGSYSQAACSDSAQGSDVSLTA_____
Q31610	HLA class I histocompatibility antigen, B-81 alpha chain;HLA class I histocompatibility antigen, B-40 alpha chain;HLA class I histocompatibility antigen, B-48 alpha chain;HLA class I histocompatibility antigen, B-47 alpha chain;HLA class I histocompatibility antigen, B-44 alpha chain;HLA class I histocompatibility antigen, B-42 alpha chain;HLA class I histocompatibility antigen, B-41 alpha chain;…	HLA-B	S	356		-1.05454	-2.19526	0.386989	-2.72705	-0.509872	-3.10746	1.09025	-2.68158		0.85541	3.19288e-06	75.358	68.56	75.358	GGSYSQAACSDSAQGSDVSLTA_________
Q31610	HLA class I histocompatibility antigen, B-81 alpha chain;HLA class I histocompatibility antigen, B-40 alpha chain;HLA class I histocompatibility antigen, B-48 alpha chain;HLA class I histocompatibility antigen, B-47 alpha chain;HLA class I histocompatibility antigen, B-44 alpha chain;HLA class I histocompatibility antigen, B-42 alpha chain;HLA class I histocompatibility antigen, B-41 alpha chain;…	HLA-B	S	359		-0.601925	-2.19526	0.625215	-2.72705	-0.188732	-2.18843	1.2237	-2.38157		0.85541	2.17316e-06	103.21	93.633	75.358	YSQAACSDSAQGSDVSLTA____________
Q09160	HLA class I histocompatibility antigen, A-80 alpha chain;HLA class I histocompatibility antigen, A-23 alpha chain;HLA class I histocompatibility antigen, A-69 alpha chain;HLA class I histocompatibility antigen, A-24 alpha chain;HLA class I histocompatibility antigen, A-2 alpha chain;HLA class I histocompatibility antigen, A-68 alpha chain	HLA-A	S	343		0.610119	1.34844	1.5729	2.23184	0.62915	0.913353	1.12736	1.59844		0.950904	2.88212e-19	135.7	120.11	77.791	AAVMWRKKSSVRKGGSYSQAASSDSAQGSDV
Q09160	HLA class I histocompatibility antigen, A-80 alpha chain;HLA class I histocompatibility antigen, A-23 alpha chain;HLA class I histocompatibility antigen, A-69 alpha chain;HLA class I histocompatibility antigen, A-24 alpha chain;HLA class I histocompatibility antigen, A-2 alpha chain;HLA class I histocompatibility antigen, A-68 alpha chain	HLA-A	S	345											0.460871	1.76164e-09	85.866	72.678	85.866	VMWRKKSSVRKGGSYSQAASSDSAQGSDVSL
Q09160	HLA class I histocompatibility antigen, A-80 alpha chain;HLA class I histocompatibility antigen, A-23 alpha chain;HLA class I histocompatibility antigen, A-69 alpha chain;HLA class I histocompatibility antigen, A-24 alpha chain;HLA class I histocompatibility antigen, A-2 alpha chain;HLA class I histocompatibility antigen, A-68 alpha chain	HLA-A	S	349											0.253869	1.76164e-09	67.69	60.414	67.69	KKSSVRKGGSYSQAASSDSAQGSDVSLTACK
Q09160	HLA class I histocompatibility antigen, A-80 alpha chain;HLA class I histocompatibility antigen, A-23 alpha chain;HLA class I histocompatibility antigen, A-69 alpha chain;HLA class I histocompatibility antigen, A-24 alpha chain;HLA class I histocompatibility antigen, A-2 alpha chain;HLA class I histocompatibility antigen, A-68 alpha chain	HLA-A	S	350											0.370913	1.76164e-09	67.69	60.414	40.682	KSSVRKGGSYSQAASSDSAQGSDVSLTACKV
Q09160	HLA class I histocompatibility antigen, A-80 alpha chain;HLA class I histocompatibility antigen, A-23 alpha chain;HLA class I histocompatibility antigen, A-69 alpha chain;HLA class I histocompatibility antigen, A-24 alpha chain;HLA class I histocompatibility antigen, A-2 alpha chain;HLA class I histocompatibility antigen, A-68 alpha chain	HLA-A	S	352		3.1606	3.89943	3.67112	4.17396	3.09745	3.40671	3.33969	4.0368		0.960572	1.096e-09	102.47	89.79	80.93	SVRKGGSYSQAASSDSAQGSDVSLTACKV__
Q09160	HLA class I histocompatibility antigen, A-80 alpha chain;HLA class I histocompatibility antigen, A-23 alpha chain;HLA class I histocompatibility antigen, A-69 alpha chain;HLA class I histocompatibility antigen, A-24 alpha chain;HLA class I histocompatibility antigen, A-2 alpha chain;HLA class I histocompatibility antigen, A-68 alpha chain	HLA-A	S	356		3.84163	5.20185	4.90259	5.48287	3.69951	4.58967	4.50661	5.39581		0.999624	1.76841e-14	128.86	118.05	112.88	GGSYSQAASSDSAQGSDVSLTACKV______
Q09160	HLA class I histocompatibility antigen, A-80 alpha chain;HLA class I histocompatibility antigen, A-23 alpha chain;HLA class I histocompatibility antigen, A-69 alpha chain;HLA class I histocompatibility antigen, A-24 alpha chain;HLA class I histocompatibility antigen, A-2 alpha chain;HLA class I histocompatibility antigen, A-68 alpha chain	HLA-A	S	359		3.8399	5.19951	4.92518	5.48257	3.78045	4.64302	4.6768	5.41052		0.97002	1.76841e-14	128.86	118.05	122.57	YSQAASSDSAQGSDVSLTACKV_________
P02545	Prelamin-A/C;Lamin-A/C	LMNA	S	599		-0.0372067	0.0553532	-0.16556	-0.149605	0.000279427	0.0790997	-0.189076	0.0504398		0.878528	3.84951e-29	110.57	99.319	110.57	RTVLCGTCGQPADKASASGSGAQVGGPISSG
P02545	Prelamin-A/C;Lamin-A/C	LMNA	S	601		-3.37425		-2.47764	-3.21047	-3.6121	-2.23202		-2.43154		0.676075	6.04002e-10	84.478	67.916	84.478	VLCGTCGQPADKASASGSGAQVGGPISSGSS
P02545	Prelamin-A/C;Lamin-A/C	LMNA	S	603		-2.33255	-2.12749	-3.11985	-2.90847	-2.70313	-2.9699		-1.38684		0.942616	1.59152e-14	125.26	110.21	125.26	CGTCGQPADKASASGSGAQVGGPISSGSSAS
P02545	Prelamin-A/C;Lamin-A/C	LMNA	S	612											0.473704	5.66973e-10	95.435	82.56	95.435	KASASGSGAQVGGPISSGSSASSVTVTRSYR
P02545	Prelamin-A/C;Lamin-A/C	LMNA	S	613		-0.303571	-1.04722	-0.968646	-1.26199	-0.927469	-0.57772	-1.11556	-0.584185		0.852884	4.2591e-26	141.14	118.73	141.14	ASASGSGAQVGGPISSGSSASSVTVTRSYRS
P02545	Prelamin-A/C;Lamin-A/C	LMNA	S	615		-1.20646	-0.360005	-1.05854	-2.08697	-0.873412	-0.864106	-0.588394	-0.732306		0.540328	3.7232e-85	187.33	163.01	187.33	ASGSGAQVGGPISSGSSASSVTVTRSYRSVG
P02545	Prelamin-A/C;Lamin-A/C	LMNA	S	616		-0.237605	-0.00902939	-0.125587	-0.633965	0.0474701	0.307884	0.646919	0.597666		0.757818	2.62901e-85	188.28	165.83	188.28	SGSGAQVGGPISSGSSASSVTVTRSYRSVGG
P02545	Prelamin-A/C;Lamin-A/C	LMNA	S	618											0.473024	9.16708e-45	156.69	138.87	156.69	SGAQVGGPISSGSSASSVTVTRSYRSVGGSG
P02545	Prelamin-A/C;Lamin-A/C	LMNA	S	619		-0.822419	0.204246	-0.500963	-2.12575	-0.058794	-0.00579262	0.359308	0.340727		0.778975	9.16708e-45	156.69	138.87	142.59	GAQVGGPISSGSSASSVTVTRSYRSVGGSGG
P02545	Prelamin-A/C;Lamin-A/C	LMNA	S	403											0.447063	3.32795e-05	80.142	56.261	80.142	RLSPSPTSQRSRGRASSHSSQTQGGGSVTKK
P02545	Prelamin-A/C;Lamin-A/C	LMNA	S	404		-1.22815	-1.34587	-1.62487	-1.05375	-1.33044	-0.14874	0.422256	-1.08519		0.539465	0.000105716	61.276	39.719	61.276	LSPSPTSQRSRGRASSHSSQTQGGGSVTKKR
P02545	Prelamin-A/C;Lamin-A/C	LMNA	S	406		-1.22815	-1.34587	-1.62487	-1.05375	-1.33044	-0.14874	0.422256	-1.08519		0.570422	0.000105716	61.276	39.719	61.276	PSPTSQRSRGRASSHSSQTQGGGSVTKKRKL
P02545	Prelamin-A/C;Lamin-A/C	LMNA	S	407		-0.264636	0.0621834	-0.664502	-0.0123138	-0.629717	0.393187	2.18773	0.0662327		0.560682	5.68193e-17	131.31	111.03	131.31	SPTSQRSRGRASSHSSQTQGGGSVTKKRKLE
P02545	Prelamin-A/C;Lamin-A/C	LMNA	S	301		1.20526	0.834024	0.771339	1.05124	0.776625	1.12732	1.27315	1.04687		0.947502	2.63691e-58	172.37	138.48	66.059	GAAHEELQQSRIRIDSLSAQLSQLQKQLAAK
P02545	Prelamin-A/C;Lamin-A/C	LMNA	S	307		-0.607851	-0.327152	-0.716669	-0.315035	-0.572135	-0.266346	-0.37036	-0.205199		0.997828	0.000141737	58.831	45.851	48.568	LQQSRIRIDSLSAQLSQLQKQLAAKEAKLRD
P02545	Prelamin-A/C;Lamin-A/C	LMNA	S	277		-0.239042	0.0906038	0.135559	0.11916	-0.445264	0.320895	0.171592	0.214458		1	4.88088e-05	46.082	22.859	40.477	ELEKTYSAKLDNARQSAERNSNLVGAAHEEL
P02545	Prelamin-A/C;Lamin-A/C	LMNA	S	282		-0.99163	-0.296182	-0.66412	-0.506199	-1.38661	-0.203385	-0.558822	-0.322846		0.499991	4.88088e-05	46.082	22.859	46.082	YSAKLDNARQSAERNSNLVGAAHEELQQSRI
P02545	Prelamin-A/C;Lamin-A/C	LMNA	S	107		1.57997	1.5251	1.54965	1.28704	0.990515	1.64579	0.835824	1.5335		1	0.00288779	90.108	13.887	74.464	LDSVAKERARLQLELSKVREEFKELKARNTK
P02545	Prelamin-A/C;Lamin-A/C	LMNA	S	390		6.80093	5.61176	5.92485	6.0687	5.36538	5.93958	5.23975	5.55012		0.999876	1.01859e-84	189.8	156.54	113.86	AYRKLLEGEEERLRLSPSPTSQRSRGRASSH
P02545	Prelamin-A/C;Lamin-A/C	LMNA	S	392		4.10028	3.14119	3.39234	3.66682	3.02027	3.23641	2.48907	2.97025		0.967905	2.02939e-06	87.216	61.111	42.809	RKLLEGEEERLRLSPSPTSQRSRGRASSHSS
P02545	Prelamin-A/C;Lamin-A/C	LMNA	S	395		4.21897	2.94721	3.21079	3.40795	2.39262	3.25164	2.53741	2.80868		0.554993	4.02181e-07	86.497	64.469	86.497	LEGEEERLRLSPSPTSQRSRGRASSHSSQTQ
P02545	Prelamin-A/C;Lamin-A/C	LMNA	S	5		-3.41471	-2.90514	-2.35914	-1.76402	-1.79218	-0.958499	-1.65464	-1.24362		0.999439	0.000349937	66.692	46.41	66.692	___________METPSQRRATRSGAQASSTP
P02545	Prelamin-A/C;Lamin-A/C	LMNA	S	212		-0.735414	-1.32492	-0.951843	-0.805731	-1.36799	-1.00995	-1.50202	-1.02901		0.999984	0.00371313	69.979	34.035	69.979	LQTMKEELDFQKNIYSEELRETKRRHETRLV
P02545	Prelamin-A/C;Lamin-A/C	LMNA	S	458		4.09793	3.53759	3.84772	2.87063	3.67512	2.93831	2.58175	2.51686		0.998297	5.90938e-26	147.25	118.11	53.188	EEVDEEGKFVRLRNKSNEDQSMGNWQIKRQN
P02545	Prelamin-A/C;Lamin-A/C	LMNA	S	12		0.602022	0.262558	0.182527	0.150012	0.119513	0.29651	-0.225571	-0.205199		0.999938	7.30295e-07	100.27	80.047	81.526	____METPSQRRATRSGAQASSTPLSPTRIT
P02545	Prelamin-A/C;Lamin-A/C	LMNA	S	18		-2.21315	-2.11229	-2.41708	-1.47443	-2.11393	-1.97451	-1.74686	-2.13412		0.659021	0.000195057	52.172	29.941	52.172	TPSQRRATRSGAQASSTPLSPTRITRLQEKE
P02545	Prelamin-A/C;Lamin-A/C	LMNA	S	22		2.3716	1.55091	1.23954	0.399792	0.573571	0.993164	-0.187536	0.700011		0.956949	1.67477e-05	71.08	53.216	52.527	RRATRSGAQASSTPLSPTRITRLQEKEDLQE
P02545	Prelamin-A/C;Lamin-A/C	LMNA	S	632		1.53294	1.20831	0.871725	0.844587	0.578042	0.975301	0.968473	0.620502		0.990858	3.24578e-05	107.51	92.123	79.467	ASSVTVTRSYRSVGGSGGGSFGDNLVTRSYL
P02545	Prelamin-A/C;Lamin-A/C	LMNA	S	636		0.877946	0.859259	0.806962	0.808316	0.110878	0.37316	0.119443	0.358125		0.974921	4.29196e-05	95.429	80.052	66.644	TVTRSYRSVGGSGGGSFGDNLVTRSYLLGNS
P02545	Prelamin-A/C;Lamin-A/C	LMNA	S	533		-1.02225	-2.00332	-1.54003	-1.62914	-1.47639	-1.68408	-0.902852	-1.4427		0.90904	4.57762e-06	76.262	55.599	45.825	NTWGCGNSLRTALINSTGEEVAMRKLVRSVT
P02549	Spectrin alpha chain, erythrocytic 1	SPTA1	S	992		-0.4125	-0.11898	-0.46479	-0.81824	-0.703945	-0.215067	-0.615108	-0.256704		0.998737	0.00154157	45.33	29.024	45.33	AGEQRVMALYDFQARSPREVTMKKGDVLTLL
P02652	Apolipoprotein A-II;Proapolipoprotein A-II;Truncated apolipoprotein A-II	APOA2	S	68		2.30695	2.09991	2.20118	2.44613	2.67592	2.39148	2.29499	2.83531		0.999687	1.47177e-05	76.588	56.381	76.588	KSPELQAEAKSYFEKSKEQLTPLIKKAGTEL
P02671	Fibrinogen alpha chain;Fibrinopeptide A;Fibrinogen alpha chain	FGA	S	485		0.0973253	1.11986	0.415338	0.237688	-0.065959	0.265701	0.358354	-0.0425081		0.83968	3.65154e-38	149.3	134.93	97.609	IGPDGHKEVTKEVVTSEDGSDCPEAMDLGTL
P02671	Fibrinogen alpha chain;Fibrinopeptide A;Fibrinogen alpha chain	FGA	S	274		-2.17531	-0.628653	-2.1865	-1.28543	-1.66748	-2.15283	-2.78674	-2.83411		0.808178	3.52531e-05	93.753	80.921	78.674	MELERPGGNEITRGGSTSYGTGSETESPRNP
P02671	Fibrinogen alpha chain;Fibrinopeptide A;Fibrinogen alpha chain	FGA	S	281		-2.60127	-1.82399	-3.9173	-1.9354	-2.59886	-2.36057	-0.37215	-2.84964		0.750766	9.78847e-05	58.564	46.771	58.564	GNEITRGGSTSYGTGSETESPRNPSSAGSWN
P02671	Fibrinogen alpha chain;Fibrinopeptide A;Fibrinogen alpha chain	FGA	S	524		3.02481	3.81931	2.60391	3.43599	2.71662	2.71019	2.69612	2.61226		0.851821	1.04981e-05	100.53	71.15	100.53	FRHRHPDEAAFFDTASTGKTFPGFFSPMLGE
P02671	Fibrinogen alpha chain;Fibrinopeptide A;Fibrinogen alpha chain	FGA	S	609		-0.643259	1.66707	-0.531775	0.744003	-0.151103	0.982165	1.05646	0.509721		1	3.72459e-11	128.01	116.91	128.01	STFESKSYKMADEAGSEADHEGTHSTKRGHA
P02671	Fibrinogen alpha chain;Fibrinopeptide A;Fibrinogen alpha chain	FGA	S	290											0.463529	5.73171e-05	49.662	44.569	49.662	TSYGTGSETESPRNPSSAGSWNSGSSGPGST
P02671	Fibrinogen alpha chain;Fibrinopeptide A;Fibrinogen alpha chain	FGA	S	291											0.463529	5.73171e-05	49.662	44.569	49.662	SYGTGSETESPRNPSSAGSWNSGSSGPGSTG
P02671	Fibrinogen alpha chain;Fibrinopeptide A;Fibrinogen alpha chain	FGA	S	294											0.375068	9.37507e-05	46.953	38.961	46.953	TGSETESPRNPSSAGSWNSGSSGPGSTGNRN
P02671	Fibrinogen alpha chain;Fibrinopeptide A;Fibrinogen alpha chain	FGA	S	364		0.245927	-0.0535297	-0.506607	-0.145708	-0.54704	-1.97046	-3.48205	-1.91971		0.950036	5.54212e-05	59.606	47.582	56.569	PGSPRPGSTGTWNPGSSERGSAGHWTSESSV
P02671	Fibrinogen alpha chain;Fibrinopeptide A;Fibrinogen alpha chain	FGA	S	594		0.770831	2.07749	0.798222	0.869114	1.11372	0.566765	0.557709	0.628286		0.791572	0.000124874	102.07	80.455	61.222	YSKQFTSSTSYNRGDSTFESKSYKMADEAGS
P02675	Fibrinogen beta chain;Fibrinopeptide B;Fibrinogen beta chain	FGB	S	173		-0.794361	-0.769378	-2.21205	-0.913123	-2.38661	-2.45617	-2.78909	-2.8052		0.771059	3.26885e-05	63.578	40.479	63.578	RQKQVKDNENVVNEYSSELEKHQLYIDETVN
P02675	Fibrinogen beta chain;Fibrinopeptide B;Fibrinogen beta chain	FGB	S	174		-0.890571	-1.0167	-1.32666	-1.05889	-2.63225	-2.45502		-2.40258		0.560001	0.000144361	53.037	29.937	53.037	QKQVKDNENVVNEYSSELEKHQLYIDETVNS
P02686	Myelin basic protein	MBP	S	96		2.67814	2.25993	2.26971	2.25236	2.61035	2.42446	1.97982	2.50527		1	2.5204e-05	101.49	73.779	62.799	HPADPGSRPHLIRLFSRDAPGREDNTFKDRP
P02686	Myelin basic protein	MBP	S	40											0.333324	3.6128e-06	50.229	38.376	50.229	ESEKKRNLGELSRTTSEDNEVFGEADANQNN
P02730	Band 3 anion transport protein	SLC4A1	S	350		1.5809	3.50392	1.8242	2.3172	1.57192	3.15935	2.04508	2.25338		0.966357	3.22034e-36	148.44	124.43	148.44	LVPVQRELLRRRYQSSPAKPDSSFYKGLDLN
P02730	Band 3 anion transport protein	SLC4A1	S	356		0.505383	2.06711	0.441474	0.907286	0.314524	1.79008	0.670335	0.777209		0.913007	8.06521e-15	130.01	114.86	130.01	ELLRRRYQSSPAKPDSSFYKGLDLNGGPDDP
P02751	Fibronectin;Anastellin;Ugl-Y1;Ugl-Y2;Ugl-Y3	FN1	S	2384		6.05233	4.62969	4.47169	5.41593	4.33609	3.88604	2.87182	3.64598		1	6.31066e-157	218.01	204.07	146.58	IECFMPLDVQADREDSRE_____________
P02786	Transferrin receptor protein 1;Transferrin receptor protein 1, serum form	TFRC	S	34		1.55147	0.631246	1.32196	1.06221	0.620811	0.705216	0.716211	0.541328		1	0.000454358	49.595	29.756	49.595	SYTRFSLARQVDGDNSHVEMKLAVDEEENAD
P02786	Transferrin receptor protein 1;Transferrin receptor protein 1, serum form	TFRC	S	19											0.332177	0.000107944	48.984	40.484	48.984	QARSAFSNLFGGEPLSYTRFSLARQVDGDNS
P02786	Transferrin receptor protein 1;Transferrin receptor protein 1, serum form	TFRC	S	24											0.332177	0.000107944	48.984	40.484	48.984	FSNLFGGEPLSYTRFSLARQVDGDNSHVEMK
P02794	Ferritin heavy chain;Ferritin heavy chain, N-terminally processed	FTH1	S	179		-2.8245	-1.83138	-1.75252	-2.45949	-1.66282	-0.724366	-1.63381	-0.381777		0.984404	0.00258799	51.927	49.746	51.927	SGLAEYLFDKHTLGDSDNES___________
P04004	Vitronectin;Vitronectin V65 subunit;Vitronectin V10 subunit;Somatomedin-B	VTN	S	364		1.64234	2.29725	2.00395	1.94183	1.76522	1.65658	1.76738	1.52239		0.997153	9.61001e-07	84.035	65.212	40.52	AMAGRIYISGMAPRPSLAKKQRFRHRNRKGY
P04040	Catalase	CAT	S	515		0.0487556	0.11011	0.035079	0.121195	-0.0463543	-0.0684385	0.169984	0.273377		0.804033	4.89347e-05	93.371	67.079	93.371	YNAEKPKNAIHTFVQSGSHLAAREKANL___
P04049	RAF proto-oncogene serine/threonine-protein kinase	RAF1	S	29		0.0943737	0.372221	0.394349	0.140196	0.650452	0.540165	0.254851	0.219143		0.997465	2.80068e-32	148.29	129.75	148.29	GFGFKDAVFDGSSCISPTIVQQFGYQRRASD
P04049	RAF proto-oncogene serine/threonine-protein kinase	RAF1	S	43		-1.83317	-1.92729	-1.77488	-1.27302	-1.15461	-1.18331	-1.39011	-2.27468		0.888074	0.00272947	43.297	24.222	43.297	ISPTIVQQFGYQRRASDDGKLTDPSKTSNTI
P10398	RAF proto-oncogene serine/threonine-protein kinase;Serine/threonine-protein kinase A-Raf	RAF1;ARAF	S	582		-0.243918	0.0651236	-0.16237	0.302359	0.346815	0.555688	1.83684	0.365949		0.994031	3.4039e-07	74.162	44.689	70.1	IELLQHSLPKINRSASEPSLHRAAHTEDINA;IELLQRSLPKIERSASEPSLHRTQADELPAC
P04049	RAF proto-oncogene serine/threonine-protein kinase	RAF1	S	257											0.33183	2.82128e-05	98.299	88.242	98.299	TSSPSSEGSLSQRQRSTSTPNVHMVSTTLPV
P04049	RAF proto-oncogene serine/threonine-protein kinase	RAF1	S	259		-1.95784	-1.78352	-2.26412	-2.80406	-1.43513	-1.57545	-0.324059	-1.40294		0.672222	2.82128e-05	109.39	97.113	109.39	SPSSEGSLSQRQRSTSTPNVHMVSTTLPVDS
P04075	Fructose-bisphosphate aldolase A	ALDOA	S	36		1.17507	1.9132	1.82229	1.99396	2.67002	2.18611	2.90572	2.4253		0.878414	3.59076e-74	176.87	150.74	65.563	HRIVAPGKGILAADESTGSIAKRLQSIGTEN
P04075	Fructose-bisphosphate aldolase A	ALDOA	S	39		2.36415	2.54278	2.82788	2.74211	3.05634	2.81607	3.1337	3.07383		0.99489	2.07758e-47	160.84	133.71	148.44	VAPGKGILAADESTGSIAKRLQSIGTENTEE
P04075	Fructose-bisphosphate aldolase A	ALDOA	S	46		0.00952721	0.256074	0.273027	0.448933	0.48527	0.661097	1.21598	0.584018		0.999685	1.5659e-06	78.441	57.601	77.912	LAADESTGSIAKRLQSIGTENTEENRRFYRQ
P04083	Annexin A1	ANXA1	S	37		0.394329	0.425923	0.451105	0.258337	0.396854	0.434793	0.731421	0.563526		0.985328	8.40409e-07	97.057	85.092	97.057	VQTVKSSKGGPGSAVSPYPTFNPSSDVAALH
P04150	Glucocorticoid receptor	NR3C1	S	132											0.358962	0.00085919	55.314	21.905	42.21	TDLKLLEESIANLNRSTSVPENPKSSASTAV
P04150	Glucocorticoid receptor	NR3C1	S	134											0.333333	0.00085919	55.314	21.905	55.314	LKLLEESIANLNRSTSVPENPKSSASTAVSA
P04150	Glucocorticoid receptor	NR3C1	S	44		-1.76935	-2.07253	-1.5143	-1.21686	-1.44907	-1.66387	-1.96786	-1.18687		0.705477	6.73946e-05	63.639	48.763	63.639	FYKTLRGGATVKVSASSPSLAVASQSDSKQR
P04150	Glucocorticoid receptor	NR3C1	S	45		-2.01521	-1.64756	-1.82141	-1.94729	-1.86104	-2.07837	-1.04602	-1.23301		0.760354	4.62392e-05	81.878	60.103	81.878	YKTLRGGATVKVSASSPSLAVASQSDSKQRR
P04183	Thymidine kinase, cytosolic	TK1	S	231		-1.29539	-0.776008	-1.14242	-4.10367	-0.961905	-1.09975	-0.496983	-1.49225		1	3.14962e-05	66.435	59.409	55.567	VAARKLFAPQQILQCSPAN____________
P04183	Thymidine kinase, cytosolic	TK1	S	13		1.24406	0.301694	0.961299	-0.209702	-0.33826	-0.589719	-2.07531	-1.78119		0.938264	1.51854e-45	82.837	64.306	45.916	___MSCINLPTVLPGSPSKTRGQIQVILGPM
Q9TNN7	HLA class I histocompatibility antigen, Cw-5 alpha chain;HLA class I histocompatibility antigen, Cw-6 alpha chain;HLA class I histocompatibility antigen, Cw-16 alpha chain;HLA class I histocompatibility antigen, Cw-18 alpha chain;HLA class I histocompatibility antigen, Cw-15 alpha chain;HLA class I histocompatibility antigen, Cw-14 alpha chain;HLA class I histocompatibility antigen, Cw-12 alpha c…	HLA-C	S	344		1.36983	1.45273	0.468713	0.637882	1.1367	0.752558	0.363989	0.268497		0.989294	9.99176e-44	158.8	149.01	149.54	AVVMCRRKSSGGKGGSCSQAASSNSAQGSDE
Q9TNN7	HLA class I histocompatibility antigen, Cw-5 alpha chain;HLA class I histocompatibility antigen, Cw-6 alpha chain;HLA class I histocompatibility antigen, Cw-16 alpha chain;HLA class I histocompatibility antigen, Cw-18 alpha chain;HLA class I histocompatibility antigen, Cw-15 alpha chain;HLA class I histocompatibility antigen, Cw-14 alpha chain;HLA class I histocompatibility antigen, Cw-12 alpha c…	HLA-C	S	346											0.487519	0.000112784	43.523	33.601	43.523	VMCRRKSSGGKGGSCSQAASSNSAQGSDESL
Q9TNN7	HLA class I histocompatibility antigen, Cw-5 alpha chain;HLA class I histocompatibility antigen, Cw-6 alpha chain;HLA class I histocompatibility antigen, Cw-16 alpha chain;HLA class I histocompatibility antigen, Cw-18 alpha chain;HLA class I histocompatibility antigen, Cw-15 alpha chain;HLA class I histocompatibility antigen, Cw-14 alpha chain;HLA class I histocompatibility antigen, Cw-12 alpha c…	HLA-C	S	351											0.414117	9.35035e-06	52.061	41.865	52.061	KSSGGKGGSCSQAASSNSAQGSDESLIACKA
Q9TNN7	HLA class I histocompatibility antigen, Cw-5 alpha chain;HLA class I histocompatibility antigen, Cw-6 alpha chain;HLA class I histocompatibility antigen, Cw-16 alpha chain;HLA class I histocompatibility antigen, Cw-18 alpha chain;HLA class I histocompatibility antigen, Cw-15 alpha chain;HLA class I histocompatibility antigen, Cw-14 alpha chain;HLA class I histocompatibility antigen, Cw-12 alpha c…	HLA-C	S	353		0.5447	1.3732	1.41215	1.5984	1.45276	1.10387	1.69322	1.2221		0.921099	2.77167e-07	102.5	96.138	102.5	SGGKGGSCSQAASSNSAQGSDESLIACKA__
Q9TNN7	HLA class I histocompatibility antigen, Cw-5 alpha chain;HLA class I histocompatibility antigen, Cw-6 alpha chain;HLA class I histocompatibility antigen, Cw-16 alpha chain;HLA class I histocompatibility antigen, Cw-18 alpha chain;HLA class I histocompatibility antigen, Cw-15 alpha chain;HLA class I histocompatibility antigen, Cw-14 alpha chain;HLA class I histocompatibility antigen, Cw-12 alpha c…	HLA-C	S	357		2.86789	4.21913	3.84373	4.09645	3.49719	3.55681	3.41786	3.74795		0.999766	2.46814e-07	98.657	93.338	97.059	GGSCSQAASSNSAQGSDESLIACKA______
Q9TNN7	HLA class I histocompatibility antigen, Cw-5 alpha chain;HLA class I histocompatibility antigen, Cw-6 alpha chain;HLA class I histocompatibility antigen, Cw-16 alpha chain;HLA class I histocompatibility antigen, Cw-18 alpha chain;HLA class I histocompatibility antigen, Cw-15 alpha chain;HLA class I histocompatibility antigen, Cw-14 alpha chain;HLA class I histocompatibility antigen, Cw-12 alpha c…	HLA-C	S	360		2.90927	4.24786	3.86532	4.11388	3.54481	3.587	3.44917	3.77041		0.999863	2.46814e-07	98.657	93.338	97.059	CSQAASSNSAQGSDESLIACKA_________
P04233	HLA class II histocompatibility antigen gamma chain	CD74	S	25		-4.47532	-3.58759	-3.01138		-4.81869	-3.79224	-3.93292	-4.36312		1	2.73686e-05	65.225	53.955	65.225	REDQKPVMDDQRDLISNNEQLPMLGRRPGAP
P04233	HLA class II histocompatibility antigen gamma chain	CD74	S	8		1.4347	0.529548	0.347947	0.622559	0.492225	-0.381391	0.75753	0.34751		1	1.86756e-05	73.138	58.258	73.138	________MHRRRSRSCREDQKPVMDDQRDL
P04406	Glyceraldehyde-3-phosphate dehydrogenase	GAPDH	S	210		2.04418	2.38158	2.28731	2.41617	2.40534	2.44377	2.61953	2.63426		0.8864	7.78179e-06	94.882	79.616	85.636	LWRDGRGALQNIIPASTGAAKAVGKVIPELN
P04406	Glyceraldehyde-3-phosphate dehydrogenase	GAPDH	S	148		-1.77097	-2.11317	-1.38545	-2.96002	-1.98905	-2.02618	-2.20538	-1.23653		0.527684	5.29397e-05	78.794	69.233	78.794	MGVNHEKYDNSLKIISNASCTTNCLAPLAKV
P04406	Glyceraldehyde-3-phosphate dehydrogenase	GAPDH	S	83		2.52816	2.4674	3.22459	2.7264	2.535	2.43971	1.78191	2.60177		0.999996	1.00336e-23	145.73	132.3	133.74	VINGNPITIFQERDPSKIKWGDAGAEYVVES
P04626	Receptor tyrosine-protein kinase erbB-2	ERBB2	S	1100		0.304934	-0.228505	0.116416	0.110621	0.041606	-0.169517	-0.201016	-0.193018		0.904894	3.89898e-05	61.757	50.143	61.757	VFDGDLGMGAAKGLQSLPTHDPSPLQRYSED
P04626	Receptor tyrosine-protein kinase erbB-2	ERBB2	S	1054		1.55481	-0.321497	0.443639	0.0283127	0.41797	0.798172	0.169587	0.73424		0.999929	5.16059e-16	132.67	120.61	132.67	AGGMVHHRHRSSSTRSGGGDLTLGLEPSEEE
P04626	Receptor tyrosine-protein kinase erbB-2	ERBB2	S	1051		0.764247	-1.45544	-0.137267	-0.138942	-0.360796	-0.0374498	-0.974993	-0.126617		0.663747	2.92907e-06	95.516	79.375	95.516	APGAGGMVHHRHRSSSTRSGGGDLTLGLEPS
P04637	Cellular tumor antigen p53	TP53	S	313											0.388162	0.00014562	65.179	32.85	65.179	ELPPGSTKRALPNNTSSSPQPKKKPLDGEYF
P04637	Cellular tumor antigen p53	TP53	S	314		-0.167108	-1.83157	-0.132816	-2.14833	-2.83014	-2.91115	-2.96416	-2.38202		0.584862	2.19691e-07	93.823	59.138	93.823	LPPGSTKRALPNNTSSSPQPKKKPLDGEYFT
P04637	Cellular tumor antigen p53	TP53	S	315		2.26961	0.929223	2.31113	0.614179	0.650063	0.963088	0.510598	0.725128		0.861649	1.48083e-09	114.63	86.33	75.463	PPGSTKRALPNNTSSSPQPKKKPLDGEYFTL
P04792	Heat shock protein beta-1	HSPB1	S	78		0.96764	1.73031	1.09137	1.19855	1.00662	1.23121	1.29942	1.41267		0.999942	0.000115146	63.443	47.306	63.443	IESPAVAAPAYSRALSRQLSSGVSEIRHTAD
P04792	Heat shock protein beta-1	HSPB1	S	82		3.07272	3.3013	2.74725	2.96863	2.59764	3.43001	3.04776	3.43113		0.97139	1.32467e-08	110.08	60.777	110.08	AVAAPAYSRALSRQLSSGVSEIRHTADRWRV
P04792	Heat shock protein beta-1	HSPB1	S	83		1.01587	1.76462	1.11146	1.19855	1.02761	1.26663	1.33359	1.44358		0.904502	9.36092e-05	63.662	47.306	63.662	VAAPAYSRALSRQLSSGVSEIRHTADRWRVS
P04792	Heat shock protein beta-1	HSPB1	S	15		2.18602	2.42859	1.60584	1.42765	1.25576	1.44811	1.05026	1.23695		1	3.07851e-05	96.391	86.83	68.371	_MTERRVPFSLLRGPSWDPFRDWYPHSRLFD
P04792	Heat shock protein beta-1	HSPB1	S	176		-1.15112	-1.00345	-0.793527	-1.05175	-1.69258	-1.06353	-0.988466	-1.32271		0.793827	0.000496935	53.565	42.352	53.565	GTLTVEAPMPKLATQSNEITIPVTFESRAQL
P04920	Anion exchange protein 2	SLC4A2	S	144		0.125042	0.914259	0.329252	-0.273869	2.192	0.12595	1.70028	0.251843		0.989977	3.12829e-100	193	172.11	193	DEASEAEGARALTQPSPVSTPSSVQFFLQED
P04920	Anion exchange protein 2	SLC4A2	S	243		1.33502	1.98548	1.71489	1.19386	3.89813	1.50209	3.3021	1.7004		0.99944	1.91955e-120	201.14	165.81	201.14	PGHRSYNLQERRRIGSMTGAEQALLPRVPTD
P04920	Anion exchange protein 2	SLC4A2	S	170											0.499522	2.86904e-05	110.56	83.532	110.56	FLQEDDSADRKAERTSPSSPAPLPHQEATPR
P04920	Anion exchange protein 2	SLC4A2	S	172											0.471725	7.3172e-05	93.381	59.696	90.442	QEDDSADRKAERTSPSSPAPLPHQEATPRAS
P04920	Anion exchange protein 2	SLC4A2	S	173		-0.423795	0.231766	-0.557424	-0.0828342	1.16408	-0.528464	0.386008	-0.121229		0.831225	3.78357e-05	95.5	73.824	95.5	EDDSADRKAERTSPSSPAPLPHQEATPRASK
P05023	Sodium/potassium-transporting ATPase subunit alpha-1	ATP1A1	S	47		-0.522016	-0.434864	-0.255652	-0.607586	-0.277301	0.0978985	0.453916	0.412313		1	1.45808e-05	111.49	105.33	111.49	MDELKKEVSMDDHKLSLDELHRKYGTDLSRG
P05023	Sodium/potassium-transporting ATPase subunit alpha-1;Sodium/potassium-transporting ATPase subunit alpha-3	ATP1A1;ATP1A3	S	653		-4.15977	-3.45709	-3.47445	-3.23477	-4.72296	-3.59754	-3.12821	-2.40874		1	6.82577e-09	95.417	72.776	95.417	NETVEDIAARLNIPVSQVNPRDAKACVVHGS
P05023	Sodium/potassium-transporting ATPase subunit alpha-1	ATP1A1	S	228		-4.35724		-3.96314		-4.56243	-3.61401	-4.3108	-4.02969		0.9655	0.000878952	44.457	37.797	44.457	VDNSSLTGESEPQTRSPDFTNENPLETRNIA
P05023	Sodium/potassium-transporting ATPase subunit alpha-1;Sodium/potassium-transporting ATPase subunit alpha-3;Sodium/potassium-transporting ATPase subunit alpha-2;Potassium-transporting ATPase alpha chain 1	ATP1A1;ATP1A3;ATP1A2;ATP4A	S	216											0.491672	0.00197937	48.216	35.016	48.216	ADIRILAAQGCKVDNSSLTGESEPQTRSPEC;ADLRIISANGCKVDNSSLTGESEPQTRSPDF
P05023	Sodium/potassium-transporting ATPase subunit alpha-1;Sodium/potassium-transporting ATPase subunit alpha-3;Sodium/potassium-transporting ATPase subunit alpha-2;Potassium-transporting ATPase alpha chain 1	ATP1A1;ATP1A3;ATP1A2;ATP4A	S	217											0.491672	0.00197937	48.216	35.016	48.216	DIRILAAQGCKVDNSSLTGESEPQTRSPECT;DLRIISANGCKVDNSSLTGESEPQTRSPDFT
P05023	Sodium/potassium-transporting ATPase subunit alpha-1	ATP1A1	S	16		0.540301	0.321324	0.554621	0.732254	0.169854	1.31087	0.813167	1.00106		0.999988	3.89176e-05	67.605	46.765	67.605	MGKGVGRDKYEPAAVSEQGDKKGKKGKKDRD
P05060	Secretogranin-1;PE-11;GAWK peptide;CCB peptide	CHGB	S	149		-4.18594	-1.97769	-3.87804	-5.65587	-1.97296	-1.65896		-1.78408		0.802892	2.92409e-05	65.854	52.534	65.854	ADEPQWSLYPSDSQVSEEVKTRHSEKSQRED
P05060	Secretogranin-1;PE-11;GAWK peptide;CCB peptide	CHGB	S	335		-2.27327	-1.32871	-1.6431	-1.74675	-2.45801	-0.590633	-2.4178	0.316708		0.99931	2.09898e-05	69.152	41.657	43.297	SLGEKRDHHSTHYRASEEEPEYGEEIKGYPG
P05060	Secretogranin-1;PE-11;GAWK peptide;CCB peptide	CHGB	S	329											0.351384	5.47052e-06	112.13	76.955	112.13	SNVSMASLGEKRDHHSTHYRASEEEPEYGEE
P05060	Secretogranin-1;PE-11;GAWK peptide;CCB peptide	CHGB	S	182		-0.761087	-0.845004	-0.408892	-0.699778	-0.905024	-0.180365	-1.33197	1.13339		0.997738	2.79813e-05	47.487	38.637	47.487	EEEGENYQKGERGEDSSEEKHLEEPGETQNA
P05060	Secretogranin-1;PE-11;GAWK peptide;CCB peptide	CHGB	S	183		-0.761087	-0.845004	-0.408892	-0.699778	-0.905024	-0.180365	-1.33197	1.13339		0.997738	2.79813e-05	47.487	38.637	47.487	EEGENYQKGERGEDSSEEKHLEEPGETQNAF
P05060	Secretogranin-1;PE-11;GAWK peptide;CCB peptide	CHGB	S	311		-0.466923	-0.136766	-0.315814	-0.153065	-0.435264	0.316557	-0.373667	0.968066		0.991773	5.38865e-05	101.5	92.09	101.5	GGSLPSEEKGHPQEESEESNVSMASLGEKRD
P05060	Secretogranin-1;PE-11;GAWK peptide;CCB peptide	CHGB	S	391		0.352985	0.116488	-0.723105	-0.937303	-0.405337	1.18482	-0.938716	2.27501		0.999746	0.00109151	53.683	30.853	53.683	QSEESWDEEDKRNYPSLELDKMAHGYGEESE
P05062	Fructose-bisphosphate aldolase B	ALDOB	S	160		-2.20801	-1.86442	-1.49147	-1.67892	-1.62742	-1.75477	-1.7033	-1.51614		0.5	3.30054e-05	58.024	53.023	58.024	FGKWRAVLRIADQCPSSLAIQENANALARYA
P05062	Fructose-bisphosphate aldolase B	ALDOB	S	161		-2.20801	-1.86442	-1.49147	-1.67892	-1.62742	-1.75477	-1.7033	-1.51614		0.5	3.30054e-05	58.024	53.023	58.024	GKWRAVLRIADQCPSSLAIQENANALARYAS
P05067	Amyloid beta A4 protein;N-APP;Soluble APP-alpha;Soluble APP-beta;C99;Beta-amyloid protein 42;Beta-amyloid protein 40;C83;P3(42);P3(40);C80;Gamma-secretase C-terminal fragment 59;Gamma-secretase C-terminal fragment 57;Gamma-secretase C-terminal fragment 50;C31	APP	S	441		-3.93861	-4.00086	-4.57718		-3.81647	-4.51657	-2.59539	-2.86575		1	7.15076e-06	74.789	59.998	74.789	ADKKAVIQHFQEKVESLEQEAANERQQLVET
P05107	Integrin beta-2	ITGB2	S	756											0.415109	0.000987736	50.354	24.235	50.354	EKLKSQWNNDNPLFKSATTTVMNPKFAES__
P05109	Protein S100-A8;Protein S100-A8, N-terminally processed	S100A8	S	11		-0.59182	-1.26774	-0.915261	-0.561264	-0.742712	-1.08715	-1.30114	-1.31674		0.999869	0.000308657	52.265	34.534	52.265	_____MLTELEKALNSIIDVYHKYSLIKGNF
P05114	Non-histone chromosomal protein HMG-14	HMGN1	S	7		0.276373	0.849391	-0.1174	0.892311	-0.376612	-0.908202	-1.51721	-0.789138		0.840376	0.00017584	56.121	43.458	56.121	_________MPKRKVSSAEGAAKEEPKRRSA
P05186	Alkaline phosphatase, tissue-nonspecific isozyme	ALPL	S	110		0.947654	0.318086	0.813894	0.785059	1.17299	0.403284	0.40347	0.429575		0.990464	1.32797e-06	106.51	90.567	106.51	VALSKTYNTNAQVPDSAGTATAYLCGVKANE
P10696	Alkaline phosphatase, placental-like;Alkaline phosphatase, placental type	ALPPL2;ALPP	S	111		0.0930548	-0.324923	1.07229	-0.703095	-0.289984	-0.248459	-0.418625	-0.15547		0.926292	9.45414e-05	60.134	41.301	60.134	VALSKTYSVDKHVPDSGATATAYLCGVKGNF
P05198	Eukaryotic translation initiation factor 2 subunit 1	EIF2S1	S	110		-1.71386	-1.89236	-1.83596	-1.97558	-1.54732	-2.65432	-2.22286	-2.20492		0.980455	0.0313991	50.04	18.106	50.04	AIKCEDKFTKSKTVYSILRHVAEVLEYTKDE
P05387	60S acidic ribosomal protein P2;60S acidic ribosomal protein P1	RPLP2;RPLP1	S	102		2.38286	2.6777	2.72133	2.50572	2.8429	2.80282	2.50881	2.72313		1	5.49784e-05	86.182	78.378	52.483	APAAAEEKKDEKKEESEESDDDMGFGLFD__
P05387	60S acidic ribosomal protein P2;60S acidic ribosomal protein P1	RPLP2;RPLP1	S	105		2.53737	2.86997	2.91705	2.66607	3.01255	3.014	2.60936	2.91361		1	5.49784e-05	86.182	78.378	52.483	AAEEKKDEKKEESEESDDDMGFGLFD_____
P05387	60S acidic ribosomal protein P2	RPLP2	S	79		0.575405	0.63121	0.34844	-0.678985	0.390936	0.334271	0.0827284	-0.14186		0.988294	2.16899e-15	88.027	80.913	88.027	SVPAGGAVAVSAAPGSAAPAAGSAPAAAEEK
P05387	60S acidic ribosomal protein P2	RPLP2	S	86											0.452049	3.05186e-07	52.577	36.985	52.577	VAVSAAPGSAAPAAGSAPAAAEEKKDEKKEE
P05387	60S acidic ribosomal protein P2	RPLP2	S	16											0.621984	5.1947e-104	143.91	120.74	143.91	MRYVASYLLAALGGNSSPSAKDIKKILDSVG
Q8NHW5	60S acidic ribosomal protein P0-like;60S acidic ribosomal protein P0	RPLP0P6;RPLP0	S	304		0.556592	0.696354	0.531743	0.966704	0.830322	0.894527	0.592359	1.12182		1	0.000251158	69.152	59.23	69.152	PAAAAAPAKVEAKEESEESDEDMGFGLFD__
Q8NHW5	60S acidic ribosomal protein P0-like;60S acidic ribosomal protein P0	RPLP0P6;RPLP0	S	307		0.556592	0.696354	0.531743	0.966704	0.830322	0.894527	0.592359	1.12182		1	0.000251158	69.152	59.23	69.152	AAAPAKVEAKEESEESDEDMGFGLFD_____
P05412	Transcription factor AP-1	JUN	S	243		-2.06295	-3.24347	-2.95321		-3.40933	-4.09727		-2.15899		0.909115	9.00844e-06	50.498	42.694	50.498	EPQTVPEMPGETPPLSPIDMESQERIKAERK
P05412	Transcription factor AP-1;Transcription factor jun-D	JUN;JUND	S	73		2.43316	1.41913	0.613134	1.22742	0.963844	1.28225	0.783485	1.41606		1	0.0034568	71.451	48.131	63.816	SDLLTSPDVGLLKLASPELERLIIQSSNGHI
P05412	Transcription factor AP-1	JUN	S	63		-0.43194	-1.35081	-3.09025	-5.22479	-2.96941	-1.72649	-3.02532	-1.73811		0.856226	8.48165e-05	56.407	27.079	56.407	SLKPHLRAKNSDLLTSPDVGLLKLASPELER
P05455	Lupus La protein	SSB	S	366		4.08669	3.89773	3.70888	3.87069	3.8076	3.65874	3.63517	3.5959		1	7.70246e-99	194.66	181.47	106.99	GKGKVQFQGKKTKFASDDEHDEHDENGATGP
P05455	Lupus La protein	SSB	S	92		0.806225	0.578443	-0.146155	-0.100289	-0.242851	-0.134911	-0.617849	-0.42991		0.865894	0.000107959	64.507	50.492	64.507	AELMEISEDKTKIRRSPSKPLPEVTDEYKND
P05783	Keratin, type I cytoskeletal 18;Keratin, type I cuticular Ha5	KRT18;KRT35	S	86		-0.0274315	-1.49825	-1.12822	-0.530279	-1.00522	-1.08281	-1.24567	-1.11171		0.984474	0.00910701	46.73	33.329	46.73	LAGMGGIQNEKETMQSLNDRLASYLDRVRSL
P05783	Keratin, type I cytoskeletal 18	KRT18	S	60		1.82451	1.86304	1.73097	1.85735	1.63814	2.12273	1.62219	1.8603		0.999993	4.34408e-26	145.52	128.45	145.52	RISVSRSTSFRGGMGSGGLATGIAGGLAGMG
P05783	Keratin, type I cytoskeletal 18	KRT18	S	30		1.89925	1.70793	1.82434	2.01022	1.64805	1.87515	1.4288	1.90387		0.95468	5.68094e-15	95.691	73.293	95.691	SLGSVQAPSYGARPVSSAASVYAGAGGSGSR
P05783	Keratin, type I cytoskeletal 18	KRT18	S	31		1.19468	0.561709	1.03159	0.961088	0.688101	1.42378	0.545947	1.49643		0.828594	5.68094e-15	78.901	65.67	52.52	LGSVQAPSYGARPVSSAASVYAGAGGSGSRI
P05783	Keratin, type I cytoskeletal 18	KRT18	S	34		3.90827	3.04527	3.25285	3.11374	2.97245	3.64282	2.81634	3.81548		0.999964	1.2892e-32	155.2	136.37	155.2	VQAPSYGARPVSSAASVYAGAGGSGSRISVS
P05783	Keratin, type I cytoskeletal 18	KRT18	S	42		2.29257	1.76626	1.95402	2.63113	2.3077	3.04979	2.23611	2.93957		0.993099	2.29297e-23	135.03	114.83	121.82	RPVSSAASVYAGAGGSGSRISVSRSTSFRGG
P05783	Keratin, type I cytoskeletal 18	KRT18	S	398											0.374013	5.86241e-10	78.202	62.948	78.202	LLEDGEDFNLGDALDSSNSMQTIQKTTTRRI
P05783	Keratin, type I cytoskeletal 18	KRT18	S	399											0.374013	5.86241e-10	78.202	62.948	78.202	LEDGEDFNLGDALDSSNSMQTIQKTTTRRIV
P05783	Keratin, type I cytoskeletal 18	KRT18	S	401											0.331726	7.5036e-10	65.213	50.085	65.213	DGEDFNLGDALDSSNSMQTIQKTTTRRIVDG
P05783	Keratin, type I cytoskeletal 18	KRT18	S	7		1.70907	1.11756	0.929355	1.41236	0.948071	1.85244	0.63177	1.7931		0.985685	1.6004e-07	94.309	68.923	81.338	_________MSFTTRSTFSTNYRSLGSVQAP
P05783	Keratin, type I cytoskeletal 18	KRT18	S	10		0.540668	-0.191107	-0.350395	-0.156085	-0.143392	0.204961	-0.628867	0.0577707		0.963334	0.0034746	71.349	35.838	71.349	______MSFTTRSTFSTNYRSLGSVQAPSYG
P05783	Keratin, type I cytoskeletal 18	KRT18	S	15		1.88841	1.49557	1.35445	1.2772	1.11968	1.37158	1.05092	1.29654		0.998575	2.52846e-08	110.35	78.869	65.472	_MSFTTRSTFSTNYRSLGSVQAPSYGARPVS
P05783	Keratin, type I cytoskeletal 18	KRT18	S	18		2.24842	2.61793	1.9454	2.54148	2.11982	2.84333	2.40067	2.57685		0.999898	4.00458e-23	132.1	119.22	81.904	FTTRSTFSTNYRSLGSVQAPSYGARPVSSAA
P05783	Keratin, type I cytoskeletal 18	KRT18	S	23		1.11098	0.841804	0.673094	1.00396	0.912114	1.30371	1.07259	1.14471		0.995632	2.94531e-09	60.312	47.821	59.678	TFSTNYRSLGSVQAPSYGARPVSSAASVYAG
P05783	Keratin, type I cytoskeletal 18	KRT18	S	51											0.348984	1.44015e-87	183.44	163.94	140.38	YAGAGGSGSRISVSRSTSFRGGMGSGGLATG
P05783	Keratin, type I cytoskeletal 18	KRT18	S	53		4.73938	3.95161	3.46585	3.81766	3.75251	3.68727	2.97043	3.47331		0.733676	5.10416e-182	228.73	204.09	190.15	GAGGSGSRISVSRSTSFRGGMGSGGLATGIA
P05783	Keratin, type I cytoskeletal 18	KRT18	S	100		-2.76375	-4.30489	-2.71733	-3.50651	-2.93519	-3.22135	-4.94007	-3.40641		0.97867	0.00497979	45.915	24.409	45.915	QSLNDRLASYLDRVRSLETENRRLESKIREH
P06400	Retinoblastoma-associated protein	RB1	S	795		2.56758	2.19526	2.59192	3.17338	2.23255	2.47997	2.2293	2.28324		0.990536	0.000131971	93.166	63.524	93.166	SPIPHIPRSPYKFPSSPLRIPGGNIYISPLK
P06400	Retinoblastoma-associated protein	RB1	S	807		3.64152	3.1542	3.64433	4.15778	3.04751	3.30672	1.95555	2.79315		0.999983	3.73336e-08	87.352	73.725	65.563	FPSSPLRIPGGNIYISPLKSPYKISEGLPTP
P06400	Retinoblastoma-associated protein	RB1	S	811		3.33463	2.26184	3.26921	3.71632	2.66858	2.7645	0.992209	2.09816		0.997188	6.63442e-05	87.352	73.725	87.352	PLRIPGGNIYISPLKSPYKISEGLPTPTKMT
P06400	Retinoblastoma-associated protein	RB1	S	788		-1.54137	-1.5238	-1.16529	-1.67045	-1.78185	-2.02203	-2.35978	-1.82253		0.97541	1.33414e-09	74.846	62.65	74.846	STRPPTLSPIPHIPRSPYKFPSSPLRIPGGN
P06400	Retinoblastoma-associated protein	RB1	S	37		-2.32499	-1.49799	-1.39164	-1.13366	-1.64399	-1.83907	-1.83715	-1.64749		0.999996	1.20783e-14	63.783	53.545	63.783	APPPPPPPEEDPEQDSGPEDLPLVRLEFEET
P06400	Retinoblastoma-associated protein	RB1	S	249		-1.69795	-0.478578	-2.01573	-1.7746	-1.81446	-0.728844	-2.44137	-1.14634		0.999997	8.84652e-05	62.924	47.034	62.924	LLKEPYKTAVIPINGSPRTPRRGQNRSARIA
P06400	Retinoblastoma-associated protein	RB1	S	780		-1.10343	-0.811701	-0.898706	-0.430836	-1.04914	-0.4142	-0.0980921	-0.79848		0.963379	4.20192e-11	121.94	113.5	121.94	KTNILQYASTRPPTLSPIPHIPRSPYKFPSS
P06454	Prothymosin alpha;Prothymosin alpha, N-terminally processed;Thymosin alpha-1	PTMA	S	2		-1.63315	-1.47648	-1.77302	-1.66911	-1.26022	-1.61818	-1.51453	-2.07324		0.999299	1.03959e-06	71.555	53.89	71.555	______________MSDAAVDTSSEITTKDL
P06454	Prothymosin alpha;Prothymosin alpha, N-terminally processed;Thymosin alpha-1	PTMA	S	10		-2.803	-2.72797	-2.57816	-3.62799	-3.00736	-2.24272	-2.5649	-2.27366		0.831928	1.07542e-05	50.562	38.337	50.562	______MSDAAVDTSSEITTKDLKEKKEVVE
P06733	Alpha-enolase	ENO1	S	419		-0.224853	0.237359	0.210691	0.359407	0.566796	0.434385	0.205308	0.91499		1	0.00145331	61.65	46.983	47.559	LAKYNQLLRIEEELGSKAKFAGRNFRNPLAK
P06733	Alpha-enolase	ENO1	S	254		0.780835	1.03208	0.943748	0.831488	1.17969	1.28914	0.844564	1.34239		0.999448	0.00029372	72.496	42.56	72.496	KVVIGMDVAASEFFRSGKYDLDFKSPDDPSR
P06733	Alpha-enolase	ENO1	S	79		-5.51786	-4.39375	-4.31159	-2.03148	-2.28376	-2.42189		-2.89		0.999975	0.000722306	57.164	37.377	57.164	KAVEHINKTIAPALVSKKLNVTEQEKIDKLM
P06733	Alpha-enolase	ENO1	S	272		-3.18881	-1.99589	-1.57683	-1.73185	-1.32955	-2.06715	-2.19979	-2.03248		0.941766	0.000103819	54.898	21.554	54.898	YDLDFKSPDDPSRYISPDQLADLYKSFIKDY
P06744	Glucose-6-phosphate isomerase	GPI	S	107		0.557911	0.219833	0.701141	0.515899	0.836967	0.643919	-0.537979	0.631015		0.574998	0.000141601	96.679	85.379	96.679	YTEGRAVLHVALRNRSNTPILVDGKDVMPEV
P06748	Nucleophosmin	NPM1	S	125		3.54688	3.30097	3.5642	3.49717	3.34505	3.30177	4.03956	3.32814		1	4.16282e-30	143.22	131.59	134.69	HISGQHLVAVEEDAESEDEEEEDVKLLSISG
P06748	Nucleophosmin	NPM1	S	70		5.81397	5.26361	5.59603	5.32431	4.99562	5.12866	4.40501	4.84112		1	1.36262e-180	231.9	208.85	208.33	DELHIVEAEAMNYEGSPIKVTLATLKMSVQP
P06748	Nucleophosmin	NPM1	S	260		2.17134	2.62903	2.65414	2.60959	1.95183	1.84821	1.77312	2.08448		1	0.000784866	56.139	40.249	56.139	EDIKAKMQASIEKGGSLPKVEAKFINYVKNC
P06748	Nucleophosmin	NPM1	S	242		-2.15229	-2.44105	-1.67566	-1.86521	-1.37509	-1.89416	-2.12175	-2.42652		0.864705	2.7957e-05	89.827	40.476	89.827	SFKKQEKTPKTPKGPSSVEDIKAKMQASIEK
P06748	Nucleophosmin	NPM1	S	243		0.0654993	0.551411	0.847155	0.493588	0.505319	0.761054	0.498971	0.657038		0.97422	0.000563161	74.841	39.33	74.841	FKKQEKTPKTPKGPSSVEDIKAKMQASIEKG
P06748	Nucleophosmin	NPM1	S	4		2.47983	2.70167	2.94766	2.71118	2.76498	2.47351	2.23523	2.33954		0.951045	2.07043e-24	119.06	105.47	119.06	____________MEDSMDMDMSPLRPQNYLF
P06748	Nucleophosmin	NPM1	S	10		1.84491	1.80834	2.20086	2.0718	1.92745	1.81611	2.10623	1.5699		0.966979	3.70484e-07	78.921	71.023	78.921	______MEDSMDMDMSPLRPQNYLFGCELKA
P06748	Nucleophosmin	NPM1	S	254		0.606172	0.864419	0.387026	0.631149	0.379767	0.2765	-0.71902	-0.538525		1	0.00625845	79.148	41.957	79.148	KGPSSVEDIKAKMQASIEKGGSLPKVEAKFI
P06753	Tropomyosin alpha-3 chain	TPM3	S	88		-0.226044	-0.0510149	-0.0726728	-0.00251484	1.48803	-0.109787	0.19186	-0.214903		1	4.61049e-05	61.495	49.113	61.495	ELAEKKAADAEAEVASLNRRIQLVEEELDRA
P06756	Integrin alpha-V;Integrin alpha-V heavy chain;Integrin alpha-V light chain	ITGAV	S	1046		-3.97256	-2.48229	-3.52648	-3.02955	-2.71867	-2.83357	-3.87821	-3.67036		0.982221	6.96163e-06	87.16	78.228	87.16	QEREQLQPHENGEGNSET_____________
P07197	Neurofilament medium polypeptide	NEFM	S	628		0.155682	0.480135	0.261602	0.487865	0.197997	2.43533	0.488389	2.38747		1	0.00107005	47.726	26.526	47.726	AKSPVPKSPVEEKGKSPVPKSPVEEKGKSPV
P07197	Neurofilament medium polypeptide	NEFM	S	633		0.155682	0.480135	0.261602	0.487865	0.197997	2.43533	0.488389	2.38747		1	0.00107005	47.726	26.526	47.726	PKSPVEEKGKSPVPKSPVEEKGKSPVPKSPV
P07197	Neurofilament medium polypeptide	NEFM	S	620		0.702942	0.451334	-0.0445356	0.408616	0.328313	2.59975	0.201426	2.1646		0.920704	3.17909e-06	73.834	43.396	73.834	AKVEKPEKAKSPVPKSPVEEKGKSPVPKSPV
P07199	Major centromere autoantigen B	CENPB	S	156		-4.06723	-4.70667	-3.76092		-4.11968	-4.99248				0.881632	5.91813e-05	45.511	35.23	45.511	ARARNAAPRTPAAPASPAAVPSEGSGGSTTG
P07305	Histone H1.0;Histone H1.0, N-terminally processed	H1F0	S	92		-2.22865	-2.29745	-2.2006	-0.676349	-2.01051	-1.35319	-1.27502	-0.821563		0.880056	0.0027706	56.258	26.515	56.258	TTGVLKQTKGVGASGSFRLAKSDEPKKSVAF
P07305	Histone H1.0;Histone H1.0, N-terminally processed	H1F0	S	5											0.430016	5.36906e-05	52.555	36.331	52.555	___________MTENSTSAPAAKPKRAKASK
P07355	Annexin A2;Putative annexin A2-like protein	ANXA2;ANXA2P2	S	164											0.499874	9.282e-10	95.264	63.59	95.264	EMYKTDLEKDIISDTSGDFRKLMVALAKGRR
P07355	Annexin A2;Putative annexin A2-like protein	ANXA2;ANXA2P2	S	22											0.478201	0.000798129	41.412	26.643	41.412	ILCKLSLEGDHSTPPSAYGSVKAYTNFDAER
P07355	Annexin A2;Putative annexin A2-like protein	ANXA2;ANXA2P2	S	26		-0.674205	-0.0953531	-0.612753	-0.57707	-0.599214	-0.525759	1.21561	-0.163101		0.996357	2.15429e-05	70.917	55.325	70.917	LSLEGDHSTPPSAYGSVKAYTNFDAERDALN
P07355	Annexin A2	ANXA2	S	184		-1.94034	-1.90532	-1.69517	-1.61768	-2.1021	-1.82347	-1.73321	-2.26368		0.999949	8.88671e-05	60.991	50.652	60.991	KLMVALAKGRRAEDGSVIDYELIDQDARDLY
P07355	Annexin A2;Putative annexin A2-like protein	ANXA2;ANXA2P2	S	314											0.491228	0.000858372	47.288	34.661	45.077	DMLKIRSEFKRKYGKSLYYYIQQDTKGDYQK
P07355	Annexin A2;Putative annexin A2-like protein	ANXA2;ANXA2P2	S	2		1.00228	1.10551	0.939352	0.71815	0.641911	1.62044	1.35465	1.50962		0.5	2.80316e-06	64.836	49.754	53.166	______________MSTVHEILCKLSLEGDH
P07359	Platelet glycoprotein Ib alpha chain;Glycocalicin	GP1BA	S	629		0.294566	0.0737524	0.407867	0.101564	0.341049	0.379668	0.59137	0.146521		0.999999	7.39398e-05	83.788	62.974	83.788	RPNGRVGPLVAGRRPSALSQGRGQDLLSTVS
P07359	Platelet glycoprotein Ib alpha chain;Glycocalicin	GP1BA	S	632		0.294566	0.0737524	0.407867	0.101564	0.341049	0.379668	0.59137	0.146521		0.998959	7.39398e-05	83.788	62.974	83.788	GRVGPLVAGRRPSALSQGRGQDLLSTVSIRY
P07384	Calpain-1 catalytic subunit	CAPN1	S	2											0.457419	4.76927e-05	40.085	29.029	40.085	______________MSEEIITPVYCTGVSAQ
P07737	Profilin-1	PFN1	S	92											0.467996	0.00190256	41.967	24.102	40.085	SLLQDGEFSMDLRTKSTGGAPTFNVTVTKTD
P07741	Adenine phosphoribosyltransferase	APRT	S	30		0.664489	-0.419356	0.449304	-0.274234	-0.116253	0.0997543	-0.0374126	-0.101485		0.997581	0.00113367	47.548	31.657	47.548	SFPDFPTPGVVFRDISPVLKDPASFRAAIGL
P07814	Bifunctional glutamate/proline--tRNA ligase;Glutamate--tRNA ligase;Proline--tRNA ligase	EPRS	S	880											0.225839	4.73642e-15	80.342	68.377	52.887	KEKTGKEYIPGQPPLSQSSDSSPTRNSEPAG
P07814	Bifunctional glutamate/proline--tRNA ligase;Glutamate--tRNA ligase;Proline--tRNA ligase	EPRS	S	882		-0.120102	0.169589	0.360478	0.227079	-0.0562553	0.391798	0.0480442	0.168585		0.692546	4.73642e-15	80.342	68.377	67.532	KTGKEYIPGQPPLSQSSDSSPTRNSEPAGLE
P07814	Bifunctional glutamate/proline--tRNA ligase;Glutamate--tRNA ligase;Proline--tRNA ligase	EPRS	S	883											0.426997	4.73642e-15	105.24	87.717	105.24	TGKEYIPGQPPLSQSSDSSPTRNSEPAGLET
P07814	Bifunctional glutamate/proline--tRNA ligase;Glutamate--tRNA ligase;Proline--tRNA ligase	EPRS	S	885		3.68156	3.32599	3.28665	3.28645	3.22833	3.41237	3.06498	3.07048		0.806884	6.87254e-182	233.29	186.4	211.09	KEYIPGQPPLSQSSDSSPTRNSEPAGLETPE
P07814	Bifunctional glutamate/proline--tRNA ligase;Glutamate--tRNA ligase;Proline--tRNA ligase	EPRS	S	886		1.04511	0.765855	1.00265	0.886174	0.790684	0.987132	1.02038	0.465323		0.79693	6.63256e-69	178.71	137.72	178.71	EYIPGQPPLSQSSDSSPTRNSEPAGLETPEA
P07814	Bifunctional glutamate/proline--tRNA ligase;Glutamate--tRNA ligase;Proline--tRNA ligase	EPRS	S	891											0.237667	2.17584e-05	50.057	38.85	50.057	QPPLSQSSDSSPTRNSEPAGLETPEAKVLFD
P07900	Heat shock protein HSP 90-alpha	HSP90AA1	S	231		3.94158	3.90815	3.59675	3.93459	4.13216	4.34597	3.53745	3.9808		1	1.35794e-17	125.89	84.022	63.184	YPITLFVEKERDKEVSDDEAEEKEDKEEEKE
P07900	Heat shock protein HSP 90-alpha	HSP90AA1	S	263		4.50578	3.85424	3.75285	3.49646	4.07365	3.88358	2.75805	3.84083		1	3.00638e-83	183.49	165.25	135.68	EEKESEDKPEIEDVGSDEEEEKKDGDKKKKK
P08238	Heat shock protein HSP 90-alpha;Heat shock protein HSP 90-beta	HSP90AA1;HSP90AB1	S	307		0.179398	-0.572032	-0.965722	-1.85303	-0.725382	-1.24283	-1.50329	-1.57817		0.737065	4.62458e-08	107.98	87.314	107.98	NPDDITNEEYGEFYKSLTNDWEDHLAVKHFS;NPDDITQEEYGEFYKSLTNDWEDHLAVKHFS
P07900	Heat shock protein HSP 90-alpha	HSP90AA1	S	476		1.63142	2.06285	2.18206	2.07345	1.91052	1.63184	1.68332	1.80584		0.999926	7.717e-07	79.875	63.984	79.393	ELLRYYTSASGDEMVSLKDYCTRMKENQKHI
P07910	Heterogeneous nuclear ribonucleoproteins C1/C2	HNRNPC	S	299											0.999999	2.85943e-214	193.06	185.26	193.06	KDDEKEAEEGEDDRDSANGEDDS________
P07910	Heterogeneous nuclear ribonucleoproteins C1/C2	HNRNPC	S	233		2.65852	2.63043	2.41474	2.76318	2.85898	2.891	1.76941	2.72469		0.999989	1.80679e-05	86.519	68.424	73.11	EKEQSKQAVEMKNDKSEEEQSSSSVKKDETN
P07910	Heterogeneous nuclear ribonucleoproteins C1/C2	HNRNPC	S	240											0.379683	0.000174099	54.728	42.772	54.728	AVEMKNDKSEEEQSSSSVKKDETNVKMESEG
P07910	Heterogeneous nuclear ribonucleoproteins C1/C2	HNRNPC	S	241		-0.0399475	0.191607	-0.0963068	0.369944	-0.0354776	0.207929	-0.193573	0.210671		0.700655	5.49211e-05	67.76	50.402	67.76	VEMKNDKSEEEQSSSSVKKDETNVKMESEGG
P07948	Tyrosine-protein kinase Lyn	LYN	S	11		2.07352	1.89814	2.33121	2.51965	2.17398	2.25921	1.74568	2.25175		0.999019	1.10671e-08	112.56	87.052	112.56	_____MGCIKSKGKDSLSDDGVDLKTQPVRN
P07948	Tyrosine-protein kinase Lyn	LYN	S	13		3.30199	3.14618	3.44092	3.26483	3.23954	3.59793	2.26673	3.37167		0.996766	3.86267e-14	124.25	99.195	99.5	___MGCIKSKGKDSLSDDGVDLKTQPVRNTE
P08034	Gap junction beta-1 protein	GJB1	S	258		0.0816832	0.269818	0.280911	0.0147982	0.635904	0.823604	1.2565	0.466067		0.963717	0.00163019	45.704	27.566	45.704	YKQNEINKLLSEQDGSLKDILRRSPGTGAGL
P08034	Gap junction beta-1 protein	GJB1	S	266		-1.73269	-0.699093	-0.938097	-0.74353	-0.981642	0.588997	-0.70391	-0.19029		0.974066	1.27118e-09	96.059	75.189	96.059	LLSEQDGSLKDILRRSPGTGAGLAEKSDRCS
P08047	Transcription factor Sp1	SP1	S	2		-1.63636	-1.28655	-1.42105	-2.33505	-2.1549	-1.97542	0.066761	-1.81729		0.889986	0.000311814	57.836	41.945	57.836	______________MSDQDHSMDEMTAVVKI
P08047	Transcription factor Sp1	SP1	S	47											0.14793	7.76834e-15	82.765	75.808	82.765	GGAFSQARSSSTGSSSSTGGGGQESQPSPLA
P08047	Transcription factor Sp1	SP1	S	48											0.14793	7.76834e-15	82.765	75.808	82.765	GAFSQARSSSTGSSSSTGGGGQESQPSPLAL
P08047	Transcription factor Sp1	SP1	S	59		-0.223152	0.563095	0.70212	0.409146	0.76405	1.77674	0.816374	2.11404		0.986111	1.04805e-15	114.24	103.96	100.66	GSSSSTGGGGQESQPSPLALLAATCSRIESP
P08133	Annexin A6	ANXA6	S	303		-0.0978622	-0.369695	-0.355139	-0.5005	-0.283536	-0.393308	-0.0733566	-0.321039		0.982879	0.0442477	44.349	19.177	44.349	DIREIFRTKYEKSLYSMIKNDTSGEYKKTLL
P08195	4F2 cell-surface antigen heavy chain	SLC3A2	S	165		2.02033	1.31668	1.8375	1.13174	1.30046	0.676138	0.899	1.42395		0.971988	2.87319e-05	66.246	33.622	66.246	EDEAEAAAAAKFTGLSKEELLKVAGSPGWVR
P08235	Mineralocorticoid receptor	NR3C2	S	127											0.499717	6.29671e-05	56.407	45.553	56.407	VRDADYSYEQQNQQGSMSPAKIYQNVEQLVK
P08235	Mineralocorticoid receptor	NR3C2	S	129		-1.29873	-0.97182	-1.04175	-2.06822	-0.531382	-0.46261	-1.18259	-0.189529		0.882659	4.04968e-05	56.407	45.553	53.998	DADYSYEQQNQQGSMSPAKIYQNVEQLVKFY
P08235	Mineralocorticoid receptor	NR3C2	S	361		-0.258529	0.161805	0.13279	-0.0331411	0.1904	0.757857	0.558503	0.671271		0.998816	1.02674e-06	76.143	59.117	76.143	SGTSAGSSTLRDVVPSPDTQEKGAQEVPFPK
P08238	Heat shock protein HSP 90-beta;Putative heat shock protein HSP 90-beta-3	HSP90AB1;HSP90AB3P	S	226		5.99231	4.18904	4.1174	3.84078	3.89263	3.97458	2.89574	3.68347		1	2.82781e-26	144.57	107.39	119.8	YPITLYLEKEREKEISDDEAEEEKGEKEEED
P08238	Heat shock protein HSP 90-beta;Putative heat shock protein HSP 90-beta 2	HSP90AB1;HSP90AB2P	S	255		9.08342	7.36479	7.34979	7.02268	7.19078	7.15641	6.25925	6.84178		1	0	285.9	257.11	97.776	EDKDDEEKPKIEDVGSDEEDDSGKDKKKKTK
P08238	Heat shock protein HSP 90-beta;Putative heat shock protein HSP 90-beta 2	HSP90AB1;HSP90AB2P	S	261		3.37054	1.97496	2.07586	1.87759	2.007	1.82821	1.30529	1.7764		1	6.2135e-05	106.69	94.668	97.776	EKPKIEDVGSDEEDDSGKDKKKKTKKIKEKY
P09210	Glutathione S-transferase A2;Glutathione S-transferase A1;Glutathione S-transferase A1, N-terminally processed	GSTA2;GSTA1	S	37		1.16138	2.42036	2.29834	2.38145	2.25469	2.79275	2.36966	4.45999		1	4.37814e-07	94.728	65.4	94.728	LLAAAGVEFEEKFIKSAEDLDKLRNDGYLMF
P09210	Glutathione S-transferase A2;Glutathione S-transferase A1;Glutathione S-transferase A1, N-terminally processed;Glutathione S-transferase A3	GSTA2;GSTA1;GSTA3	S	202		4.54771	5.6695	4.37186	5.27367	5.75313	4.75776	5.34578	5.50389		1	1.9855e-14	130.79	67.713	79.697	RISNLPTVKKFLQPGSPRKPPMDEKSLEESR
P08473	Neprilysin	MME	S	4		0.178585	1.25142	1.4311	0.95716	0.512605	0.709106	0.540469	1.78671		0.947571	3.9817e-05	71.527	61.331	63.726	____________MGKSESQMDITDINTPKPK
P08473	Neprilysin	MME	S	6		2.63677	2.57714	3.19239	2.22972	1.96634	1.80445	1.58953	3.0158		0.935697	2.30621e-55	167.34	149.64	167.34	__________MGKSESQMDITDINTPKPKKK
P08559	Pyruvate dehydrogenase E1 component subunit alpha, somatic form, mitochondrial	PDHA1	S	232		0.0900955	0.335702	0.917143	1.17145	2.00851	1.70906	2.80066	2.11301		0.934288	0.000708671	63.184	39.313	54.343	PCIFICENNRYGMGTSVERAAASTDYYKRGD
P08559	Pyruvate dehydrogenase E1 component subunit alpha, somatic form, mitochondrial;Pyruvate dehydrogenase E1 component subunit alpha, testis-specific form, mitochondrial	PDHA1;PDHA2	S	293		0.872868	1.06713	0.985891	1.31808	1.45694	1.33554	1.00101	1.58742		0.97009	2.76456e-05	67.685	57.731	42.068	GPILMELQTYRYHGHSMSDPGVSYRTREEIQ
P08559	Pyruvate dehydrogenase E1 component subunit alpha, somatic form, mitochondrial;Pyruvate dehydrogenase E1 component subunit alpha, testis-specific form, mitochondrial	PDHA1;PDHA2	S	295		-2.44338	-0.778501	-0.4175	-0.646025	0.352797	-0.302254	-0.796447	0.620213		0.583879	0.000923149	50.806	34.033	50.806	ILMELQTYRYHGHSMSDPGVSYRTREEIQEV
P08559	Pyruvate dehydrogenase E1 component subunit alpha, somatic form, mitochondrial;Pyruvate dehydrogenase E1 component subunit alpha, testis-specific form, mitochondrial	PDHA1;PDHA2	S	300		0.387928	1.01826	1.11041	1.20216	1.72355	1.49212	1.06989	1.90585		0.997453	0.000110368	57.616	40.677	50.806	QTYRYHGHSMSDPGVSYRTREEIQEVRSKSD
P08567	Pleckstrin	PLEK	S	117		3.21144	3.47081	3.83996	3.48196	3.05537	1.42596	2.67862	2.02498		0.999991	1.00349e-136	209.4	184.81	209.4	CIEGGQKFARKSTRRSIRLPETIDLGALYLS
P08575	Receptor-type tyrosine-protein phosphatase C	PTPRC	S	973		2.59481	3.22629	3.38314	3.21721	3.34039	2.7222	2.78734	2.94485		1	1.01861e-59	165.49	153.62	158.35	QHIGNQEENKSKNRNSNVIPYDYNRVPLKHE
P08581	Hepatocyte growth factor receptor	MET	S	988		-2.2607	-3.47065	-2.45533	-2.96072	-2.05177	-2.35135	-2.57603	-2.60367		0.542052	6.0785e-05	101.38	90.121	101.38	ARVHTPHLDRLVSARSVSPTTEMVSNESVDY
P08581	Hepatocyte growth factor receptor	MET	S	990		-3.14193	-0.957201	-1.13637	-1.77127	-0.833177	-0.604755	-1.53761	-0.624299		0.832081	1.88755e-05	109.5	93.378	109.5	VHTPHLDRLVSARSVSPTTEMVSNESVDYRA
P08621	U1 small nuclear ribonucleoprotein 70 kDa	SNRNP70	S	217											0.44277	0.00914566	41.912	24.834	41.912	GGADVNIRHSGRDDTSRYDERPGPSPLPHRD
P08621	U1 small nuclear ribonucleoprotein 70 kDa	SNRNP70	S	226		2.338	2.35042	2.30597	2.4424	2.20264	2.31287	2.23217	2.32675		0.999998	1.62273e-07	87.932	66.699	87.932	SGRDDTSRYDERPGPSPLPHRDRDRDRERER
P08621	U1 small nuclear ribonucleoprotein 70 kDa	SNRNP70	S	410		-1.36805	-1.72715	-1.0042	-1.0567	-1.00125	-1.65129	-0.38488	-1.48711		1	2.46875e-05	83.602	75.878	71.651	GGGGQDNGLEGLGNDSRDMYMESEGGDGYLA
P08631	Tyrosine-protein kinase HCK	HCK	S	38		-1.58195	-1.75148	-1.58774	-1.33184	-1.65334	-1.8874	-1.78806	-1.64318		0.704985	0.00116508	44.511	31.934	44.511	GCMKSKFLQVGGNTFSKTETSASPHCPVYVP
P08648	Integrin alpha-5;Integrin alpha-5 heavy chain;Integrin alpha-5 light chain	ITGA5	S	126											0.369723	4.44643e-05	66.673	55.403	66.673	IEFDSKGSRLLESSLSSSEGEEPVEYKSLQW
P08648	Integrin alpha-5;Integrin alpha-5 heavy chain;Integrin alpha-5 light chain	ITGA5	S	127		2.24801	2.26431	2.09507	2.80427	2.47474	2.10577	1.96709	2.11788		0.866443	7.30458e-84	184.8	167.31	165.3	EFDSKGSRLLESSLSSSEGEEPVEYKSLQWF
P08648	Integrin alpha-5;Integrin alpha-5 heavy chain;Integrin alpha-5 light chain	ITGA5	S	128											0.467928	7.91478e-05	69.451	58.238	67.456	FDSKGSRLLESSLSSSEGEEPVEYKSLQWFG
P08651	Nuclear factor 1 C-type	NFIC	S	333		2.07652	2.12719	2.09609	2.29705	2.54575	2.20324	2.20796	2.44512		0.940673	0.00011104	63.701	44.491	60.943	EGGISSPVKKTEMDKSPFNSPSPQDSPRLSS
P08651	Nuclear factor 1 C-type	NFIC	S	339		2.58581	2.62554	2.58492	2.75891	2.95582	2.75819	2.81917	2.90604		0.966514	1.90848e-05	76.759	61.003	47.64	PVKKTEMDKSPFNSPSPQDSPRLSSFTQHHR
P08651	Nuclear factor 1 C-type	NFIC	S	343		-2.27583	-1.6354	-1.93636	-2.23401	-1.48989	-2.05478	-1.39464	-1.31688		0.999647	1.31647e-07	85.362	67.817	85.362	TEMDKSPFNSPSPQDSPRLSSFTQHHRPVIA
P08651	Nuclear factor 1 C-type	NFIC	S	322		0.793488	0.644959	0.721911	-0.125613	1.38055	-0.120012	-0.630777	-0.341518		0.499943	0.000115128	58.848	46.081	58.848	TSSSRNWTEDMEGGISSPVKKTEMDKSPFNS
P08651	Nuclear factor 1 C-type	NFIC	S	323		2.6655	2.59394	2.635	1.90122	3.23431	1.81333	1.70861	1.69722		0.94676	3.3534e-17	134.32	119.39	134.32	SSSRNWTEDMEGGISSPVKKTEMDKSPFNSP
P08651	Nuclear factor 1 C-type	NFIC	S	305											0.359365	1.54688e-07	54.259	50.724	54.259	DVDTSPGGDYYTSPSSPTSSSRNWTEDMEGG
P08670	Vimentin	VIM	S	459		-2.31677	-2.22433	-2.81788	-2.02275	-2.44919	-2.60622	-3.35618	-2.01673		0.801097	4.26411e-05	65.423	58.383	65.423	IKTVETRDGQVINETSQHHDDLE________
P08670	Vimentin	VIM	S	430		4.36942	3.9605	3.84822	3.79104	3.73368	3.59633	3.84806	3.58793		0.999981	1.85379e-102	192.94	137.05	192.94	LPNFSSLNLRETNLDSLPLVDTHSKRTLLIK
P08670	Vimentin	VIM	S	438		1.65688	1.5649	1.4502	1.31324	1.73811	1.77482	1.44331	1.81708		0.764351	9.79717e-06	81.89	56.024	81.89	LRETNLDSLPLVDTHSKRTLLIKTVETRDGQ
P08670	Vimentin	VIM	S	419		0.100043	-0.0996208	-0.137639	-0.610498	-0.459241	-0.313326	-0.69382	-0.3673		0.5	1.57297e-05	76.326	53.685	76.326	LEGEESRISLPLPNFSSLNLRETNLDSLPLV
P08670	Vimentin	VIM	S	420		2.92988	2.53071	2.54048	2.23536	2.06159	1.99253	2.02218	1.94017		0.933809	3.68752e-60	168.45	132.14	168.45	EGEESRISLPLPNFSSLNLRETNLDSLPLVD
P08670	Vimentin	VIM	S	226		0.475718	0.182612	0.114323	0.338178	0.170442	0.443266	0	0.105903		1	1.94221e-14	125.45	103.61	55.186	DNASLARLDLERKVESLQEEIAFLKKLHEEE
P08670	Vimentin	VIM	S	72		0.983726	1.61497	0.849728	1.28473	0.682886	1.00991	0.676075	1.03333		0.991775	0.000906813	60.598	49.446	60.598	PGGVYATRSSAVRLRSSVPGVRLLQDSVDFS
P08670	Vimentin	VIM	S	73		-3.12663	-1.52783	-2.55676	-4.15807	-3.0887	-1.9611	-3.39697	-3.09446		0.5	0.036775	47.657	24.229	47.657	GGVYATRSSAVRLRSSVPGVRLLQDSVDFSL
P08670	Vimentin	VIM	S	25											0.481799	0.000188833	56.851	37.247	56.851	SYRRMFGGPGTASRPSSSRSYVTTSTRTYSL
P08670	Vimentin	VIM	S	26											0.481799	0.000188833	56.851	37.247	56.851	YRRMFGGPGTASRPSSSRSYVTTSTRTYSLG
P08670	Vimentin	VIM	S	214		-0.614001	-1.23502	-0.832087	-0.562199	-1.04054	-0.605595	-1.15374	-1.40953		1	0.000352986	63.091	39.24	56.122	AENTLQSFRQDVDNASLARLDLERKVESLQE
P08670	Vimentin	VIM	S	278		-0.788901	-1.02468	-0.963744	-0.363992	-0.96339	-1.19527	-1.02276	-1.61173		0.99548	0.00295784	44.299	23.459	44.299	PDLTAALRDVRQQYESVAAKNLQEAEEWYKS
P08670	Vimentin	VIM	S	325		3.47761	3.09746	3.253	3.3555	3.07233	3.28923	2.76979	3.26383		0.993009	2.64275e-37	154.69	120.43	92.307	RQAKQESTEYRRQVQSLTCEVDALKGTNESL
P08670	Vimentin	VIM	S	51		-0.970273	-0.771492	-1.11887	-0.523791	-0.834717	-1.11821	-0.40856	-1.08024		0.974634	5.8669e-05	59.252	43.713	59.252	RTYSLGSALRPSTSRSLYASSPGGVYATRSS
P08670	Vimentin	VIM	S	55		-0.677305	-1.02216	-0.972239	-0.68487	-0.952432	-0.84237	-0.782247	-1.03891		0.533874	6.95212e-05	58.071	49.342	58.071	LGSALRPSTSRSLYASSPGGVYATRSSAVRL
P08670	Vimentin	VIM	S	56		2.4009	1.63952	1.72615	1.65282	1.741	1.21058	1.42591	1.51628		0.975341	1.51232e-60	171.36	134.94	171.36	GSALRPSTSRSLYASSPGGVYATRSSAVRLR
P08670	Vimentin	VIM	S	7		-0.565947	0.500393	-0.751658	0.140105	-0.711332	-0.695286	-0.790397	-0.31046		0.929224	0.00319788	72.928	56.257	72.928	_________MSTRSVSSSSYRRMFGGPGTAS
P08670	Vimentin	VIM	S	29		-1.71286	-1.52847	-1.9657	-1.43515	-1.64266	-2.40758	-1.86479	-1.2896		0.994101	0.00523343	61.161	36.267	61.161	MFGGPGTASRPSSSRSYVTTSTRTYSLGSAL
P08670	Vimentin	VIM	S	39		3.53433	3.87738	3.54039	3.85105	3.38393	3.22537	3.25505	3.35129		0.996489	1.82219e-89	187.56	159.47	187.56	PSSSRSYVTTSTRTYSLGSALRPSTSRSLYA
P08670	Vimentin	VIM	S	42		1.39189	0.452083	0.597245	1.09603	0.272895	0.381578	0.363658	0.285871		0.932662	0.00110374	48.423	29.59	48.423	SRSYVTTSTRTYSLGSALRPSTSRSLYASSP
P08670	Vimentin	VIM	S	47											0.499129	3.12565e-06	78.228	59.395	78.228	TTSTRTYSLGSALRPSTSRSLYASSPGGVYA
P08670	Vimentin	VIM	S	49		1.20707	0.884615	0.50724	1.03906	0.621968	0.430949	0.554306	0.78342		0.734002	7.49924e-05	61.423	46.732	61.423	STRTYSLGSALRPSTSRSLYASSPGGVYATR
P08708	40S ribosomal protein S17	RPS17	S	113		3.83257	4.26428	3.92223	3.74095	3.77203	4.13492	3.94474	3.90521		0.982299	2.64167e-204	235.42	211.21	172.49	VDPDTKEMLKLLDFGSLSNLQVTQPTVGMNF
P08833	Insulin-like growth factor-binding protein 1	IGFBP1	S	194		-2.06291	-3.38073	-1.87909	-0.780755	-2.28705	-2.21718	-1.25812	-1.57545		0.582819	0.00562931	43.544	29.881	43.544	ELYRVVESLAKAQETSGEEISKFYLPNCNKN
P08910	Abhydrolase domain-containing protein 2	ABHD2	S	415		-1.0395	-0.687242	-0.760622	-1.1802	-1.12094	-1.94981	-0.497374	-0.809051		0.966267	4.42739e-07	109.83	99.763	109.83	YANAICQWERNKLQCSDTEQVEADLE_____
P08913	Alpha-2A adrenergic receptor	ADRA2A	S	324		0.702078	1.1037	2.1769	2.15273	1.3668	2.34979	1.83573	2.22958		1	0.00125267	49.089	15.68	49.089	RRPERGPRGKGKARASQVKPGDSLPRRGPGA
P08913	Alpha-2A adrenergic receptor	ADRA2A	S	331		0.528156	0.834477	1.85506	1.90923	0.918609	1.86374	1.55745	1.78227		1	0.00125267	49.089	15.68	49.089	RGKGKARASQVKPGDSLPRRGPGATGIGTPA
P09086	POU domain, class 2, transcription factor 2	POU2F2	S	26		-3.04443	-3.22461	-2.06583	-3.51269	-2.96742	-2.69693	-2.78806	-3.23368		0.990292	0.00142139	43.208	32.927	43.208	IRMSKPLEAEKQGLDSPSEHTDTERNGPDTN
P09086	POU domain, class 2, transcription factor 2	POU2F2	S	55		-1.14392	-0.333658	0.118684	-0.693166	-0.923222	-1.35672	-0.474877	-0.84243		0.981085	8.06977e-07	92.575	56.684	92.575	TNHQNPQNKTSPFSVSPTGPSTKIKAEDPSG
P09234	U1 small nuclear ribonucleoprotein C	SNRPC	S	17		0.797262	1.18939	0.810158	0.85984	0.566899	0.421126	0.355945	-0.00908375		0.954864	1.96363e-23	143.91	134.82	143.91	PKFYCDYCDTYLTHDSPSVRKTHCSGRKHKE
P09429	High mobility group protein B1	HMGB1	S	35		1.41487	2.33587	2.08442	1.94625	1.77496	1.61544	0.642174	1.82959		0.99996	5.76902e-07	90.385	48.109	78.021	VQTCREEHKKKHPDASVNFSEFSKKCSERWK
P09496	Clathrin light chain A	CLTA	S	105		0.97541	0.606645	0.977904	0.901003	0.817257	0.614286	0.790086	0.652132		0.999854	0.000250661	59.898	18.846	59.898	PTDSYAAISQVDRLQSEPESIRKWREEQMER
P09525	Annexin A4	ANXA4	S	12		2.13015	2.65801	2.25209	2.07302	2.22858	2.41693	2.47264	2.4491		0.999947	5.12887e-05	65.47	49.164	44.788	____MATKGGTVKAASGFNAMEDAQTLRKAM
P09543	2',3'-cyclic-nucleotide 3'-phosphodiesterase	CNP	S	170		2.21003	1.70339	1.62876	0.386722	1.7669	0.74467	0.11542	0.449565		1	7.27637e-10	88.73	60.184	88.73	RLDCAQLKEKNQWQLSADDLKKLKPGLEKDF
P09543	2',3'-cyclic-nucleotide 3'-phosphodiesterase	CNP	S	9		1.16413	-0.378285	-0.408251	-0.788564	-0.224622	-0.794848	-1.29347	-0.95887		0.986358	0.00536346	62.969	48.206	62.969	_______MNRGFSRKSHTFLPKIFFRKMSSS
P09601	Heme oxygenase 1	HMOX1	S	229		-0.588606	-0.910155	-0.906191	-0.535412	-0.644736	-0.476603	-0.323525	-0.416427		0.97271	0.00501478	53.569	32.667	41.644	FEELQELLTHDTKDQSPSRAPGLRQRASNKV
P09651	Heterogeneous nuclear ribonucleoprotein A1;Heterogeneous nuclear ribonucleoprotein A1, N-terminally processed	HNRNPA1	S	361		-4.52193	-4.64766	-3.60221	-2.63972	-2.62092	-3.56535	-3.94718	-2.02795		0.629855	7.56537e-05	59.9	51.387	52.731	QYFAKPRNQGGYGGSSSSSSYGSGRRF____
P09651	Heterogeneous nuclear ribonucleoprotein A1;Heterogeneous nuclear ribonucleoprotein A1, N-terminally processed	HNRNPA1	S	363											0.375117	7.94417e-05	58.107	52.097	58.107	FAKPRNQGGYGGSSSSSSYGSGRRF______
P09651	Heterogeneous nuclear ribonucleoprotein A1;Heterogeneous nuclear ribonucleoprotein A1, N-terminally processed	HNRNPA1	S	364		-4.26994	-3.83755	-3.60997	-3.3307	-3.87142	-3.6678		-3.78683		0.634779	3.63232e-05	86.182	80.126	74.364	AKPRNQGGYGGSSSSSSYGSGRRF_______
P09651	Heterogeneous nuclear ribonucleoprotein A1;Heterogeneous nuclear ribonucleoprotein A1, N-terminally processed	HNRNPA1	S	368		0.69592	0.657519	0.567146	0.42757	0.696092	-0.0345631	0.175743	0.221336		0.996035	3.23397e-05	111.33	98.207	111.33	NQGGYGGSSSSSSYGSGRRF___________
P09651	Heterogeneous nuclear ribonucleoprotein A1;Heterogeneous nuclear ribonucleoprotein A1, N-terminally processed	HNRNPA1	S	4		2.32346	2.33469	2.25937	2.34599	2.09337	2.468	1.70059	2.27661		0.89634	3.12872e-07	84.753	61.429	45.28	____________MSKSESPKEPEQLRKLFIG
P09651	Heterogeneous nuclear ribonucleoprotein A1;Heterogeneous nuclear ribonucleoprotein A1, N-terminally processed	HNRNPA1	S	6		4.01776	4.00961	4.07578	4.10442	3.76878	3.98135	2.90884	3.99738		0.999784	1.11372e-29	111.12	85.476	111.12	__________MSKSESPKEPEQLRKLFIGGL
P09651	Heterogeneous nuclear ribonucleoprotein A1;Heterogeneous nuclear ribonucleoprotein A1, N-terminally processed	HNRNPA1	S	2		-1.97496	-2.33925	-2.24909	-1.79654	-2.00747	-1.77451	-3.3437	-1.91635		0.869792	0.000492151	45.28	33.666	45.28	______________MSKSESPKEPEQLRKLF
P09651	Heterogeneous nuclear ribonucleoprotein A1;Heterogeneous nuclear ribonucleoprotein A1, N-terminally processed;Heterogeneous nuclear ribonucleoprotein A1-like 2	HNRNPA1;HNRNPA1L2	S	337		0.392667	0.195283	0.484386	-0.120579	-0.431214	-0.319377	-0.49151	-0.435534		0.499999	3.7851e-10	119.56	101.1	119.56	SSNFGPMKGGNFGGRSSGPYGGGGQYFAKPR
P09651	Heterogeneous nuclear ribonucleoprotein A1;Heterogeneous nuclear ribonucleoprotein A1, N-terminally processed;Heterogeneous nuclear ribonucleoprotein A1-like 2	HNRNPA1;HNRNPA1L2	S	338		0.392667	0.195283	0.484386	-0.120579	-0.431214	-0.319377	-0.49151	-0.435534		0.499999	3.7851e-10	119.56	101.1	119.56	SNFGPMKGGNFGGRSSGPYGGGGQYFAKPRN
P09874	Poly [ADP-ribose] polymerase 1	PARP1	S	372											0.247085	4.47499e-36	134.38	123.77	134.38	FPPETSASVAATPPPSTASAPAAVNSSASAD
P09874	Poly [ADP-ribose] polymerase 1	PARP1	S	375											0.247085	4.47499e-36	134.38	123.77	134.38	ETSASVAATPPPSTASAPAAVNSSASADKPL
P09874	Poly [ADP-ribose] polymerase 1	PARP1	S	179		0.61795	0.478318	0.424067	0.248811	0.189376	-0.0316811	0.243928	0.188416		0.835526	0.000344843	52.09	22.706	52.09	VKNREELGFRPEYSASQLKGFSLLATEDKEA
P09884	DNA polymerase alpha catalytic subunit	POLA1	S	209		-1.35931	-1.88159	-1.35984	-1.18233	-1.54673	-2.08884	-3.46868	-2.46088		0.995774	0.0394719	46.462	18.638	46.462	FSVHTATAVPSGKIASPVSRKEPPLTPVPLK
P09923	Intestinal-type alkaline phosphatase	ALPI	S	111		0.722659	2.43119	2.1157	1.51146	-0.930179	1.77134	-0.996025	3.68455		0.999878	1.71105e-17	138.09	119.02	137.72	LALSKTYNVDRQVPDSAATATAYLCGVKANF
P09972	Fructose-bisphosphate aldolase C	ALDOC	S	39		-1.02887	-0.538376	-0.185063	-1.0203	-0.652545	-0.546415	-0.0732441	-0.118151		0.995609	1.84028e-05	68.481	55.28	68.481	VAPGKGILAADESVGSMAKRLSQIGVENTEE
P0C1Z6	TCF3 fusion partner	TFPT	S	167		-0.172019	-0.0562735	0.144796	-0.0598154	-0.101836	-0.0527182	-0.17051	0.0861521		0.973304	0.0194883	61.962	17.102	57.047	TPGNAENEPPEKETLSPPRRTPAPPEPGSPA
P0C1Z6	TCF3 fusion partner	TFPT	S	180		-1.08016	-0.642806	-0.455896	-0.38156	-0.925055	-0.730676	-0.644837	-0.460544		0.999742	4.42348e-05	60.472	51.189	59.429	TLSPPRRTPAPPEPGSPAPGEGPSGRKRRRV
P0C671	Uncharacterized protein C6orf222	C6orf222	S	463		-3.15553	-3.11838	-3.0621	-3.67651	-1.73745	-2.34343	-1.48554	-2.6553		1	0.000902973	45.864	29.232	45.864	HTSKEPRRAGAAGAASPEARRPKRPSFLPLC
P0C671	Uncharacterized protein C6orf222	C6orf222	S	18		0.281372	-0.862046	-1.33589	-1.29596	-0.944193	-0.635649	-0.894854	-0.0980329		1	0.00381969	44.309	29.792	44.309	NPRCPRRPLAEKKARSLDRPQAPGKGSESWD
P0CAP2	DNA-directed RNA polymerase II subunit GRINL1A	POLR2M	S	273											0.279146	0.0136166	41.283	22.972	41.283	QNDSSSHCQKSGSPISSEERRRRDKQHLDDI
P0CAP2	DNA-directed RNA polymerase II subunit GRINL1A	POLR2M	S	274											0.279146	0.0136166	41.283	22.972	41.283	NDSSSHCQKSGSPISSEERRRRDKQHLDDIT
P0CAP2	DNA-directed RNA polymerase II subunit GRINL1A;Putative GRINL1B complex locus protein 2	POLR2M;GCOM2	S	178											0.499426	3.18723e-05	67.979	51.856	67.979	PPSSEASEHHPRHRVSSQAEDTSSSFDNLFI
P0CAP2	DNA-directed RNA polymerase II subunit GRINL1A;Putative GRINL1B complex locus protein 2	POLR2M;GCOM2	S	179											0.499426	3.18723e-05	67.979	51.856	67.979	PSSEASEHHPRHRVSSQAEDTSSSFDNLFID
P62987	Ubiquitin-60S ribosomal protein L40;Ubiquitin;60S ribosomal protein L40;Ubiquitin-40S ribosomal protein S27a;Ubiquitin;40S ribosomal protein S27a;Polyubiquitin-B;Ubiquitin;Polyubiquitin-C;Ubiquitin	UBA52;RPS27A;UBB;UBC	S	65		1.84828	3.78014	0.428662	1.31639	0.292698	0.0463209	0.658314	0.301416		0.879918	7.77055e-71	181.83	164.69	181.83	LEDGRTLSDYNIQKESTLHLVLRLRGGIIEP
P0DMV9	Heat shock 70 kDa protein 1B;Heat shock 70 kDa protein 1A	HSPA1B;HSPA1A	S	631		-2.437	-2.79481	-2.17687	-2.51493	-2.3114	-2.10699	-3.12032	-2.04896		0.737989	5.22024e-08	111.52	98.997	111.52	GPGPGGFGAQGPKGGSGSGPTIEEVD_____
P10109	Adrenodoxin, mitochondrial	FDX1	S	61											0.332104	1.68179e-05	72.433	57.231	72.433	SAEASRSLSVSARARSSSEDKITVHFINRDG
P10109	Adrenodoxin, mitochondrial	FDX1	S	62											0.332104	1.68179e-05	72.433	57.231	72.433	AEASRSLSVSARARSSSEDKITVHFINRDGE
P10109	Adrenodoxin, mitochondrial	FDX1	S	63											0.332104	1.68179e-05	72.433	57.231	72.433	EASRSLSVSARARSSSEDKITVHFINRDGET
P10301	Ras-related protein R-Ras	RRAS	S	201											0.984379	0.00383832	45.784	33.808	45.784	LVRAVRKYQEQELPPSPPSAPRKKGGGCPCV
P30512	HLA class I histocompatibility antigen, A-29 alpha chain;HLA class I histocompatibility antigen, A-74 alpha chain;HLA class I histocompatibility antigen, A-66 alpha chain;HLA class I histocompatibility antigen, A-43 alpha chain;HLA class I histocompatibility antigen, A-34 alpha chain;HLA class I histocompatibility antigen, A-26 alpha chain;HLA class I histocompatibility antigen, A-25 alpha chain;…	HLA-A	S	343		0.803281	0.640161	1.40852	0.115361	0.866734	0.298263	0.70385	-0.0602388		0.798027	6.0576e-09	79.408	67.758	79.408	AAVRWRRKSSDRKGGSYSQAASSDSAQGSDM
P30512	HLA class I histocompatibility antigen, A-29 alpha chain;HLA class I histocompatibility antigen, A-74 alpha chain;HLA class I histocompatibility antigen, A-66 alpha chain;HLA class I histocompatibility antigen, A-43 alpha chain;HLA class I histocompatibility antigen, A-34 alpha chain;HLA class I histocompatibility antigen, A-26 alpha chain;HLA class I histocompatibility antigen, A-25 alpha chain;…	HLA-A	S	345											0.301935	6.01409e-05	44.452	37.175	44.452	VRWRRKSSDRKGGSYSQAASSDSAQGSDMSL
P30512	HLA class I histocompatibility antigen, A-29 alpha chain;HLA class I histocompatibility antigen, A-74 alpha chain;HLA class I histocompatibility antigen, A-66 alpha chain;HLA class I histocompatibility antigen, A-43 alpha chain;HLA class I histocompatibility antigen, A-34 alpha chain;HLA class I histocompatibility antigen, A-26 alpha chain;HLA class I histocompatibility antigen, A-25 alpha chain;…	HLA-A	S	350											0.495418	6.76324e-09	74.838	68.068	74.838	KSSDRKGGSYSQAASSDSAQGSDMSLTACKV
P30512	HLA class I histocompatibility antigen, A-29 alpha chain;HLA class I histocompatibility antigen, A-74 alpha chain;HLA class I histocompatibility antigen, A-66 alpha chain;HLA class I histocompatibility antigen, A-43 alpha chain;HLA class I histocompatibility antigen, A-34 alpha chain;HLA class I histocompatibility antigen, A-26 alpha chain;HLA class I histocompatibility antigen, A-25 alpha chain;…	HLA-A	S	352		3.11538	3.09808	3.49066	2.24575	3.27325	2.69839	2.85974	2.35576		0.931681	5.09335e-12	121.52	111.67	92.231	SDRKGGSYSQAASSDSAQGSDMSLTACKV__
P30512	HLA class I histocompatibility antigen, A-29 alpha chain;HLA class I histocompatibility antigen, A-74 alpha chain;HLA class I histocompatibility antigen, A-66 alpha chain;HLA class I histocompatibility antigen, A-43 alpha chain;HLA class I histocompatibility antigen, A-34 alpha chain;HLA class I histocompatibility antigen, A-26 alpha chain;HLA class I histocompatibility antigen, A-25 alpha chain;…	HLA-A	S	356		4.82166	4.89551	5.33023	3.81701	5.10101	4.75082	4.641	4.04497		0.998398	7.91758e-19	131.1	116.51	131.1	GGSYSQAASSDSAQGSDMSLTACKV______
P30512	HLA class I histocompatibility antigen, A-29 alpha chain;HLA class I histocompatibility antigen, A-74 alpha chain;HLA class I histocompatibility antigen, A-66 alpha chain;HLA class I histocompatibility antigen, A-43 alpha chain;HLA class I histocompatibility antigen, A-34 alpha chain;HLA class I histocompatibility antigen, A-26 alpha chain;HLA class I histocompatibility antigen, A-25 alpha chain;…	HLA-A	S	359		4.9238	4.98002	5.401	3.96188	5.21709	4.82261	4.71915	4.136		0.977973	7.91758e-19	131.1	116.51	131.1	YSQAASSDSAQGSDMSLTACKV_________
Q95365	HLA class I histocompatibility antigen, B-38 alpha chain;HLA class I histocompatibility antigen, B-59 alpha chain;HLA class I histocompatibility antigen, B-67 alpha chain;HLA class I histocompatibility antigen, B-82 alpha chain;HLA class I histocompatibility antigen, B-35 alpha chain;HLA class I histocompatibility antigen, B-78 alpha chain;HLA class I histocompatibility antigen, B-56 alpha chain;…	HLA-B	S	343		-3.90057	-1.30761	-2.6998	-2.81202	-4.52884	-2.35683		-3.43929		0.998047	3.87291e-06	104.84	104.84	104.53	AAVMCRRKSSGGKGGSYSQAASSDSAQGSDV
Q95365	HLA class I histocompatibility antigen, B-38 alpha chain;HLA class I histocompatibility antigen, B-59 alpha chain;HLA class I histocompatibility antigen, B-67 alpha chain;HLA class I histocompatibility antigen, B-82 alpha chain;HLA class I histocompatibility antigen, B-35 alpha chain;HLA class I histocompatibility antigen, B-78 alpha chain;HLA class I histocompatibility antigen, B-56 alpha chain;…	HLA-B	S	345											0.247265	0.000433894	40.129	27.072	40.129	VMCRRKSSGGKGGSYSQAASSDSAQGSDVSL
Q95365	HLA class I histocompatibility antigen, B-38 alpha chain;HLA class I histocompatibility antigen, B-59 alpha chain;HLA class I histocompatibility antigen, B-67 alpha chain;HLA class I histocompatibility antigen, B-82 alpha chain;HLA class I histocompatibility antigen, B-35 alpha chain;HLA class I histocompatibility antigen, B-78 alpha chain;HLA class I histocompatibility antigen, B-56 alpha chain;…	HLA-B	S	349		-5.12532	-3.62282	-5.38105	-3.46708						0.528269	0.00102145	42.309	38.868	42.309	RKSSGGKGGSYSQAASSDSAQGSDVSLTA__
Q95365	HLA class I histocompatibility antigen, B-38 alpha chain;HLA class I histocompatibility antigen, B-59 alpha chain;HLA class I histocompatibility antigen, B-67 alpha chain;HLA class I histocompatibility antigen, B-82 alpha chain;HLA class I histocompatibility antigen, B-35 alpha chain;HLA class I histocompatibility antigen, B-78 alpha chain;HLA class I histocompatibility antigen, B-56 alpha chain;…	HLA-B	S	350		-5.12532	-3.62282	-5.38105	-3.46708						0.528269	7.00646e-05	49.865	46.527	42.309	KSSGGKGGSYSQAASSDSAQGSDVSLTA___
Q95365	HLA class I histocompatibility antigen, B-38 alpha chain;HLA class I histocompatibility antigen, B-59 alpha chain;HLA class I histocompatibility antigen, B-67 alpha chain;HLA class I histocompatibility antigen, B-82 alpha chain;HLA class I histocompatibility antigen, B-35 alpha chain;HLA class I histocompatibility antigen, B-78 alpha chain;HLA class I histocompatibility antigen, B-56 alpha chain;…	HLA-B	S	352		-1.59674	0.416129	-0.260297	-0.115801	-0.603308	0.164268	-0.264648	-1.09548		0.934172	2.63226e-06	85.146	67.927	85.146	SGGKGGSYSQAASSDSAQGSDVSLTA_____
Q95365	HLA class I histocompatibility antigen, B-38 alpha chain;HLA class I histocompatibility antigen, B-59 alpha chain;HLA class I histocompatibility antigen, B-67 alpha chain;HLA class I histocompatibility antigen, B-82 alpha chain;HLA class I histocompatibility antigen, B-35 alpha chain;HLA class I histocompatibility antigen, B-78 alpha chain;HLA class I histocompatibility antigen, B-56 alpha chain;…	HLA-B	S	356		-1.46872	0.731485	-0.228916	0.548548	-0.174155	0.0674648	-1.06576	-0.598809		0.876655	8.1198e-07	115.78	94.149	69.361	GGSYSQAASSDSAQGSDVSLTA_________
Q95365	HLA class I histocompatibility antigen, B-38 alpha chain;HLA class I histocompatibility antigen, B-59 alpha chain;HLA class I histocompatibility antigen, B-67 alpha chain;HLA class I histocompatibility antigen, B-82 alpha chain;HLA class I histocompatibility antigen, B-35 alpha chain;HLA class I histocompatibility antigen, B-78 alpha chain;HLA class I histocompatibility antigen, B-56 alpha chain;…	HLA-B	S	359		-1.46872	0.581764	-0.322585	0.439618	-0.435244	0.0208969	-1.06576	-0.598809		0.911851	8.1198e-07	115.78	94.149	69.361	YSQAASSDSAQGSDVSLTA____________
Q95365	HLA class I histocompatibility antigen, B-38 alpha chain;HLA class I histocompatibility antigen, B-59 alpha chain;HLA class I histocompatibility antigen, B-67 alpha chain;HLA class I histocompatibility antigen, B-82 alpha chain;HLA class I histocompatibility antigen, B-35 alpha chain;HLA class I histocompatibility antigen, B-78 alpha chain;HLA class I histocompatibility antigen, B-56 alpha chain;…	HLA-B	S	336											0.247265	0.000433894	40.129	27.072	40.129	VVIGAVVAAVMCRRKSSGGKGGSYSQAASSD
Q95365	HLA class I histocompatibility antigen, B-38 alpha chain;HLA class I histocompatibility antigen, B-59 alpha chain;HLA class I histocompatibility antigen, B-67 alpha chain;HLA class I histocompatibility antigen, B-82 alpha chain;HLA class I histocompatibility antigen, B-35 alpha chain;HLA class I histocompatibility antigen, B-78 alpha chain;HLA class I histocompatibility antigen, B-56 alpha chain;…	HLA-B	S	337											0.247265	0.000433894	40.129	27.072	40.129	VIGAVVAAVMCRRKSSGGKGGSYSQAASSDS
P10398	Serine/threonine-protein kinase A-Raf	ARAF	S	257		0.161116	0.105188	0.340384	0.115815	0.77944	0.144912	1.20636	0.500208		0.968451	1.65478e-05	76.165	29.703	76.165	DAAGSRGGSDGTPRGSPSPASVSSGRKSPHS
P10398	Serine/threonine-protein kinase A-Raf	ARAF	S	157		1.21114	1.3304	1.24844	1.32688	1.3045	1.70809	1.91292	1.60515		0.998515	9.17451e-06	88.945	72.065	77.746	TVCVDMSTNRQQFYHSVQDLSGGSRQHEAPS
P10398	Serine/threonine-protein kinase A-Raf	ARAF	S	212											0.256777	1.57648e-09	57.025	51.969	55.084	FPFPAPANAPLQRIRSTSTPNVHMVSTTAPM
P10398	Serine/threonine-protein kinase A-Raf	ARAF	S	214											0.243949	2.56316e-09	57.025	51.969	57.025	FPAPANAPLQRIRSTSTPNVHMVSTTAPMDS
P10398	Serine/threonine-protein kinase A-Raf	ARAF	S	222											0.163235	3.37871e-06	47.191	38.126	47.191	LQRIRSTSTPNVHMVSTTAPMDSNLIQLTGQ
P16402	Histone H1.4;Histone H1.3;Histone H1.2	HIST1H1E;HIST1H1D;HIST1H1C	S	37		5.69069	6.08483	6.32293	6.79423	5.76599	4.94451	5.35015	5.31335		0.999997	5.22983e-124	200.17	152.64	125.18	KKAKKAGATAGKRKASGPPVSELITKAVAAS;KKKAAKKAGGTPRKASGPPVSELITKAVAAS;KKKARKSAGAAKRKASGPPVSELITKAVAAS
P16402	Histone H1.4;Histone H1.3;Histone H1.2	HIST1H1E;HIST1H1D;HIST1H1C	S	42		-2.62409	-2.25061	-1.8899	-1.76207	-1.82097	-2.77903	-2.25613	-1.88632		0.998837	2.30699e-05	67.964	51.332	67.964	AGATAGKRKASGPPVSELITKAVAASKERSG;KKAGGTPRKASGPPVSELITKAVAASKERSG;KSAGAAKRKASGPPVSELITKAVAASKERSG
P16402	Histone H1.4;Histone H1.5;Histone H1.3;Histone H1.2;Histone H1t;Histone H1.1	HIST1H1E;HIST1H1B;HIST1H1D;HIST1H1C;HIST1H1T;HIST1H1A	S	105		-0.633515	-0.571231	-0.0732317	0.521581	-0.124817	-0.488019	-0.346211	0.207547		0.61263	0.0101674	44.425	26.39	44.425	SKGTLVQTKGTGASGSFKLNKKAASGEAKPK;SKGTLVQTKGTGASGSFKLNKKAASGEGKPK
P10412	Histone H1.4	HIST1H1E	S	2		-2.50135	-1.52404	-1.42467	-3.06468	-1.93499	-1.96138	-1.74593	-1.52146		0.5	0.00046578	51.211	8.4223	51.211	______________MSETAPAAPAAPAPAEK
P10636	Microtubule-associated protein tau	MAPT	S	515											0.487909	4.06775e-05	61.477	42.882	61.477	PSSGEPPKSGDRSGYSSPGSPGTPGSRSRTP
P10636	Microtubule-associated protein tau	MAPT	S	516											0.487909	4.06775e-05	61.477	42.882	61.477	SSGEPPKSGDRSGYSSPGSPGTPGSRSRTPS
P10636	Microtubule-associated protein tau	MAPT	S	519		-1.95035	-2.46294	-2.70999	-2.18685	-1.98508	-1.46621	-0.51237	-0.420437		0.996515	1.86183e-05	67.645	53.983	67.645	EPPKSGDRSGYSSPGSPGTPGSRSRTPSLPT
P10636	Microtubule-associated protein tau	MAPT	S	721											0.498521	0.000551254	57.348	34.029	53.569	GAEIVYKSPVVSGDTSPRHLSNVSSTGSIDM
P10636	Microtubule-associated protein tau	MAPT	S	501											0.382713	0.000735887	48.848	31.359	48.848	TRIPAKTPPAPKTPPSSGEPPKSGDRSGYSS
P10636	Microtubule-associated protein tau	MAPT	S	502											0.382713	0.000735887	48.848	31.359	48.848	RIPAKTPPAPKTPPSSGEPPKSGDRSGYSSP
P10644	cAMP-dependent protein kinase type I-alpha regulatory subunit;cAMP-dependent protein kinase type I-alpha regulatory subunit, N-terminally processed	PRKAR1A	S	77		3.19983	3.17669	3.00592	3.02403	3.01586	3.17846	3.11633	3.16865		0.855741	8.31649e-06	91.883	72.808	91.883	AKQIQNLQKAGTRTDSREDEISPPPPNPVVK
P10644	cAMP-dependent protein kinase type I-alpha regulatory subunit;cAMP-dependent protein kinase type I-alpha regulatory subunit, N-terminally processed	PRKAR1A	S	83		6.12916	5.59869	5.73402	5.62549	5.85368	5.49942	5.5911	5.53787		1	6.29385e-16	132.67	115.74	43.297	LQKAGTRTDSREDEISPPPPNPVVKGRRRRG
P10645	Chromogranin-A;Vasostatin-1;Vasostatin-2;EA-92;ES-43;Pancreastatin;SS-18;WA-8;WE-14;LF-19;Catestatin;AL-11;GV-19;GR-44;ER-37;GE-25;Serpinin-RRG;Serpinin;p-Glu serpinin precursor	CHGA	S	142		0.155594	1.1145	0.671944	0.769283	1.89748	2.03127	2.14195	2.09179		0.991187	1.25971e-05	56.149	40.135	51.9	KDVMEKREDSKEAEKSGEATDGARPQALPEP
P10645	Chromogranin-A;Vasostatin-1;Vasostatin-2;EA-92;ES-43;Pancreastatin;SS-18;WA-8;WE-14;LF-19;Catestatin;AL-11;GV-19;GR-44;ER-37;GE-25;Serpinin-RRG;Serpinin;p-Glu serpinin precursor	CHGA	S	402		1.54736	1.99211	2.29829	2.19337	2.93054	3.16014	2.06277	3.15159		1	2.90602e-48	156.6	143.09	57.794	GPQLRRGWRPSSREDSLEAGLPLQVRGYPEE
P10645	Chromogranin-A;Vasostatin-1;Vasostatin-2;EA-92;ES-43;Pancreastatin;SS-18;WA-8;WE-14;LF-19;Catestatin;AL-11;GV-19;GR-44;ER-37;GE-25;Serpinin-RRG;Serpinin;p-Glu serpinin precursor	CHGA	S	300		-0.0534287	0.553762	0.227147	0.416167	0.967592	1.30239	1.10862	1.12788		1	1.19116e-11	123.24	105	42.347	AEEAQDPEGKGEQEHSQQKEEEEEMAVVPQG
P10645	Chromogranin-A;Vasostatin-1;Vasostatin-2;EA-92;ES-43;Pancreastatin;SS-18;WA-8;WE-14;LF-19;Catestatin;AL-11;GV-19;GR-44;ER-37;GE-25;Serpinin-RRG;Serpinin;p-Glu serpinin precursor	CHGA	S	322		2.66537	4.23659	3.77691	4.1276	5.13491	5.6854	5.64864	5.88608		1	1.55903e-44	161.51	129.91	75.054	EEMAVVPQGLFRGGKSGELEQEEERLSKEWE
P10645	Chromogranin-A;Vasostatin-1;Vasostatin-2;EA-92;ES-43;Pancreastatin;SS-18;WA-8;WE-14;LF-19;Catestatin;AL-11;GV-19;GR-44;ER-37;GE-25;Serpinin-RRG;Serpinin;p-Glu serpinin precursor	CHGA	S	333		3.18697	4.67718	4.30428	4.63553	5.45972	6.46639	5.81837	6.41903		1	6.08922e-61	167.14	130.05	75.054	RGGKSGELEQEEERLSKEWEDSKRWSKMDQL
P10645	Chromogranin-A;Vasostatin-1;Vasostatin-2;EA-92;ES-43;Pancreastatin;SS-18;WA-8;WE-14;LF-19;Catestatin;AL-11;GV-19;GR-44;ER-37;GE-25;Serpinin-RRG;Serpinin;p-Glu serpinin precursor	CHGA	S	398		0.370018	0.742216	0.629007	0.489871	2.19456	0.858953	0.997443	0.854949		0.541108	6.22808e-05	107.23	88.777	48.337	FRGPGPQLRRGWRPSSREDSLEAGLPLQVRG
P10645	Chromogranin-A;Vasostatin-1;Vasostatin-2;EA-92;ES-43;Pancreastatin;SS-18;WA-8;WE-14;LF-19;Catestatin;AL-11;GV-19;GR-44;ER-37;GE-25;Serpinin-RRG;Serpinin;p-Glu serpinin precursor	CHGA	S	112		-1.09087	-0.542216	-0.638207	-1.18857	-0.333321	-0.399996	0.0719347	-0.698899		0.806912	5.29523e-06	54.658	38.164	54.658	HSGFEDELSEVLENQSSQAELKEAVEEPSSK
P10645	Chromogranin-A;Vasostatin-1;Vasostatin-2;EA-92;ES-43;Pancreastatin;SS-18;WA-8;WE-14;LF-19;Catestatin;AL-11;GV-19;GR-44;ER-37;GE-25;Serpinin-RRG;Serpinin;p-Glu serpinin precursor	CHGA	S	370		-0.229852	0.647817	-0.0850554	0.559922	1.81252	1.11646	2.46417	1.42379		0.965683	8.9194e-05	66.467	51.539	60.278	EKRLEGQEEEEDNRDSSMKLSFRARAYGFRG
P10721	Mast/stem cell growth factor receptor Kit	KIT	S	746		-0.235553	0.482876	0.367787	0.0542431	0.38985	0.346048	0.12189	0.452775		0.998973	0.00658011	78.334	11.643	69.423	VVPTKADKRRSVRIGSYIERDVTPAIMEDDE
P10721	Mast/stem cell growth factor receptor Kit	KIT	S	954		0.419216	0.261074	0.888528	0.840551	0.732705	0.754556	1.00096	1.19632		1	1.08014e-05	78.486	53.012	78.486	LANCSPNRQKPVVDHSVRINSVGSTASSSQP
P10809	60 kDa heat shock protein, mitochondrial	HSPD1	S	232		-3.81034	-2.7194	-2.96729	-1.7531	-1.86938	-2.07837	-1.90688	-2.25352		0.827995	0.000963949	44.457	31.256	44.457	MKFDRGYISPYFINTSKGQKCEFQDAYVLLS
P10809	60 kDa heat shock protein, mitochondrial	HSPD1	S	70		0.398642	-0.0315485	-0.267102	-1.1319	-0.196102	-1.68634	-2.17488	-1.27178		0.998739	1.17819e-05	72.175	53.863	72.175	MGPKGRTVIIEQSWGSPKVTKDGVTVAKSID
P11137	Microtubule-associated protein 2	MAP2	S	1782		-0.337687	-1.16616	-1.50154	-1.3917	-1.36957	-1.5072	-1.25167	-0.896628		0.932932	0.000149489	60.621	45.082	60.621	HAKARVDHGAEIITQSPGRSSVASPRRLSNV
P11137	Microtubule-associated protein 2	MAP2	S	821		-1.63833	-0.337943	-1.72621	-5.924	-1.63716	-1.66097	-2.37753	-1.55675		0.950194	0.000166178	52.5	38.838	42.809	LPEMLDLAGTRSRLASVSADAEVARRKSVPS
P11171	Protein 4.1	EPB41	S	664		1.59361	1.15734	1.35707	1.57511	1.36647	1.4561	0.830507	1.45748		0.995176	8.17487e-06	89.829	65.788	57.803	KKRERLDGENIYIRHSNLMLEDLDKSQEEIK
P11171	Protein 4.1	EPB41	S	674		0.6562	0.0626478	0.142307	0.115825	0.28871	0.52309	-0.325925	0.476766		1	9.41156e-07	114.04	90.826	114.04	IYIRHSNLMLEDLDKSQEEIKKHHASISELK
P11171	Protein 4.1	EPB41	S	84		-5.23588	-4.8019	-2.7813	-3.7548	-4.23239	-4.35779	-2.97357	-3.83629		0.621939	0.00686925	54.157	9.0758	54.157	NKERTSESRGLSRLFSSFLKRPKSQVSEEEG
P11171	Protein 4.1	EPB41	S	85		0.232815	0.7658	1.49427	0.594479	1.12556	0.529646	1.54558	1.10213		0.981364	5.50151e-05	113.71	36.424	113.71	KERTSESRGLSRLFSSFLKRPKSQVSEEEGK
P11171	Protein 4.1	EPB41	S	542		-2.22992	-1.10819	-1.81902	-1.95012	-2.02639	-1.82429	-1.53431	-1.65516		0.999996	1.44676e-10	69.716	44.242	69.716	PAPHFERTASKRASRSLDGAAAVDSADRSPR
P11171	Protein 4.1	EPB41	S	551											0.485172	1.18041e-28	88.73	77.643	88.73	SKRASRSLDGAAAVDSADRSPRPTSAPAITQ
P11171	Protein 4.1	EPB41	S	555		0.975582	0.605512	0.885867	0.595078	1.45489	0.904737	1.43322	1.14597		0.932824	1.29511e-131	207.61	192.09	207.61	SRSLDGAAAVDSADRSPRPTSAPAITQGQVA
P11171	Protein 4.1	EPB41	S	560											0.440806	2.92737e-15	108.24	86.229	108.24	GAAAVDSADRSPRPTSAPAITQGQVAEGGVL
P11182	Lipoamide acyltransferase component of branched-chain alpha-keto acid dehydrogenase complex, mitochondrial	DBT	S	220		-1.99761	-1.68896	-2.74614	-1.64339	-1.15178	-1.83986	-1.14073	-1.72888		0.999553	0.000898371	46.926	30.701	46.926	ILNYLEKQTGAILPPSPKVEIMPPPPKPKDM
P11274	Breakpoint cluster region protein	BCR	S	1264		-0.397914	-0.823288	-0.0874624	-0.556216	-0.269499	-0.399049	-0.113323	-0.348646		0.999982	1.54276e-05	83.045	69.954	83.045	FLQLEAIPAPDSKRQSILFSTEV________
P11274	Breakpoint cluster region protein	BCR	S	354		-1.47959	-1.03668	-0.905468	-0.463999	-0.498339	-0.582755	-0.581274	-1.03367		0.883028	0.00307557	55.084	35.297	55.084	TSSEEDFSSGQSSRVSPSPTTYRMFRDKSRS
P11277	Spectrin beta chain, erythrocytic	SPTB	S	2124											0.366644	0.000101083	58.246	44.834	58.246	ATERTSPVSLWSRLSSSWESLQPEPSHPY__
P11277	Spectrin beta chain, erythrocytic	SPTB	S	2125											0.366644	0.000101083	58.246	44.834	58.246	TERTSPVSLWSRLSSSWESLQPEPSHPY___
P11277	Spectrin beta chain, erythrocytic	SPTB	S	2128											0.357384	0.000140944	65.805	54.114	65.805	TSPVSLWSRLSSSWESLQPEPSHPY______
P11387	DNA topoisomerase 1	TOP1	S	394		-0.0600405	0.123729	0.0118198	-0.183101	-0.639818	-0.321376	-0.554204	-0.379101		1	0.000674944	49.988	33.215	49.988	PEDIIINCSKDAKVPSPPPGHKWKEVRHDNK
P11388	DNA topoisomerase 2-alpha	TOP2A	S	1374		2.37751	1.78374	1.46903	1.21825	1.01396	0.764536	0.654668	0.494935		1	1.02321e-07	79.614	64.412	79.445	KTSPKLSNKELKPQKSVVSDLEADDVKGSVP
P11388	DNA topoisomerase 2-alpha	TOP2A	S	1377		2.8966	1.87702	1.82569	0.922053	1.03725	0.789061	0.62378	0.658728		1	4.65617e-11	107.46	78.832	79.445	PKLSNKELKPQKSVVSDLEADDVKGSVPLSS
P11388	DNA topoisomerase 2-alpha	TOP2A	S	1391											0.334271	0.000156192	42.039	32.412	42.039	VSDLEADDVKGSVPLSSSPPATHFPDETEIT
P11388	DNA topoisomerase 2-alpha	TOP2A	S	1392											0.459617	2.68457e-19	133.95	113.3	133.95	SDLEADDVKGSVPLSSSPPATHFPDETEITN
P11388	DNA topoisomerase 2-alpha	TOP2A	S	1393		1.06517	0.386516	0.510834	-0.498511	-0.645532	-0.337402	-0.0459585	-0.648827		0.515663	2.68457e-19	133.95	113.3	90.907	DLEADDVKGSVPLSSSPPATHFPDETEITNP
P11388	DNA topoisomerase 2-alpha	TOP2A	S	1213		3.0171	2.07237	1.9385	1.0623	1.12096	0.759848	0.700317	0.734776		1	1.63493e-10	103.04	77.383	103.04	GKAKGKKTQMAEVLPSPRGQRVIPRITIEMK
P11388	DNA topoisomerase 2-alpha	TOP2A	S	4		0.258799	-0.0210104	-1.04932	-2.62793	-0.858572	-0.939948	-1.43172	-2.29199		1	2.31119e-05	47.288	29.15	42.813	____________MEVSPLQPVNENMQVNKIK
P11388	DNA topoisomerase 2-alpha	TOP2A	S	1247		0.781287	-0.229895	-0.365481	-1.48793	-1.39367	-1.45817	-1.86599	-2.29074		0.973051	4.42563e-05	97.352	80.274	65.213	EKKNKKKIKNENTEGSPQEDGVELEGLKQRL
P11388	DNA topoisomerase 2-alpha	TOP2A	S	1469											0.331227	0.0013342	47.088	17.76	47.088	KPDPAKTKNRRKRKPSTSDDSDSNFEKIVSK
P11388	DNA topoisomerase 2-alpha	TOP2A	S	1471											0.331227	0.0013342	47.088	17.76	47.088	DPAKTKNRRKRKPSTSDDSDSNFEKIVSKAV
P11388	DNA topoisomerase 2-alpha	TOP2A	S	1106		1.12755	0.350573	0.326908	-0.286317	-0.291165	-0.0517445	-0.837281	-0.249818		1	1.82174e-07	108.34	95.381	52.862	KEAQQKVPDEEENEESDNEKETEKSDSVTDS
P11441	Ubiquitin-like protein 4A	UBL4A	S	90		-0.728885	-0.882369	-0.471532	-2.85959	0.219197	-2.55892	-2.57064	-2.69429		1	7.19488e-06	86.727	57.038	86.727	EKVLLEEGEAQRLADSPPPQVWQLISKVLAR
P11532	Dystrophin	DMD	S	3621		-1.44496	-0.399812	-1.24321	-0.282644	-1.05504	-0.583004	-0.511505	0.0382652		0.567651	4.14363e-05	73.499	50.124	73.499	VNGTTVSSPSTSLQRSDSSQPMLLRVVGSQT
P11532	Dystrophin	DMD	S	3623		-1.84078	-0.681267	-1.68184	-1.38573	-1.70945	-0.990397	-0.951544	-0.313909		0.941282	3.79095e-08	103.91	75.705	103.91	GTTVSSPSTSLQRSDSSQPMLLRVVGSQTSD
P11532	Dystrophin	DMD	S	1442		-4.85037	-3.21903	-2.18028	-3.12689	-2.97887	-2.29174	-3.53857	-1.84582		1	0.00027149	58.674	34.339	58.674	MKKHNQGKEAAQRVLSQIDVAQKKLQDVSMK
P11717	Cation-independent mannose-6-phosphate receptor	IGF2R	S	2484		0.701093	0.756068	0.387764	0.61122	0.78163	0.853065	1.96758	0.845272		1	3.01858e-34	151.9	134.04	151.9	QKTVSSTKLVSFHDDSDEDLLHI________
P11831	Serum response factor	SRF	S	224		3.0939	2.38148	2.53433	2.5938	2.31283	2.41518	2.55644	2.49436		0.999588	1.70482e-156	216.76	196.56	216.76	ETGKALIQTCLNSPDSPPRSDPTTDQRMSAT
P11836	B-lymphocyte antigen CD20	MS4A1	S	7		-2.26438	0.35374	0.151458	-2.58943	-0.984294	-2.33065	-1.36708	-1.71816		0.785846	6.05728e-05	58.814	42.59	58.814	_________MTTPRNSVNGTFPAEPMKGPIA
P11836	B-lymphocyte antigen CD20	MS4A1	S	35		1.34642	2.51254	2.64369	1.74224	1.67029	1.49482	1.65105	1.49196		0.999628	2.00065e-34	153.84	140.86	53.037	PIAMQSGPKPLFRRMSSLVGPTQSFFMRESK
P11836	B-lymphocyte antigen CD20	MS4A1	S	36		-2.43742	-0.809338	-1.48241	-1.89997	-2.3273	-1.87204	-1.62292	-1.80316		0.996118	0.000166503	53.037	31.807	53.037	IAMQSGPKPLFRRMSSLVGPTQSFFMRESKT
P11836	B-lymphocyte antigen CD20	MS4A1	S	225		-2.35332	-0.953648	-0.568151	-1.84923	-1.73552	-1.51914	-0.718792	-1.30174		0.999441	0.000706925	48.659	28.873	48.659	GIVENEWKRTCSRPKSNIVLLSAEEKKEQTI
P12111	Collagen alpha-3(VI) chain	COL6A3	S	1783		-0.188734	-0.320003	-0.157088	0.881878	0.0181074	0.120373	-0.407571	0.48699		1	0.00109507	64.439	45.196	42.001	QRGVKVFAVGVRNIDSEEVGKIASNSATAFR
P12268	Inosine-5'-monophosphate dehydrogenase 2	IMPDH2	S	416		0.787231	1.09012	1.36519	0.684902	0.887571	1.39602	0.252084	0.55266		1	2.51452e-08	107.06	92.083	107.06	FFSDGIRLKKYRGMGSLDAMDKHLSSQNRYF
P12268	Inosine-5'-monophosphate dehydrogenase 2	IMPDH2	S	159		-0.273172	0.680401	0.431098	0.389333	0.533087	0.539975	0.706592	0.409722		0.675022	0.0159132	46.447	11.666	46.447	ITDTGRMGSRLVGIISSRDIDFLKEEEHDCF
P12270	Nucleoprotein TPR	TPR	S	2047			-3.27339	-2.55229		-3.2056	-4.9384	-2.74726	-2.33824		0.550944	1.75161e-07	85.19	71.735	85.19	ADSQNSGEGNTGAAESSFSQEVSREQQPSSA
P12270	Nucleoprotein TPR	TPR	S	1185		-0.887246	-0.216557	-0.641139	-0.964227	-0.945269	-1.50819	-1.41763	-1.38858		0.999726	1.14276e-05	109.65	89.543	109.65	VVASVKEGVQGPLNVSLSEEGKSQEQILEIL
P12270	Nucleoprotein TPR	TPR	S	379		2.07029	2.2776	2.29716	2.01059	2.00775	2.02314	2.1819	2.04018		0.992736	8.28492e-43	158.37	144.12	124.86	KRKGAILSEEELAAMSPTAAAVAKIVKPGMK
P12270	Nucleoprotein TPR	TPR	S	1676		1.11791	0.488034	0.839491	0.729347	0.336869	0.127214	-0.022418	-0.0266323		0.568247	1.64635e-06	97.691	78.811	97.691	TSDPPTANIKPTPVVSTPSKVTAAAMAGNKS
P12270	Nucleoprotein TPR	TPR	S	646											0.468207	7.42557e-10	98.657	84.044	80.554	SSLDDVSLASTPKRPSTSQTVSTPAPVPVIE
P12270	Nucleoprotein TPR	TPR	S	2155		3.41626	3.68232	3.38462	3.70249	3.18755	3.36289	2.75234	3.44242		1	6.38103e-43	156.32	137.53	156.32	LVVPHRTDGFAEAIHSPQVAGVPRFRFGPPE
P12429	Annexin A3	ANXA3	S	167		0.8015	0.137268	0.621156	0.952805	0.70007	0.0549049	0.234098	0.124215		1	3.4127e-07	91.657	70.843	91.657	FRKALLTLADGRRDESLKVDEHLAKQDAQIL
P12532	Creatine kinase U-type, mitochondrial;Creatine kinase S-type, mitochondrial	CKMT1A;CKMT2	S	318											0.484872	0.00618692	40.025	20.927	40.025	EFMWNERLGYILTCPSNLGTGLRAGVHIKLP
P12694	2-oxoisovalerate dehydrogenase subunit alpha, mitochondrial	BCKDHA	S	337											0.310413	0.000234638	46.847	38.442	46.847	QPFLIEAMTYRIGHHSTSDDSSAYRSVDEVN
P12694	2-oxoisovalerate dehydrogenase subunit alpha, mitochondrial	BCKDHA	S	339											0.350816	0.000234638	46.847	38.442	46.847	FLIEAMTYRIGHHSTSDDSSAYRSVDEVNYW
P12757	Ski-like protein	SKIL	S	513		-3.09648	-2.67911	-3.08267	-3.63846	-2.11891	-1.4869	-2.11141	-2.28683		0.5	1.82686e-05	72.496	55.17	66.989	VRDINKVGIGLVAAASSPLLVKDVICEDDKG
[truncated: 14,046 more rows]

## Sheet: class1 phosphosites
Protein (Uniprot ID)	Protein names	Gene names	Amino acid	Position		Log2 Reporter intensity Cancer Val.1	Log2 Reporter intensity Cancer Val.2	Log2 Reporter intensity Cancer Val.3	Log2 Reporter intensity Cancer Val.4	Log2 Reporter intensity Normal Val.1	Log2 Reporter intensity Normal Val.2	Log2 Reporter intensity Normal Val.3	Log2 Reporter intensity Normal Val.4
A0AVK6	Transcription factor E2F8	E2F8	S	417		1.03394	0.743891	1.1284	1.03502	1.03652	1.07625	0.924829	0.737833
A0FGR8	Extended synaptotagmin-2	ESYT2	S	755
A0FGR8	Extended synaptotagmin-2	ESYT2	S	761								-2.7722	-4.58102
A0JNW5	UHRF1-binding protein 1-like	UHRF1BP1L	S	989		1.2209	1.70143	1.6281	1.88661	1.74543	1.96761	1.13067	1.90926
[truncated: 10,163 more rows]
