# Supplementary material for: Comprehensive characterization of the phosphoproteome of gastric cancer from endoscopic biopsy specimens
Source: Theranostics. 2020 Jan 12;10(5):2115–29. doi: 10.7150/thno.37623 (PMC7019165; doi:10.7150/thno.37623)
Supplement: Supplementary file 8 — Supplementary table 7. [file thnov10p2115s8.xlsx]

## Sheet: Summary of contents in Table S7
Table S7: Phosphosites with significant differences in the second phosphoproteomics
Sheet name	Item name	Contents
Up_361sites	Protein names	Name of protein in UniprotKB associated with identified phosphosite
	Gene names	Names of genes associated with identified phosphosite
	Amino acid	Amino acid of the phosphorylation site. 'S' is serine, 'T' is threonine, and 'Y' is tyrosine.
	Position	Position of the identified phosphosite in the respective protein sequence. The first amino acid in the sequence is 1.
	Log2 Fold Change (Cancer/Normal)	Log2 transformed change of each phosphosite between Cancer tissue and normal mucosa in subjects No.2 to 5
	p value	p value of welch t-test between Cancer tissue and normal mucosa in subjects No.2 to 5
Down_388sites	Protein names	Name of protein in UniprotKB associated with identified phosphosite
	Gene names	Names of genes associated with identified phosphosite
	Amino acid	Amino acid of the phosphorylation site. 'S' is serine, 'T' is threonine, and 'Y' is tyrosine.
	Position	Position of the identified phosphosite in the respective protein sequence. The first amino acid in the sequence is 1.
	Log2 Fold Change (Cancer/Normal)	Log2 transformed change of each phosphosite between Cancer tissue and normal mucosa in subjects No.2 to 5
	p value	p value of welch t-test between Cancer tissue and normal mucosa in subjects No.2 to 5

## Sheet: Up_361sites
Protein names	Gene names	Amino acid	Position	Log2 Fold Change (Cancer/Normal)	p value
Serine/threonine-protein kinase Chk2	CHEK2	S	260	2.26897	0.00308367
Cell division cycle-associated protein 2	CDCA2	S	936	2.11567	0.036016
Sister chromatid cohesion protein PDS5 homolog B	PDS5B	T	1370	2.00138	0.0331498
Tensin-4	TNS4	S	350	1.95415	0.0301613
Fibrinogen alpha chain;Fibrinopeptide A;Fibrinogen alpha chain	FGA	S	364	1.86484	0.0486856
Telomere length regulation protein TEL2 homolog	TELO2	S	836	1.86047	0.0359725
Apolipoprotein B receptor	APOBR	S	162	1.81349	0.00199753
Tenascin	TNC	S	72	1.77732	0.0508261
Thymidine kinase, cytosolic	TK1	S	13	1.77046	0.0186798
Nuclear autoantigenic sperm protein	NASP	S	421	1.72696	0.0142922
Centromere protein F	CENPF	S	3119	1.72125	0.0736036
Tumor protein D54	TPD52L2	S	12	1.69237	0.0245114
Nibrin	NBN	S	343	1.68874	0.0140379
Chromosome-associated kinesin KIF4A	KIF4A	T	803	1.67825	0.035186
Nuclear body protein SP140	SP140	S	467	1.65802	0.0281061
Alpha-endosulfine	ENSA	S	2	1.63783	0.0233471
Tumor necrosis factor alpha-induced protein 3;A20p50;A20p37	TNFAIP3	S	220	1.58044	0.00205828
Mucin-1;Mucin-1 subunit alpha;Mucin-1 subunit beta	MUC1	S	1240	1.57656	0.049053
Sequestosome-1	SQSTM1	S	272	1.55963	0.0224213
Centromere protein C	CENPC	S	176	1.5514	0.0809453
Chromosome-associated kinesin KIF4A	KIF4A	S	801	1.54329	0.0593166
Treacle protein	TCOF1	S	156	1.529	0.00564453
Sequestosome-1	SQSTM1	T	269	1.52493	0.0227899
Microtubule-associated protein 1A;MAP1A heavy chain;MAP1 light chain LC2	MAP1A	S	1218	1.48441	0.0206745
Caldesmon	CALD1	S	789	1.48251	0.000806413
C5a anaphylatoxin chemotactic receptor 1	C5AR1	S	317	1.4649	0.021987
Bridging integrator 2	BIN2	S	280	1.45773	0.0368737
Fibronectin;Anastellin;Ugl-Y1;Ugl-Y2;Ugl-Y3	FN1	S	2384	1.45743	0.0234618
Nestin	NES	S	713	1.45439	0.00220259
Probable 28S rRNA (cytosine(4447)-C(5))-methyltransferase	NOP2	S	732	1.45208	0.00524447
Interleukin enhancer-binding factor 3	ILF3	T	592	1.4507	0.0214906
Supervillin	SVIL	S	1120	1.43866	0.0379803
Fibrinogen beta chain;Fibrinopeptide B;Fibrinogen beta chain	FGB	S	173	1.43704	0.0208993
Phostensin	PPP1R18	S	432	1.43186	0.0282947
DNA topoisomerase 2-alpha	TOP2A	S	1247	1.42664	0.046523
Importin subunit alpha-1	KPNA2	S	62	1.41804	0.024884
Transcription factor RelB	RELB	S	573	1.40926	0.0102268
Ribosomal L1 domain-containing protein 1	RSL1D1	T	464	1.39112	0.00357501
Nucleophosmin	NPM1	T	234	1.37595	0.0418909
Nucleophosmin	NPM1	T	237	1.37595	0.0418909
Non-histone chromosomal protein HMG-14	HMGN1	S	7	1.37296	0.00665694
Nucleolin	NCL	T	121	1.3304	0.014385
RNA-binding protein 34	RBM34	S	14	1.31382	0.011203
Microtubule-associated protein 1B;MAP1B heavy chain;MAP1 light chain LC1	MAP1B	S	1400	1.30461	0.00266552
Nucleophosmin	NPM1	T	199	1.29372	0.0381389
Dedicator of cytokinesis protein 6	DOCK6	T	862	1.29241	0.00753606
TATA-binding protein-associated factor 2N	TAF15	S	433	1.26948	0.0398855
Probable 28S rRNA (cytosine(4447)-C(5))-methyltransferase	NOP2	S	786	1.26544	0.0246655
Signal transducer and activator of transcription 1-alpha/beta	STAT1	S	727	1.26324	0.000997559
60S ribosomal protein L12	RPL12	S	38	1.2578	0.00144874
Palladin	PALLD	S	893	1.25574	0.0126679
M-phase inducer phosphatase 3	CDC25C	S	168	1.24856	0.0596168
Nucleolin	NCL	S	67	1.24631	0.0519593
Disks large-associated protein 5	DLGAP5	S	618	1.24533	0.0119644
Protein ECT2	ECT2	S	842	1.24493	0.0016535
FACT complex subunit SSRP1	SSRP1	S	659	1.243	0.00113573
ESF1 homolog	ESF1	S	153	1.23825	0.00962033
Proline-rich protein 11	PRR11	S	252	1.23655	0.0408393
Pumilio homolog 1	PUM1	S	806	1.23323	0.0624062
40S ribosomal protein S6	RPS6	S	235	1.22874	0.0110077
Breast cancer type 1 susceptibility protein	BRCA1	S	1524	1.22625	0.0152824
FYVE, RhoGEF and PH domain-containing protein 6	FGD6	S	692	1.22118	0.0401884
Tumor suppressor p53-binding protein 1	TP53BP1	S	1678	1.21665	0.00890794
Pleckstrin	PLEK	S	117	1.20481	0.0375325
E3 SUMO-protein ligase RanBP2;RanBP2-like and GRIP domain-containing protein 4	RANBP2;RGPD4	S	2280	1.2017	0.0211843
Ribosomal RNA processing protein 36 homolog	RRP36	S	73	1.20006	0.0164394
Mitochondrial import inner membrane translocase subunit TIM14	DNAJC19	S	70	1.19529	0.013904
DNA topoisomerase 2-alpha	TOP2A	S	1213	1.19359	0.0546144
Cyclin-dependent kinase 1;Cyclin-dependent kinase 2;Cyclin-dependent kinase 3	CDK1;CDK2;CDK3	T	14	1.18004	0.0495584
Secretory carrier-associated membrane protein 2	SCAMP2	S	319	1.17772	0.0380453
Platelet glycoprotein Ib beta chain	GP1BB	S	191	1.17705	0.0112467
Nucleolin	NCL	T	76	1.17675	0.00971442
Guanine nucleotide-binding protein-like 3	GNL3	S	529	1.17212	0.0225477
Histone acetyltransferase type B catalytic subunit	HAT1	S	361	1.1717	0.0167934
Cyclin-dependent kinase 1;Cyclin-dependent kinase 2;Cyclin-dependent kinase 3	CDK1;CDK2;CDK3	Y	15	1.17007	0.0475684
Ribosomal L1 domain-containing protein 1	RSL1D1	S	427	1.16314	0.0146401
SUN domain-containing ossification factor	SUCO	S	1103	1.15504	0.0226453
40S ribosomal protein S6	RPS6	S	240	1.15471	0.0294433
Gamma-interferon-inducible protein 16	IFI16	S	106	1.14189	0.00864086
RANBP2-like and GRIP domain-containing protein 5/6;RANBP2-like and GRIP domain-containing protein 8;E3 SUMO-protein ligase RanBP2;RANBP2-like and GRIP domain-containing protein 1;RANBP2-like and GRIP domain-containing protein 2;RanBP2-like and GRIP domain-containing protein 4;RanBP2-like and GRIP domain-containing protein 3	RGPD5;RGPD8;RANBP2;RGPD1;RGPD2;RGPD4;RGPD3	S	128	1.13337	0.0112757
Cell division cycle-associated protein 2	CDCA2	S	977	1.13253	0.0171988
Transcription termination factor 1	TTF1	S	65	1.12971	0.00607675
RANBP2-like and GRIP domain-containing protein 5/6;RANBP2-like and GRIP domain-containing protein 8;E3 SUMO-protein ligase RanBP2;RANBP2-like and GRIP domain-containing protein 1;RANBP2-like and GRIP domain-containing protein 2;RanBP2-like and GRIP domain-containing protein 4;RanBP2-like and GRIP domain-containing protein 3	RGPD5;RGPD8;RANBP2;RGPD1;RGPD2;RGPD4;RGPD3	T	2153	1.12855	0.00143962
Reticulon-3	RTN3	S	229	1.12494	0.0403267
Protein spinster homolog 2	SPNS2	S	63	1.12397	0.00330811
Nuclear ubiquitous casein and cyclin-dependent kinase substrate 1	NUCKS1	S	181	1.11698	0.0404019
Signal transducer and activator of transcription 5A;Signal transducer and activator of transcription 5B	STAT5A;STAT5B	Y	694	1.11365	0.014669
Condensin complex subunit 3	NCAPG	T	931	1.1055	0.00678136
Nucleoprotein TPR	TPR	T	1677	1.10444	0.0113538
DNA topoisomerase 2-alpha	TOP2A	S	1377	1.10314	0.0683361
Heterogeneous nuclear ribonucleoprotein K	HNRNPK	S	216	1.09612	0.00456974
Serine/threonine-protein kinase Chk1	CHEK1	S	280	1.09576	0.00536038
DNA ligase 3	LIG3	S	210	1.09348	0.00464607
Putative neutrophil cytosol factor 1C;Neutrophil cytosol factor 1;Putative neutrophil cytosol factor 1B	NCF1C;NCF1;NCF1B	S	321	1.09237	0.0343819
Serine/arginine repetitive matrix protein 2	SRRM2	S	300	1.0894	0.0314431
Securin-2;Securin	PTTG2;PTTG1	S	165	1.08902	0.0455301
Putative neutrophil cytosol factor 1C;Neutrophil cytosol factor 1;Putative neutrophil cytosol factor 1B	NCF1C;NCF1;NCF1B	S	296	1.073	0.0417351
Microtubule-associated tumor suppressor 1	MTUS1	S	443	1.06568	0.0520138
Antigen KI-67	MKI67	T	1557	1.06248	0.0296196
MKI67 FHA domain-interacting nucleolar phosphoprotein	NIFK	T	223	1.05285	0.0350101
Dedicator of cytokinesis protein 2	DOCK2	S	1685	1.04644	0.0132009
Sister chromatid cohesion protein PDS5 homolog A	PDS5A	T	1208	1.0436	0.00151952
Ras-related protein Rab-7a	RAB7A	S	72	1.03973	0.000776383
E3 SUMO-protein ligase CBX4	CBX4	S	415	1.03741	0.0010374
Antigen peptide transporter 1	TAP1	T	545	1.02672	0.0524593
RING finger protein 219	RNF219	S	210	1.02625	0.0346159
Treacle protein	TCOF1	S	1378	1.01907	0.00407717
Telomere-associated protein RIF1	RIF1	S	1422	1.01541	0.00239505
Plectin	PLEC	S	1435	1.01453	0.0144644
Antigen KI-67	MKI67	T	1801	1.01033	0.0164553
Antigen KI-67	MKI67	S	357	1.00988	0.0374348
ATPase family AAA domain-containing protein 2	ATAD2	S	342	1.00493	0.0594991
M-phase inducer phosphatase 2	CDC25B	S	353	1.00064	0.0515713
Centrosomal protein of 170 kDa	CEP170	S	958	0.996377	0.00871472
60S ribosomal protein L14	RPL14	S	139	0.993974	0.0141925
Filamin-B	FLNB	S	983	0.991709	0.025379
Microtubule-associated protein 1B;MAP1B heavy chain;MAP1 light chain LC1	MAP1B	S	1797	0.991104	0.0098801
Histone H1x	H1FX	S	31	0.98699	0.0430842
Coilin	COIL	T	303	0.985838	0.00396382
Condensin complex subunit 2	NCAPH	S	87	0.984346	0.0125391
Nucleolin	NCL	T	69	0.982812	0.0581641
DNA topoisomerase 2-alpha	TOP2A	S	1374	0.980107	0.0219831
Centrosomal protein of 170 kDa	CEP170	S	881	0.979211	0.0217162
Nucleolar and coiled-body phosphoprotein 1	NOLC1	T	607	0.978149	0.0112161
Nucleolar and coiled-body phosphoprotein 1	NOLC1	T	610	0.978149	0.0112161
Protein LYRIC	MTDH	T	143	0.975046	0.0269069
Microtubule-associated protein 1A;MAP1A heavy chain;MAP1 light chain LC2	MAP1A	S	986	0.974585	0.0359596
Plastin-2	LCP1	S	5	0.972364	0.0265074
Histone H1.4	HIST1H1E	T	18	0.970533	0.0198748
Protein CASC5	CASC5	S	60	0.965389	0.0312701
PML-RARA-regulated adapter molecule 1	PRAM1	S	406	0.961573	0.0125069
rRNA 2'-O-methyltransferase fibrillarin	FBL	S	124	0.961491	0.00738501
Microtubule-associated protein 1B;MAP1B heavy chain;MAP1 light chain LC1	MAP1B	S	1793	0.955625	0.00569779
Ribosomal RNA processing protein 1 homolog B	RRP1B	S	513	0.949935	0.0184528
Ribosomal L1 domain-containing protein 1	RSL1D1	T	415	0.946734	0.00977165
Paxillin	PXN	S	106	0.942936	0.0263918
Ras-related protein Rab-13	RAB13	T	72	0.941673	0.0302334
Nucleolar RNA helicase 2	DDX21	S	121	0.940584	0.036338
Histone acetyltransferase KAT7	KAT7	T	88	0.935864	0.0129191
Phosphatidylserine synthase 1	PTDSS1	S	11	0.934366	0.00658726
Ribosome-binding protein 1	RRBP1	S	615	0.931924	0.0219652
Tyrosine-protein phosphatase non-receptor type 2	PTPN2	S	304	0.927002	0.0331117
Protein PRRC2A	PRRC2A	T	1347	0.921249	0.0355846
Calmodulin-regulated spectrin-associated protein 2	CAMSAP2	S	1319	0.91599	0.00916584
Deoxynucleoside triphosphate triphosphohydrolase SAMHD1	SAMHD1	T	592	0.913447	0.0257967
Telomere-associated protein RIF1	RIF1	S	1579	0.912676	0.0127428
Nestin	NES	S	680	0.91225	0.00226587
SAM domain-containing protein SAMSN-1	SAMSN1	S	90	0.907589	0.0100433
Tensin-3	TNS3	S	811	0.906245	0.0179033
Erythrocyte band 7 integral membrane protein	STOM	S	10	0.90588	0.00824162
Histone H1.5	HIST1H1B	S	18	0.904247	0.0595389
Kinesin-like protein KIF11	KIF11	T	926	0.902895	0.0129312
Nucleolar and coiled-body phosphoprotein 1	NOLC1	S	643	0.899311	0.0268546
Nuclear pore complex protein Nup153	NUP153	T	699	0.89921	0.0211435
Secretory carrier-associated membrane protein 3	SCAMP3	S	76	0.897761	0.0508876
Microtubule-associated protein 4	MAP4	S	696	0.894683	0.0330092
Ubiquitin fusion degradation protein 1 homolog	UFD1L	S	247	0.891732	0.00171688
Cyclin-dependent kinase 17	CDK17	S	180	0.890458	0.0148271
Junctional protein associated with coronary artery disease	KIAA1462	S	1281	0.890174	0.0150188
Rho GTPase-activating protein 25	ARHGAP25	S	362	0.885182	0.00476099
Phostensin	PPP1R18	S	224	0.882869	0.0117577
Ribosomal protein S6 kinase beta-1	RPS6KB1	S	427	0.882274	0.0136163
Platelet receptor Gi24	C10orf54	S	235	0.881022	0.00276286
Histone H1.4;Histone H1.3;Histone H1.2	HIST1H1E;HIST1H1D;HIST1H1C	S	37	0.879671	0.024275
Phosphoinositide 3-kinase adapter protein 1	PIK3AP1	S	642	0.878869	0.0577747
FYVE, RhoGEF and PH domain-containing protein 6	FGD6	S	605	0.878314	0.00505662
Putative tRNA (cytidine(32)/guanosine(34)-2'-O)-methyltransferase	FTSJ1	S	271	0.878033	0.0140247
Nucleolar complex protein 2 homolog	NOC2L	S	49	0.871365	0.0143345
Tumor suppressor p53-binding protein 1	TP53BP1	S	831	0.869776	0.0457178
40S ribosomal protein S6	RPS6	S	236	0.869252	0.0346218
Ankyrin repeat domain-containing protein 17	ANKRD17	S	1709	0.868731	0.0226553
Sister chromatid cohesion protein PDS5 homolog B	PDS5B	S	1283	0.86713	0.0145651
Antigen KI-67	MKI67	S	374	0.866788	0.0349151
Targeting protein for Xklp2	TPX2	S	738	0.864142	0.0490826
Protein LYRIC	MTDH	S	298	0.863127	0.0571429
Nuclear pore complex protein Nup153	NUP153	S	529	0.861516	0.0302325
C5a anaphylatoxin chemotactic receptor 1	C5AR1	S	327	0.859956	0.0370635
Antigen KI-67	MKI67	T	1193	0.858965	0.0341402
Cdc42 effector protein 4	CDC42EP4	S	138	0.857841	0.0434303
Antigen KI-67	MKI67	T	1355	0.853408	0.0236627
PX domain-containing protein 1	PXDC1	S	150	0.852362	0.0269075
Antigen KI-67	MKI67	T	2325	0.852129	0.0472545
Antigen KI-67	MKI67	T	1327	0.848637	0.037986
Fibronectin type III domain-containing protein 3B	FNDC3B	S	208	0.847525	0.0112058
Ras-interacting protein 1	RASIP1	S	299	0.845927	0.0229474
Fibrinogen alpha chain;Fibrinopeptide A;Fibrinogen alpha chain	FGA	T	557	0.844693	0.05311
Ragulator complex protein LAMTOR1	LAMTOR1	S	27	0.843708	0.00239919
Forkhead box protein K1	FOXK1	S	223	0.84141	0.0343284
Vasodilator-stimulated phosphoprotein	VASP	S	239	0.83876	0.0144766
Actin filament-associated protein 1	AFAP1	S	265	0.835627	0.0110055
A-kinase anchor protein 1, mitochondrial	AKAP1	S	445	0.835531	0.0272986
Heat shock factor protein 1	HSF1	T	369	0.833329	0.0246347
Nucleolar GTP-binding protein 1	GTPBP4	S	578	0.82973	0.0164852
PHD finger protein 3	PHF3	S	1133	0.829152	0.0275229
26S proteasome non-ATPase regulatory subunit 1	PSMD1	T	273	0.827413	0.0340418
Lamin-B1	LMNB1	S	23	0.824409	0.0283716
Tyrosine-protein phosphatase non-receptor type 12	PTPN12	S	435	0.820832	0.0332159
Wings apart-like protein homolog	WAPAL	S	223	0.8208	0.0187985
SH3 domain-containing kinase-binding protein 1	SH3KBP1	S	436	0.814387	0.02283
Zyxin	ZYX	S	143	0.812747	0.0320308
Protein PRRC2C	PRRC2C	S	2105	0.812735	0.0229035
Protein FAM114A2	FAM114A2	S	146	0.809757	0.0301937
Serine/threonine-protein kinase 10	STK10	T	952	0.808436	0.021306
Ankyrin repeat domain-containing protein 17	ANKRD17	S	2067	0.8036	0.0282659
WASH complex subunit FAM21A;WASH complex subunit FAM21C	FAM21A;FAM21C	S	352	0.801638	0.0338813
Zyxin	ZYX	S	344	0.800538	0.00509338
Protein THEMIS2	THEMIS2	T	593	0.797893	0.0179055
ATP-dependent RNA helicase DDX3X;ATP-dependent RNA helicase DDX3Y	DDX3X;DDX3Y	S	594	0.795433	0.0254845
DNA-directed RNA polymerase I subunit RPA34	CD3EAP	S	285	0.790366	0.0365244
Zinc finger CCCH domain-containing protein 13	ZC3H13	S	1366	0.789809	0.0265338
Antigen KI-67	MKI67	T	2406	0.788596	0.00522653
SWI/SNF-related matrix-associated actin-dependent regulator of chromatin subfamily A containing DEAD/H box 1	SMARCAD1	S	79	0.7878	0.0272038
Tyrosine-protein kinase BAZ1B	BAZ1B	S	349	0.78703	0.0584502
A-kinase anchor protein 9	AKAP9	S	3580	0.785601	0.00662123
Nucleolar protein 58	NOP58	S	514	0.782883	0.00185278
Vesicle-associated membrane protein 3	VAMP3	S	44	0.779783	0.000113534
Treacle protein	TCOF1	S	906	0.775297	0.0265475
Inner centromere protein	INCENP	S	263	0.774922	0.0121972
Nuclear ubiquitous casein and cyclin-dependent kinase substrate 1	NUCKS1	T	179	0.770299	0.0135399
Treacle protein	TCOF1	T	249	0.769472	0.0308721
E3 SUMO-protein ligase RanBP2	RANBP2	T	1412	0.767084	0.0139432
Leucine-rich repeat and WD repeat-containing protein 1	LRWD1	S	243	0.766253	0.0067576
Importin subunit alpha-6	KPNA5	S	3	0.759577	0.00017493
Antigen KI-67	MKI67	T	328	0.758731	0.0406739
Oxysterol-binding protein-related protein 8	OSBPL8	T	54	0.756486	0.049481
Wings apart-like protein homolog	WAPAL	S	226	0.749716	0.0174042
Probable ATP-dependent RNA helicase DDX5	DDX5	S	480	0.747234	0.0067417
Nucleoporin NUP188 homolog	NUP188	S	1717	0.746936	0.00368512
PAX3- and PAX7-binding protein 1	PAXBP1	S	262	0.742723	0.0130976
Microtubule-associated protein RP/EB family member 1	MAPRE1	S	155	0.741213	0.0263133
A-kinase anchor protein 2	AKAP2	S	393	0.740652	0.0280387
Protein phosphatase 1 regulatory subunit 12A	PPP1R12A	S	995	0.739687	0.03413
Apoptotic chromatin condensation inducer in the nucleus	ACIN1	S	240	0.739283	0.0124533
GAS2-like protein 3	GAS2L3	S	570	0.73824	0.0446953
Ubiquitin carboxyl-terminal hydrolase 36	USP36	S	546	0.729337	0.013306
AMMECR1-like protein	AMMECR1L	S	74	0.727492	0.0464797
Keratinocyte-associated protein 2	KRTCAP2	T	124	0.724163	0.0279605
MORC family CW-type zinc finger protein 2	MORC2	S	743	0.723873	0.0401604
Apoptotic chromatin condensation inducer in the nucleus	ACIN1	S	243	0.713054	0.0100995
NHS-like protein 2	NHSL2	S	668	0.712887	0.00568934
Nucleolar complex protein 2 homolog	NOC2L	S	56	0.70882	0.00259095
Nuclear pore complex protein Nup155	NUP155	S	992	0.708232	0.00438993
Nucleolar RNA helicase 2	DDX21	S	71	0.706197	0.00293923
MORC family CW-type zinc finger protein 2	MORC2	S	739	0.704771	0.0459224
Microtubule-associated protein 4	MAP4	S	280	0.697351	0.0549726
N-acetyltransferase ESCO2	ESCO2	S	512	0.689892	0.00126025
Centrosomal protein of 170 kDa	CEP170	T	644	0.687813	0.00645253
pre-rRNA processing protein FTSJ3	FTSJ3	S	584	0.687658	0.00941298
Leucine-rich repeat and WD repeat-containing protein 1	LRWD1	S	212	0.683743	0.000634684
Protein ELYS	AHCTF1	S	1283	0.677469	0.0226901
Bromodomain and WD repeat-containing protein 1	BRWD1	S	1475	0.671824	0.0391015
Filamin-A	FLNA	S	1084	0.669979	0.0324891
Ankyrin repeat and KH domain-containing protein 1	ANKHD1	S	1679	0.668321	0.0140301
Tyrosine-protein phosphatase non-receptor type 12	PTPN12	S	673	0.666626	0.0212527
Chromobox protein homolog 3	CBX3	S	176	0.662239	0.0191605
BCL2/adenovirus E1B 19 kDa protein-interacting protein 2	BNIP2	S	114	0.659644	0.0139003
Phosphoprotein associated with glycosphingolipid-enriched microdomains 1	PAG1	S	298	0.658988	0.027898
Nuclear factor interleukin-3-regulated protein	NFIL3	S	301	0.658906	0.0160638
Nuclear mitotic apparatus protein 1	NUMA1	S	1225	0.65853	0.00780233
Nucleophosmin	NPM1	S	70	0.656879	0.0186351
Nuclear pore complex protein Nup153	NUP153	S	687	0.651049	0.013434
Mediator of DNA damage checkpoint protein 1	MDC1	S	1797	0.64596	0.00567301
Peroxisomal membrane protein PEX14	PEX14	S	232	0.645471	0.0406267
Tyrosine-protein kinase BAZ1B	BAZ1B	S	189	0.645115	0.0068299
Hermansky-Pudlak syndrome 5 protein	HPS5	S	563	0.642368	0.0216912
RANBP2-like and GRIP domain-containing protein 5/6;RANBP2-like and GRIP domain-containing protein 8;E3 SUMO-protein ligase RanBP2;RANBP2-like and GRIP domain-containing protein 1;RANBP2-like and GRIP domain-containing protein 2;RanBP2-like and GRIP domain-containing protein 4;RanBP2-like and GRIP domain-containing protein 3	RGPD5;RGPD8;RANBP2;RGPD1;RGPD2;RGPD4;RGPD3	S	788	0.641401	0.0206445
Transmembrane protein 201	TMEM201	S	454	0.639885	0.0199639
Protein argonaute-2	AGO2	S	387	0.638633	0.0134987
Nestin	NES	T	338	0.637674	0.0177436
A-kinase anchor protein 2	AKAP2	S	152	0.635396	0.0209816
Nucleosome-remodeling factor subunit BPTF	BPTF	S	1231	0.634855	0.0113569
DENN domain-containing protein 5A	DENND5A	S	193	0.634019	0.00755991
CapZ-interacting protein	RCSD1	S	83	0.62795	0.0256794
E3 SUMO-protein ligase RanBP2	RANBP2	T	1144	0.626803	0.0458104
Chromosome alignment-maintaining phosphoprotein 1	CHAMP1	S	507	0.626108	0.0335325
Rho GTPase-activating protein 25	ARHGAP25	S	533	0.625979	0.00862684
YrdC domain-containing protein, mitochondrial	YRDC	S	37	0.624779	0.0153414
Disabled homolog 2	DAB2	S	401	0.624388	0.0142787
WD repeat domain phosphoinositide-interacting protein 2	WIPI2	S	413	0.62316	0.013733
CTP synthase 1	CTPS1	S	571	0.61822	0.00652187
Methyl-CpG-binding domain protein 4	MBD4	S	428	0.608469	0.0280552
Nucleoporin NUP188 homolog	NUP188	S	1709	0.607341	0.00939217
TBC1 domain family member 5	TBC1D5	S	539	0.607273	0.0203367
Zinc finger and BTB domain-containing protein 21	ZBTB21	S	411	0.606597	0.0160125
Uncharacterized protein KIAA0930	KIAA0930	T	293	0.606411	0.00831104
Cyclin-L1	CCNL1	S	335	0.605862	0.0050848
Septin-7	SEPT7	S	334	0.604872	0.00377903
Microtubule-associated protein 1B;MAP1B heavy chain;MAP1 light chain LC1	MAP1B	S	1208	0.604403	0.00871475
Origin recognition complex subunit 1	ORC1	S	273	0.603097	0.00623345
Uncharacterized protein C6orf106	C6orf106	S	215	0.602896	0.0136678
Gamma-interferon-inducible protein 16	IFI16	S	153	0.60281	0.00755877
Nucleophosmin	NPM1	S	260	0.601615	0.00688794
Filamin-A	FLNA	S	2414	0.6013	0.00921731
pre-rRNA processing protein FTSJ3	FTSJ3	T	573	0.598054	0.00190876
Prelamin-A/C;Lamin-A/C	LMNA	S	636	0.597719	0.00262595
Myb/SANT-like DNA-binding domain-containing protein 2	MSANTD2	S	83	0.592938	0.00576768
DNA replication licensing factor MCM2	MCM2	S	139	0.588413	0.0336979
Pumilio homolog 1	PUM1	S	709	0.58741	0.00656522
CTP synthase 1	CTPS1	S	574	0.586809	0.0366364
Inactive serine/threonine-protein kinase VRK3	VRK3	S	59	0.586775	0.0152086
Protein Wiz	WIZ	S	1106	0.583213	0.042958
Double-stranded RNA-specific adenosine deaminase	ADAR	S	825	0.581298	0.00893378
Girdin	CCDC88A	S	1417	0.581221	0.0200097
U1 small nuclear ribonucleoprotein C	SNRPC	S	17	0.58044	0.0104992
Cyclin-L1	CCNL1	S	341	0.577859	0.00748164
Nuclear pore complex protein Nup214	NUP214	T	437	0.577174	0.00974518
Cyclin-dependent kinase 17	CDK17	S	137	0.573861	0.00425244
Transmembrane protein 164	TMEM164	S	71	0.573339	0.0117445
Tumor suppressor p53-binding protein 1	TP53BP1	S	809	0.570363	0.00519218
Sequestosome-1	SQSTM1	S	24	0.569031	0.0245258
ATP-citrate synthase	ACLY	S	455	0.563964	0.0213931
Zinc finger CCCH-type antiviral protein 1	ZC3HAV1	T	375	0.560043	0.00866266
Centromere protein F	CENPF	T	144	0.558694	0.00791064
Replication factor C subunit 1	RFC1	S	156	0.55797	0.0231377
Vimentin	VIM	S	420	0.554992	0.0279647
Lamina-associated polypeptide 2, isoforms beta/gamma;Thymopoietin;Thymopentin	TMPO	S	306	0.548239	0.00304823
HIV Tat-specific factor 1	HTATSF1	S	494	0.546452	0.0157204
ESF1 homolog	ESF1	S	198	0.546221	0.00363371
XIAP-associated factor 1	XAF1	S	268	0.543845	0.0221937
Signal transducer and activator of transcription 5A	STAT5A	S	780	0.543549	0.00749006
Nuclear receptor coactivator 5	NCOA5	S	126	0.543358	0.00746575
Uncharacterized protein C17orf85	C17orf85	S	415	0.542075	0.0025529
Centrosome-associated protein CEP250	CEP250	S	2322	0.540141	0.0074281
Nucleolar protein 58	NOP58	S	502	0.539953	0.0187286
DNA ligase 1	LIG1	S	51	0.535188	0.0152313
Nucleosome assembly protein 1-like 1	NAP1L1	T	62	0.534739	0.00853669
General transcription factor II-I	GTF2I	S	210	0.534381	0.00762596
Zinc finger protein 106	ZNF106	S	861	0.532513	0.0283688
Pleckstrin homology domain-containing family G member 2	PLEKHG2	S	482	0.528907	0.0320873
Probable JmjC domain-containing histone demethylation protein 2C	JMJD1C	S	641	0.528826	0.000968011
LIM and cysteine-rich domains protein 1	LMCD1	S	16	0.524272	0.0157277
Inositol-trisphosphate 3-kinase B	ITPKB	S	269	0.51438	0.0294858
Pinin	PNN	S	96	0.513576	0.00511358
Zinc finger CCCH domain-containing protein 13	ZC3H13	S	993	0.510753	0.00626322
Peroxisomal acyl-coenzyme A oxidase 1	ACOX1	S	26	0.509467	0.0128706
Nucleosome-remodeling factor subunit BPTF	BPTF	S	1300	0.506976	0.00943871
Treacle protein	TCOF1	T	533	0.506271	0.00870519
U2 small nuclear ribonucleoprotein auxiliary factor 35 kDa subunit-related protein 2	ZRSR2	S	349	0.499531	0.00238133
Receptor-type tyrosine-protein phosphatase kappa	PTPRK	T	860	0.4932	0.00823153
Sickle tail protein homolog	KIAA1217	S	1806	0.486166	0.00480958
Centrosomal protein of 170 kDa;Perilipin-5	CEP170;PLIN5	S	1160	0.485798	0.00618493
Apoptotic chromatin condensation inducer in the nucleus	ACIN1	S	825	0.481389	0.00923647
Septin-4	SEPT4	S	117	0.479178	0.0145147
General transcription factor 3C polypeptide 1	GTF3C1	S	1062	0.479076	0.0103732
Microtubule-associated protein 4	MAP4	S	825	0.478347	0.00402245
RNA pseudouridylate synthase domain-containing protein 2	RPUSD2	S	68	0.474794	0.00105264
Ras GTPase-activating-like protein IQGAP1	IQGAP1	S	1443	0.45648	0.00526038
DNA ligase 1	LIG1	S	141	0.453045	0.00650842
DNA topoisomerase 1	TOP1	S	394	0.446727	0.00411331
Ubiquitin carboxyl-terminal hydrolase 42	USP42	S	1007	0.441039	0.00377114
Nuclear factor related to kappa-B-binding protein	NFRKB	S	1291	0.420382	0.00926972
Filamin-A	FLNA	S	1835	0.420369	0.00487008
Pinin	PNN	S	443	0.419848	0.00729026
Cyclin-L1	CCNL1	S	352	0.417378	0.00791098
SWI/SNF-related matrix-associated actin-dependent regulator of chromatin subfamily A containing DEAD/H box 1	SMARCAD1	S	146	0.409101	0.000962857
Activity-dependent neuroprotector homeobox protein	ADNP	S	921	0.407256	0.00591095
KAT8 regulatory NSL complex subunit 1	KANSL1	S	268	0.401192	0.00808164
Ubiquitin-like modifier-activating enzyme 1	UBA1	S	13	0.391413	0.00277355
U4/U6 small nuclear ribonucleoprotein Prp3	PRPF3	T	167	0.386471	0.00971199
PHD finger protein 3	PHF3	S	1758	0.369	0.0136389
Host cell factor 1;HCF N-terminal chain 1;HCF N-terminal chain 2;HCF N-terminal chain 3;HCF N-terminal chain 4;HCF N-terminal chain 5;HCF N-terminal chain 6;HCF C-terminal chain 1;HCF C-terminal chain 2;HCF C-terminal chain 3;HCF C-terminal chain 4;HCF C-terminal chain 5;HCF C-terminal chain 6	HCFC1	S	666	0.367017	0.00284568

## Sheet: down_388sites
Protein names	Gene names	Amino acid	Position	Log2 Fold Change (Cancer/Normal)	p value
Myelin protein P0	MPZ	S	195	-2.9777	0.024488
Plakophilin-2	PKP2	S	172	-2.32209	0.0138924
Catenin delta-2	CTNND2	S	267	-2.31159	0.11525
Synapsin-1	SYN1	S	605	-2.13025	0.0702102
ADP/ATP translocase 2;ADP/ATP translocase 2, N-terminally processed;ADP/ATP translocase 3;ADP/ATP translocase 3, N-terminally processed;ADP/ATP translocase 1;ADP/ATP translocase 4;ADP/ATP translocase 4, N-terminally processed	SLC25A5;SLC25A6;SLC25A4;SLC25A31	T	84	-2.0933	0.0270628
Rho guanine nucleotide exchange factor 28	ARHGEF28	T	576	-2.06532	0.006752
Desmocollin-3;Desmocollin-2	DSC3;DSC2	S	803	-1.99236	0.0475612
BAG family molecular chaperone regulator 3	BAG3	S	289	-1.96194	0.000335245
CREB/ATF bZIP transcription factor	CREBZF	S	50	-1.93375	0.0201611
Anion exchange protein 2	SLC4A2	T	309	-1.89134	0.0817814
Chromogranin-A;Vasostatin-1;Vasostatin-2;EA-92;ES-43;Pancreastatin;SS-18;WA-8;WE-14;LF-19;Catestatin;AL-11;GV-19;GR-44;ER-37;GE-25;Serpinin-RRG;Serpinin;p-Glu serpinin precursor	CHGA	S	322	-1.88714	0.00790016
Serine/threonine-protein kinase WNK4	WNK4	S	1217	-1.8635	0.0068896
Neuroblast differentiation-associated protein AHNAK	AHNAK	S	793	-1.85694	0.0268282
Chromogranin-A;Vasostatin-1;Vasostatin-2;EA-92;ES-43;Pancreastatin;SS-18;WA-8;WE-14;LF-19;Catestatin;AL-11;GV-19;GR-44;ER-37;GE-25;Serpinin-RRG;Serpinin;p-Glu serpinin precursor	CHGA	S	333	-1.83989	0.00636977
Sorbin and SH3 domain-containing protein 1	SORBS1	T	82	-1.81995	0.0934656
Cocaine- and amphetamine-regulated transcript protein;CART(1-39);CART(42-89)	CARTPT	S	48	-1.81708	0.00455149
Exocyst complex component 3-like protein 4	EXOC3L4	T	24	-1.79854	0.00479265
Protein FAM13A	FAM13A	S	597	-1.79452	0.0124627
Neural proliferation differentiation and control protein 1	NPDC1	S	229	-1.78274	0.00506094
Eukaryotic translation initiation factor 4E transporter	EIF4ENIF1	T	769	-1.74629	0.0683031
Gremlin-2	GREM2	S	56	-1.69108	0.0248637
Specifically androgen-regulated gene protein	SARG	S	560	-1.66009	0.028159
Pre-B-cell leukemia transcription factor 2	PBX2	S	330	-1.65733	0.049953
Myocyte-specific enhancer factor 2D	MEF2D	S	251	-1.63548	0.0293863
Specifically androgen-regulated gene protein	SARG	S	133	-1.6252	0.00748454
Rab effector MyRIP	MYRIP	S	298	-1.61634	0.0316009
Neuromodulin;Neurogranin;NEUG(55-78)	GAP43;NRGN	S	41	-1.56061	0.0127143
Nostrin	NOSTRIN	T	430	-1.55986	0.0485958
Plakophilin-2	PKP2	S	203	-1.55219	0.0435795
Myosin-14	MYH14	S	1983	-1.55207	0.0230421
Pyruvate dehydrogenase E1 component subunit alpha, somatic form, mitochondrial	PDHA1	S	232	-1.52921	0.0042226
Rap1 GTPase-activating protein 2	RAP1GAP2	S	609	-1.50377	0.00896419
Rap1 GTPase-activating protein 2	RAP1GAP2	S	613	-1.50377	0.00896419
G-protein coupled receptor family C group 5 member C	GPRC5C	Y	387	-1.5008	0.194112
Protein NDRG1	NDRG1	T	335	-1.49449	0.0291164
Chromogranin-A;Vasostatin-1;Vasostatin-2;EA-92;ES-43;Pancreastatin;SS-18;WA-8;WE-14;LF-19;Catestatin;AL-11;GV-19;GR-44;ER-37;GE-25;Serpinin-RRG;Serpinin;p-Glu serpinin precursor	CHGA	S	370	-1.48103	0.00774462
Tandem C2 domains nuclear protein	TC2N	S	191	-1.48067	0.0435759
Protein kinase C gamma type;Protein kinase C beta type	PRKCG;PRKCB	T	NaN (・・・・・ｰ・､)	-1.47961	0.0435099
Protein kinase C alpha type	PRKCA	T	497	-1.47961	0.0435099
Cyclin-dependent kinase 18	CDK18	S	12	-1.47396	0.0406423
Death-associated protein kinase 2	DAPK2	S	349	-1.46638	0.0199482
Epidermal growth factor receptor kinase substrate 8-like protein 1	EPS8L1	S	182	-1.46297	0.0775543
Lck-interacting transmembrane adapter 1	LIME1	T	274	-1.46053	0.0348696
Uncharacterized protein KIAA0930	KIAA0930	S	279	-1.45531	0.0724296
Prostaglandin reductase 2	PTGR2	S	270	-1.42378	0.00740991
Protein phosphatase Slingshot homolog 3	SSH3	S	653	-1.4171	0.0651878
Rho GTPase-activating protein 21	ARHGAP21	S	1860	-1.38597	0.00916473
E3 ubiquitin-protein ligase LNX;Serine protease inhibitor Kazal-type 2;Zinc finger MYND domain-containing protein 10	LNX1;SPINK2;ZMYND10	S	229	-1.38043	0.0176133
Golgi membrane protein 1	GOLM1	S	187	-1.36775	0.00641854
Rho guanine nucleotide exchange factor 37	ARHGEF37	S	251	-1.36607	0.00516925
Chromogranin-A;Vasostatin-1;Vasostatin-2;EA-92;ES-43;Pancreastatin;SS-18;WA-8;WE-14;LF-19;Catestatin;AL-11;GV-19;GR-44;ER-37;GE-25;Serpinin-RRG;Serpinin;p-Glu serpinin precursor	CHGA	S	142	-1.36279	0.00454894
Receptor-type tyrosine-protein phosphatase N2	PTPRN2	S	360	-1.36015	0.0193456
Serine/threonine-protein kinase WNK2	WNK2	S	1889	-1.35391	0.0175845
Zinc transporter ZIP5	SLC39A5	S	336	-1.35334	0.0361627
Synapsin-1	SYN1	S	568	-1.33617	0.0213825
Septin-9	SEPT9	S	85	-1.32917	0.0443227
Plakophilin-2	PKP2	S	251	-1.31222	0.0472437
cAMP-dependent protein kinase type II-alpha regulatory subunit	PRKAR2A	S	395	-1.31113	0.0137361
TBC1 domain family member 10B	TBC1D10B	S	22	-1.30943	0.0200145
MKL/myocardin-like protein 1	MKL1	S	511	-1.29823	0.0569003
Serine/threonine-protein kinase WNK2	WNK2	S	1862	-1.29325	0.047557
Uncharacterized protein C9orf152	C9orf152	S	88	-1.26661	0.0587191
Serine beta-lactamase-like protein LACTB, mitochondrial	LACTB	S	166	-1.23782	0.0170217
Microtubule-associated protein tau	MAPT	S	519	-1.23151	0.0395755
BAG family molecular chaperone regulator 4	BAG4	S	179	-1.21829	0.0306256
G-protein coupled receptor family C group 5 member C	GPRC5C	S	383	-1.20928	0.00164084
Protein crumbs homolog 3	CRB3	T	108	-1.2083	0.00911008
Rap1 GTPase-activating protein 1	RAP1GAP	S	441	-1.20025	0.0418879
Prelamin-A/C;Lamin-A/C	LMNA	S	5	-1.19852	0.0344428
Uncharacterized protein C6orf222	C6orf222	S	463	-1.1977	0.0132183
Epidermal growth factor receptor kinase substrate 8-like protein 1	EPS8L1	T	187	-1.19516	0.0164712
Son of sevenless homolog 1	SOS1	T	1188	-1.19064	0.0394682
Mitogen-activated protein kinase kinase kinase MLK4	MLK4	S	528	-1.18364	0.0159326
Epsin-3	EPN3	S	182	-1.18143	0.043448
Uncharacterized protein KIAA1522	KIAA1522	S	570	-1.17523	0.0177008
Rho GTPase-activating protein 12	ARHGAP12	S	201	-1.16758	0.0177458
Protein NDRG1	NDRG1	S	336	-1.16509	0.0634288
Uncharacterized protein LOC113230		S	91	-1.16425	0.00133928
Catenin delta-1	CTNND1	T	177	-1.15862	0.0466088
Malate dehydrogenase, mitochondrial	MDH2	T	235	-1.15831	0.0134444
Prickle-like protein 2	PRICKLE2	S	753	-1.15499	0.172588
Actin-binding LIM protein 1	ABLIM1	S	426	-1.15455	0.00367962
N-acyl-phosphatidylethanolamine-hydrolyzing phospholipase D	NAPEPLD	S	43	-1.14855	0.0613421
Pleckstrin homology domain-containing family A member 7	PLEKHA7	T	454	-1.14791	0.0151769
Bromodomain adjacent to zinc finger domain protein 1A	BAZ1A	S	1413	-1.14378	0.0146523
cAMP-dependent protein kinase type II-alpha regulatory subunit	PRKAR2A	T	54	-1.14001	0.0126762
Protein phosphatase Slingshot homolog 3	SSH3	S	649	-1.13726	0.0666295
Metaxin-3	MTX3	S	311	-1.12133	0.0405533
Dynamin-3	DNM3	S	769	-1.11996	0.0290271
Ferritin heavy chain;Ferritin heavy chain, N-terminally processed	FTH1	S	179	-1.11628	0.0374034
Sphingomyelin phosphodiesterase 3	SMPD3	S	209	-1.11313	0.0388287
Uncharacterized protein C9orf152	C9orf152	S	96	-1.10986	0.0119014
Protein FAM102A	FAM102A	S	189	-1.10159	0.0691432
Lipolysis-stimulated lipoprotein receptor	LSR	S	581	-1.0989	0.0209801
1-phosphatidylinositol 4,5-bisphosphate phosphodiesterase delta-3	PLCD3	S	489	-1.09326	0.0293848
CKLF-like MARVEL transmembrane domain-containing protein 4	CMTM4	S	194	-1.0795	0.00137622
Serine--tRNA ligase, mitochondrial	SARS2	S	126	-1.07239	0.0719902
PDZ and LIM domain protein 7	PDLIM7	T	251	-1.06896	0.027514
Calcium/calmodulin-dependent protein kinase type II subunit beta	CAMK2B	T	287	-1.0632	0.0237373
Protein FAM83E	FAM83E	S	351	-1.06254	0.0389093
Histone H4	HIST1H4A	Y	89	-1.05084	0.0420672
Ras GTPase-activating-like protein IQGAP2	IQGAP2	S	685	-1.05082	0.00680694
Serine/threonine-protein phosphatase 2A 56 kDa regulatory subunit alpha isoform	PPP2R5A	S	42	-1.03836	0.0424947
Rho GTPase-activating protein 21	ARHGAP21	T	233	-1.03395	0.000408438
Neuroblast differentiation-associated protein AHNAK	AHNAK	S	4130	-1.0311	0.0102294
Sodium/hydrogen exchanger 1	SLC9A1	S	693	-1.03025	0.0268817
Protein FAM83F	FAM83F	S	4	-1.02649	0.00497038
Desmoplakin	DSP	S	2820	-1.02553	0.00295082
FERM, RhoGEF and pleckstrin domain-containing protein 1	FARP1	S	427	-1.02167	0.0726212
Protein HIRA	HIRA	S	661	-1.01025	0.0190208
Neuroblast differentiation-associated protein AHNAK	AHNAK	T	3716	-1.0066	0.0114402
tRNA:m(4)X modification enzyme TRM13 homolog	TRMT13	S	397	-1.00467	0.0195966
Transforming acidic coiled-coil-containing protein 2	TACC2	S	2226	-0.995859	0.0278054
ATP-dependent (S)-NAD(P)H-hydrate dehydratase	CARKD	Y	85	-0.989667	0.0123981
Melanophilin	MLPH	S	463	-0.987371	0.0271972
Serine/threonine-protein kinase Nek1	NEK1	S	675	-0.980412	0.0224071
Mth938 domain-containing protein	AAMDC	S	46	-0.975283	0.0307913
Leucine-rich repeat-containing protein 1	LRRC1	T	480	-0.971426	0.0255464
Band 4.1-like protein 4B	EPB41L4B	S	401	-0.971254	0.0128161
Sodium/hydrogen exchanger 2	SLC9A2	S	669	-0.970335	0.00619043
Plakophilin-2	PKP2	T	216	-0.965274	0.0588926
Tight junction protein ZO-3	TJP3	S	378	-0.965008	0.0263306
Protein Daple	CCDC88C	S	1887	-0.956947	0.0124559
Cadherin-1;E-Cad/CTF1;E-Cad/CTF2;E-Cad/CTF3	CDH1	Y	797	-0.946568	0.00046446
Desmoplakin	DSP	S	2821	-0.944336	0.0101547
Uncharacterized protein KIAA1211-like	KIAA1211L	S	490	-0.940321	0.0181691
Synaptopodin-2	SYNPO2	S	805	-0.938465	0.0253517
Diphthamide biosynthesis protein 2	DPH2	S	488	-0.937226	0.0443327
Uncharacterized protein KIAA1522	KIAA1522	T	162	-0.935843	0.0110175
Phosphatidylinositol 5-phosphate 4-kinase type-2 alpha	PIP4K2A	T	3	-0.935745	0.0705333
Rho GTPase-activating protein 12	ARHGAP12	T	639	-0.932558	0.00768577
Lipolysis-stimulated lipoprotein receptor	LSR	S	643	-0.931149	0.00880016
Plakophilin-2	PKP2	S	197	-0.930001	0.0190524
Zinc finger protein ZFPM1	ZFPM1	T	653	-0.928674	0.0294675
Protein Hook homolog 2	HOOK2	S	710	-0.922638	0.00849121
Protein FAM126B	FAM126B	T	306	-0.920036	0.00922328
Microtubule cross-linking factor 1	MTCL1	S	263	-0.915078	0.0291998
FERM, RhoGEF and pleckstrin domain-containing protein 2	FARP2	S	1033	-0.912849	0.0247252
Uncharacterized protein KIAA1522	KIAA1522	S	529	-0.910396	0.0117761
Mitochondrial fission regulator 1-like	MTFR1L	S	238	-0.909855	0.00572787
Pleckstrin homology domain-containing family A member 6	PLEKHA6	S	472	-0.909389	0.00128465
Uncharacterized protein KIAA1522	KIAA1522	S	527	-0.907141	0.0114826
Protein PAT1 homolog 1	PATL1	S	278	-0.904134	0.02583
Histone deacetylase complex subunit SAP130	SAP130	S	465	-0.90223	0.00410071
Uncharacterized protein KIAA1522	KIAA1522	S	161	-0.89638	0.00710277
Choline transporter-like protein 3	SLC44A3	S	639	-0.89446	0.0105778
Membrane-associated guanylate kinase, WW and PDZ domain-containing protein 1	MAGI1	S	1361	-0.890819	0.00127648
La-related protein 1B	LARP1B	T	454	-0.88799	0.0174076
Desmoplakin	DSP	S	2825	-0.887156	0.0105916
RNA-binding protein 27	RBM27	T	447	-0.878323	0.00893961
Zinc finger ZZ-type and EF-hand domain-containing protein 1	ZZEF1	S	1540	-0.877438	0.0276271
Transcription factor RFX3	RFX3	S	155	-0.875791	0.0215398
Non-receptor tyrosine-protein kinase TNK1	TNK1	Y	661	-0.873435	0.0159054
Sulfhydryl oxidase 1	QSOX1	S	426	-0.873348	0.0304615
von Willebrand factor A domain-containing protein 5A	VWA5A	T	654	-0.871839	0.0389894
NAD-dependent protein deacetylase sirtuin-6	SIRT6	T	337	-0.871335	0.0263073
Copper-transporting ATPase 1	ATP7A	S	362	-0.868371	0.0253906
Mucin-5AC	MUC5AC	S	5643	-0.865246	0.0185104
Uncharacterized protein KIAA1211-like	KIAA1211L	S	881	-0.864944	0.0364789
Pleckstrin homology domain-containing family A member 7	PLEKHA7	T	472	-0.860906	0.0289283
Protein Daple	CCDC88C	S	1806	-0.857926	0.0169133
Rootletin	CROCC	S	494	-0.857495	0.00331739
Rootletin	CROCC	T	492	-0.857495	0.00331739
DCC-interacting protein 13-alpha	APPL1	S	401	-0.857095	0.0365152
Nuclear receptor corepressor 1	NCOR1	S	1533	-0.856758	0.0170115
STE20/SPS1-related proline-alanine-rich protein kinase	STK39	T	354	-0.850216	0.000658434
Tight junction protein ZO-3	TJP3	S	164	-0.844992	0.0395245
Sodium/hydrogen exchanger 1	SLC9A1	S	602	-0.8433	0.0176732
Chromogranin-A;Vasostatin-1;Vasostatin-2;EA-92;ES-43;Pancreastatin;SS-18;WA-8;WE-14;LF-19;Catestatin;AL-11;GV-19;GR-44;ER-37;GE-25;Serpinin-RRG;Serpinin;p-Glu serpinin precursor	CHGA	S	300	-0.840709	0.00327106
Protein Daple	CCDC88C	S	1601	-0.839602	0.000238829
Transmembrane and coiled-coil domains protein 3	TMCC3	S	242	-0.83889	0.051795
Neuroblast differentiation-associated protein AHNAK	AHNAK	S	3326	-0.836335	0.00976366
Desmoglein-2	DSG2	S	703	-0.835229	0.0207825
Spliceosome-associated protein CWC15 homolog	CWC15	T	47	-0.833347	0.0199572
G patch domain and KOW motifs-containing protein	GPKOW	T	138	-0.833259	0.0209529
Desmoplakin	DSP	S	53	-0.832741	0.00928477
Glutamate receptor-interacting protein 2	GRIP2	S	38	-0.831896	0.00724523
Serine/threonine-protein phosphatase 6 regulatory ankyrin repeat subunit A	ANKRD28	S	1011	-0.831544	0.025705
Tight junction protein ZO-3	TJP3	S	371	-0.831253	0.0489818
Serine-rich coiled-coil domain-containing protein 1	CCSER1	T	132	-0.827673	0.00747026
RNA-binding protein with serine-rich domain 1	RNPS1	S	251	-0.827316	0.022744
Inositol 1,4,5-trisphosphate receptor type 3	ITPR3	S	916	-0.821892	0.0292559
Fructose-bisphosphate aldolase A	ALDOA	S	36	-0.820658	0.0156904
Scavenger receptor cysteine-rich type 1 protein M160	CD163L1	S	1402	-0.819177	0.00920215
Epsin-3	EPN3	T	495	-0.818049	0.00865417
Glyceraldehyde-3-phosphate dehydrogenase	GAPDH	T	184	-0.817982	0.0227252
Partitioning defective 3 homolog B	PARD3B	S	1184	-0.815528	0.0254655
Neuroblast differentiation-associated protein AHNAK	AHNAK	S	3294	-0.808244	0.00368361
Neuroblast differentiation-associated protein AHNAK	AHNAK	S	886	-0.808213	0.039148
Cyclin-L2	CCNL2	S	330	-0.803282	0.0474867
Myelin expression factor 2	MYEF2	S	17	-0.802259	0.00282999
Gephyrin;Molybdopterin adenylyltransferase;Molybdopterin molybdenumtransferase	GPHN	T	286	-0.791392	0.00194695
Pleckstrin homology domain-containing family A member 7	PLEKHA7	T	1013	-0.79134	0.0375966
Uncharacterized protein KIAA1522	KIAA1522	S	341	-0.790031	0.0210396
Sodium/hydrogen exchanger 1	SLC9A1	S	605	-0.789694	0.0267708
Tyrosine-protein kinase FRK	FRK	T	178	-0.78875	0.0105493
Uncharacterized protein KIAA1671	KIAA1671	S	1662	-0.785166	0.0368675
Apoptosis-stimulating of p53 protein 1	PPP1R13B	S	671	-0.784099	0.00281883
Hepatocyte nuclear factor 4-gamma	HNF4G	S	121	-0.782622	0.0415846
Protein Njmu-R1	C17orf75	S	18	-0.780812	0.0264764
Protein phosphatase Slingshot homolog 3	SSH3	S	37	-0.77931	0.000780123
Liprin-beta-2	PPFIBP2	T	533	-0.777898	0.0343852
Partitioning defective 3 homolog B	PARD3B	S	749	-0.775194	0.0061258
Occludin	OCLN	S	369	-0.775066	0.0178359
Heat shock protein beta-6	HSPB6	S	16	-0.772518	0.019995
Utrophin	UTRN	S	2223	-0.771972	0.0112201
Zinc finger protein ZFPM1	ZFPM1	S	272	-0.770457	0.0112145
Neuroblast differentiation-associated protein AHNAK	AHNAK	S	3485	-0.766011	0.0351968
Pleckstrin homology domain-containing family A member 7	PLEKHA7	S	903	-0.76422	0.00223448
MAGUK p55 subfamily member 5	MPP5	S	84	-0.761475	0.00210104
Uncharacterized protein KIAA1522	KIAA1522	T	531	-0.759755	0.00754163
Zinc finger protein 687	ZNF687	S	374	-0.758875	0.0392017
SH2 domain-containing protein 3A	SH2D3A	S	201	-0.754294	0.00849098
Actin-binding LIM protein 1	ABLIM1	S	431	-0.752893	0.010031
Catenin delta-1	CTNND1	S	346	-0.752482	0.0137296
Neuroblast differentiation-associated protein AHNAK	AHNAK	S	4520	-0.74994	0.0149062
Neuroblast differentiation-associated protein AHNAK	AHNAK	S	3483	-0.746432	0.0184884
Arf-GAP with GTPase, ANK repeat and PH domain-containing protein 1	AGAP1	S	521	-0.746063	0.00375268
Actin-binding LIM protein 1	ABLIM1	S	452	-0.745789	0.0140188
Single Ig IL-1-related receptor	SIGIRR	S	383	-0.745725	0.0280691
DENN domain-containing protein 4C	DENND4C	S	767	-0.733861	0.00894935
AT-rich interactive domain-containing protein 1A	ARID1A	S	363	-0.733722	0.0101821
Pleckstrin homology domain-containing family A member 7	PLEKHA7	S	556	-0.728309	0.00531815
Rho GTPase-activating protein 21	ARHGAP21	S	1741	-0.728099	0.020375
Nuclear receptor corepressor 1	NCOR1	T	1522	-0.727944	0.00853178
La-related protein 1B	LARP1B	S	340	-0.726052	0.0196756
Actin, cytoplasmic 1;Actin, cytoplasmic 1, N-terminally processed;Actin, cytoplasmic 2;Actin, cytoplasmic 2, N-terminally processed	ACTB;ACTG1	T	203	-0.725489	0.0306799
Inositol hexakisphosphate and diphosphoinositol-pentakisphosphate kinase 1	PPIP5K1	S	964	-0.723385	0.0264063
Protein Shroom2;Protein Shroom3	SHROOM2;SHROOM3	S	1021	-0.722757	0.000434672
Protein KHNYN	KHNYN	S	10	-0.722504	0.00994219
Rho GTPase-activating protein 21	ARHGAP21	S	615	-0.722074	0.0146427
DENN domain-containing protein 4C	DENND4C	S	764	-0.721427	0.0112778
28S ribosomal protein S36, mitochondrial	MRPS36	S	61	-0.720932	0.00435
Zinc finger CCHC domain-containing protein 8	ZCCHC8	T	479	-0.719213	0.0252266
AT-rich interactive domain-containing protein 1A	ARID1A	S	702	-0.718099	0.00831748
Lipolysis-stimulated lipoprotein receptor	LSR	S	530	-0.714382	0.0139657
Sorting nexin-2	SNX2	S	117	-0.714288	0.012934
Ribosomal protein S6 kinase alpha-1	RPS6KA1	S	363	-0.713414	0.0127009
TBC1 domain family member 4	TBC1D4	S	591	-0.707264	0.0425781
Protein FAM13A	FAM13A	S	856	-0.703958	0.00641406
Desmoglein-2	DSG2	S	680	-0.701832	0.0379487
Arf-GAP with GTPase, ANK repeat and PH domain-containing protein 3	AGAP3	S	538	-0.700902	0.0112077
Unconventional myosin-XVIIIa	MYO18A	S	132	-0.699504	0.0173153
Kinesin-like protein KIF13B	KIF13B	S	1797	-0.697386	0.0223118
Synapse-associated protein 1	SYAP1	T	248	-0.691406	0.0322322
Pleckstrin homology domain-containing family A member 6	PLEKHA6	S	808	-0.690323	0.0174437
Teashirt homolog 1	TSHZ1	S	489	-0.687087	0.0224641
Catenin delta-1	CTNND1	S	352	-0.686621	0.0014897
Solute carrier family 26 member 6	SLC26A6	S	752	-0.68591	0.00569691
Phosphatase and actin regulator 2	PHACTR2	S	237	-0.683226	0.0159857
Kinesin-like protein KIF13B	KIF13B	S	1381	-0.679345	0.0144428
Histone H3.2;Histone H3.1t;Histone H3.1;Histone H3.3	HIST2H3A;HIST3H3;HIST1H3A;H3F3A	T	81	-0.67559	0.0141221
Inositol 1,4,5-trisphosphate receptor type 3	ITPR3	S	2670	-0.674772	0.0323758
Transcription factor ETV6	ETV6	S	22	-0.672431	0.0129214
Rho GTPase-activating protein 12	ARHGAP12	S	176	-0.671924	0.0132148
Protein KHNYN	KHNYN	S	342	-0.671355	0.0268542
6-phosphogluconolactonase	PGLS	S	49	-0.671011	0.0159462
Kinesin-like protein KIF13B	KIF13B	T	1793	-0.668138	0.000584674
Tight junction protein ZO-3	TJP3	S	169	-0.666915	0.01385
Ankyrin repeat domain-containing protein SOWAHB	SOWAHB	S	271	-0.665057	0.00803384
Protein phosphatase 1H	PPM1H	S	221	-0.661221	0.00346271
Uncharacterized protein KIAA1211-like	KIAA1211L	S	95	-0.661101	0.00964716
Cytoplasmic dynein 1 light intermediate chain 1	DYNC1LI1	S	405	-0.660152	0.0188293
Tight junction protein ZO-3	TJP3	S	112	-0.659881	0.0221405
Prelamin-A/C;Lamin-A/C	LMNA	S	616	-0.651532	0.0154362
Helicase SKI2W	SKIV2L	S	256	-0.649605	0.0171889
Proteinase-activated receptor 2;Proteinase-activated receptor 2, alternate cleaved 1;Proteinase-activated receptor 2, alternate cleaved 2	F2RL1	S	373	-0.647037	0.0191222
Plakophilin-3	PKP3	S	180	-0.646828	0.0267536
Protein dopey-2	DOPEY2	S	1169	-0.645697	0.0274875
Ankyrin repeat domain-containing protein SOWAHC	SOWAHC	S	213	-0.645168	0.0239715
Catenin alpha-1	CTNNA1	S	641	-0.645089	0.00778858
Neuroblast differentiation-associated protein AHNAK	AHNAK	S	3159	-0.643161	0.000602639
Synaptotagmin-like protein 2	SYTL2	S	493	-0.642367	0.019711
Actin-binding LIM protein 1	ABLIM1	S	655	-0.640131	0.00569441
Actin-binding LIM protein 1	ABLIM1	S	706	-0.639616	0.00270839
Prostaglandin D2 receptor 2	PTGDR2	S	331	-0.63867	0.00707942
Caspase activity and apoptosis inhibitor 1	CAAP1	S	96	-0.637351	0.0195418
Protein FAM110C	FAM110C	S	241	-0.636086	0.00941108
Nuclear receptor coactivator 6	NCOA6	S	1745	-0.634181	0.00860465
Gap junction beta-1 protein	GJB1	S	258	-0.633716	0.0266446
Monocarboxylate transporter 1	SLC16A1	T	466	-0.632846	0.0199183
Peroxiredoxin-5, mitochondrial	PRDX5	T	97	-0.628721	0.0116086
Kinesin-like protein KIF13B	KIF13B	S	1644	-0.628011	0.0323408
Sodium/potassium-transporting ATPase subunit alpha-1	ATP1A1	S	47	-0.626736	0.0263556
Plexin-A2;Plexin-A4	PLXNA2;PLXNA4	S	1630	-0.626128	0.0162871
Synergin gamma	SYNRG	S	720	-0.625792	0.00632466
Probable palmitoyltransferase ZDHHC20	ZDHHC20	S	315	-0.625277	0.0207778
Syntenin-1	SDCBP	S	6	-0.61921	0.0102932
Serine/threonine-protein kinase Nek4	NEK4	S	563	-0.615799	0.0352487
Neuroblast differentiation-associated protein AHNAK	AHNAK	T	4564	-0.614933	0.00414682
Serine/threonine-protein kinase 25;Serine/threonine-protein kinase 26;Serine/threonine-protein kinase 24;Serine/threonine-protein kinase 24 36 kDa subunit;Serine/threonine-protein kinase 24 12 kDa subunit	STK25;STK26;STK24	T	170	-0.613543	0.00834624
Periostin	POSTN	T	772	-0.612504	0.000530104
WD repeat-containing protein 20	WDR20	S	465	-0.611884	0.0124718
Arf-GAP with GTPase, ANK repeat and PH domain-containing protein 1	AGAP1	T	836	-0.611679	0.0158998
Serine/threonine-protein kinase Nek1	NEK1	S	810	-0.608444	0.00676634
Neuroblast differentiation-associated protein AHNAK	AHNAK	S	819	-0.608416	0.00206674
Plakophilin-3	PKP3	S	183	-0.602994	0.0329493
Septin-9	SEPT9	S	111	-0.602946	0.00759351
Shootin-1	KIAA1598	S	506	-0.601589	0.000369675
Rho guanine nucleotide exchange factor 16	ARHGEF16	S	107	-0.600166	0.0023123
Catenin delta-1	CTNND1	S	230	-0.597808	0.00492712
KN motif and ankyrin repeat domain-containing protein 1	KANK1	S	144	-0.596879	0.00445136
Mitogen-activated protein kinase kinase kinase kinase 3	MAP4K3	S	398	-0.596243	0.00753614
Catenin delta-1	CTNND1	S	349	-0.596135	0.00792648
Catenin delta-1	CTNND1	S	252	-0.596017	0.00707804
TRAF2 and NCK-interacting protein kinase	TNIK	S	707	-0.592823	0.0175117
G protein-coupled receptor kinase 5;G protein-coupled receptor kinase 6	GRK5;GRK6	S	484	-0.590302	0.00981557
Synaptotagmin-like protein 2	SYTL2	S	488	-0.588932	0.000561701
Alpha-adducin;Beta-adducin;Gamma-adducin	ADD1;ADD2;ADD3	T	691	-0.587438	0.0236834
Atherin	SAMD1	S	161	-0.586597	0.0148895
Membrane-associated guanylate kinase, WW and PDZ domain-containing protein 3	MAGI3	S	724	-0.586048	0.016605
Kinesin-like protein KIF13B	KIF13B	S	1389	-0.586028	0.00110599
Transcription factor GATA-4	GATA4	S	417	-0.585942	0.0106328
Major facilitator superfamily domain-containing protein 6	MFSD6	T	10	-0.585653	0.0167408
Neuroblast differentiation-associated protein AHNAK	AHNAK	S	1654	-0.584879	0.00422355
Protein kinase C delta type;Protein kinase C delta type regulatory subunit;Protein kinase C delta type catalytic subunit	PRKCD	T	507	-0.584229	0.034092
Phosphatidylinositol 4-phosphate 3-kinase C2 domain-containing subunit beta	PIK3C2B	S	155	-0.577082	0.0172951
Leucine-rich repeat and calponin homology domain-containing protein 1	LRCH1	T	568	-0.576248	0.0113549
Neuroblast differentiation-associated protein AHNAK	AHNAK	S	212	-0.575505	0.0167283
Prostaglandin D2 receptor 2	PTGDR2	S	338	-0.575385	0.0181332
Creatine kinase U-type, mitochondrial	CKMT1A	T	410	-0.574446	0.017701
Kinesin-like protein KIF13B	KIF13B	S	1391	-0.574199	0.0101054
SH3 and multiple ankyrin repeat domains protein 2	SHANK2	T	899	-0.573726	0.00258035
Inhibitor of Bruton tyrosine kinase	IBTK	S	1045	-0.56625	0.0146457
GRAM domain-containing protein 4	GRAMD4	S	24	-0.565709	0.00231278
GRAM domain-containing protein 4	GRAMD4	S	28	-0.565709	0.00231278
Cell division cycle protein 23 homolog	CDC23	S	588	-0.565541	0.00526637
Insulin receptor substrate 2	IRS2	S	391	-0.56319	0.017156
Protein FAM126B	FAM126B	S	398	-0.562128	0.011368
Pleckstrin homology domain-containing family A member 6	PLEKHA6	S	867	-0.559766	0.00306427
Uncharacterized protein KIAA1522	KIAA1522	S	979	-0.559436	0.00486645
Neuroblast differentiation-associated protein AHNAK	AHNAK	S	379	-0.559098	0.0117566
MARVEL domain-containing protein 2	MARVELD2	S	116	-0.55732	0.0272984
MARVEL domain-containing protein 2	MARVELD2	S	120	-0.55732	0.0272984
SH3 domain-binding protein 2	SH3BP2	S	427	-0.556441	0.00267065
Copper-transporting ATPase 1	ATP7A	T	327	-0.553564	0.00729846
SH3 and multiple ankyrin repeat domains protein 2	SHANK2	S	1330	-0.549036	0.0117542
Neuroblast differentiation-associated protein AHNAK	AHNAK	S	5752	-0.548692	0.0217031
Protein FAM83H	FAM83H	S	881	-0.546375	0.0153706
Glucocorticoid-induced transcript 1 protein	GLCCI1	S	303	-0.545675	0.00536934
Talin-2	TLN2	T	1843	-0.545416	0.0101035
Membrane-associated progesterone receptor component 2	PGRMC2	T	211	-0.544946	0.0182934
Mineralocorticoid receptor	NR3C2	S	361	-0.543777	0.0151228
Ankyrin-3	ANK3	S	959	-0.540754	0.0224564
Rho GTPase-activating protein 21	ARHGAP21	T	1701	-0.538822	0.0334064
Epsin-1	EPN1	T	460	-0.53524	0.00328041
Tripartite motif-containing protein 2	TRIM2	S	459	-0.534975	0.0007567
Protein NDRG2	NDRG2	S	332	-0.534789	0.0106475
Protein Shroom3	SHROOM3	S	439	-0.52542	0.00101253
Protein Shroom3	SHROOM3	S	443	-0.52542	0.00101253
Protein phosphatase 1 regulatory subunit 3D	PPP1R3D	S	25	-0.525316	0.0126614
SH3 domain-binding protein 5-like	SH3BP5L	S	350	-0.512531	0.00545067
Rho GTPase-activating protein 21	ARHGAP21	S	611	-0.511532	0.0147375
Brefeldin A-inhibited guanine nucleotide-exchange protein 3	ARFGEF3	S	1991	-0.509278	0.00463425
Neuroblast differentiation-associated protein AHNAK	AHNAK	S	216	-0.507146	0.0169799
Zinc finger CCCH-type antiviral protein 1	ZC3HAV1	T	273	-0.506711	0.0319512
N6-adenosine-methyltransferase 70 kDa subunit	METTL3	S	50	-0.505738	0.00440419
Prostaglandin D2 receptor 2	PTGDR2	S	339	-0.501454	0.00392135
AMP deaminase 2	AMPD2	S	100	-0.501416	0.0138398
Pleckstrin homology domain-containing family A member 6	PLEKHA6	S	476	-0.500869	0.00328458
Lipolysis-stimulated lipoprotein receptor	LSR	S	389	-0.499728	0.0123035
WAS/WASL-interacting protein family member 2	WIPF2	S	235	-0.495047	0.00430561
Uncharacterized protein KIAA1211-like	KIAA1211L	S	92	-0.49353	0.0239893
5'-AMP-activated protein kinase subunit gamma-2	PRKAG2	S	113	-0.492557	0.0160136
Inactive ubiquitin carboxyl-terminal hydrolase 54	USP54	S	582	-0.492308	0.0148129
Cyclin-dependent kinase 18	CDK18	S	115	-0.492214	0.0123696
Phosphatase and actin regulator 4	PHACTR4	T	358	-0.489017	0.013254
FERM, RhoGEF and pleckstrin domain-containing protein 1	FARP1	S	872	-0.486442	0.00783805
Autophagy-related protein 9A	ATG9A	S	828	-0.47903	0.00697297
Zinc finger protein 407	ZNF407	S	1262	-0.469662	0.0121137
Neuroblast differentiation-associated protein AHNAK	AHNAK	S	1782	-0.468068	0.0133005
Serine/threonine-protein kinase MARK2	MARK2	S	456	-0.467268	0.00826476
Pleckstrin homology domain-containing family A member 6	PLEKHA6	S	777	-0.466478	0.0091466
Tight junction protein ZO-2	TJP2	S	266	-0.462057	0.00788106
YrdC domain-containing protein, mitochondrial	YRDC	S	60	-0.448496	0.0116422
Pleckstrin homology domain-containing family A member 6	PLEKHA6	S	848	-0.442162	0.016182
Rho GTPase-activating protein 12	ARHGAP12	T	231	-0.440389	0.00534264
Tyrosine-protein phosphatase non-receptor type 3	PTPN3	S	357	-0.438014	0.0161687
cTAGE family member 5;Melanoma inhibitory activity protein 2;cTAGE family member 2	CTAGE5;MIA2;CTAGE1	S	635	-0.436285	0.014756
Neuroblast differentiation-associated protein AHNAK	AHNAK	S	5448	-0.432172	0.00254142
Neuroblast differentiation-associated protein AHNAK	AHNAK	S	2387	-0.420376	0.00827375
Rho GTPase-activating protein 12	ARHGAP12	S	240	-0.409449	0.0059463
182 kDa tankyrase-1-binding protein	TNKS1BP1	T	239	-0.408071	0.000527143
AT-rich interactive domain-containing protein 2	ARID2	S	689	-0.396857	0.0106206
Protein LAP2	ERBB2IP	S	1133	-0.390632	0.000699404
Genetic suppressor element 1	GSE1	S	710	-0.390149	0.00380162
5'-AMP-activated protein kinase subunit gamma-2	PRKAG2	S	71	-0.38018	0.00319691
CLIP-associating protein 2	CLASP2	S	596	-0.373852	0.00267558
