# Supplementary material for: Comprehensive characterization of the phosphoproteome of gastric cancer from endoscopic biopsy specimens
Source: Theranostics. 2020 Jan 12;10(5):2115–29. doi: 10.7150/thno.37623 (PMC7019165; doi:10.7150/thno.37623)
Supplement: Supplementary file 9 — Supplementary table 8. [file thnov10p2115s9.xlsx]

## Sheet: Summary of contents in Table S8
Table S8: Summary of kinases in the 2nd kinome profiling
Sheet name	Item name	Contents
KSEA_m≧3,p<0.05	Kinase.Gene	Name of kinase with significant difference
	mS	average of changes of phosphosites with kinase-substrate relationship between cancer tissue and normal mucosa
	Enrichment	Enrichment score of kinase substrate enrichment analysis
	m	number of phosphosites with kinase-substrate relationship in KSEA
	z.score	Z score of kinase substrate enrichment analysis
	p value	p value of kinase substrate enrichment analysis
	FDR	adjusted p value with Benjamini-Hochberg procedure
PTM-SEA, p<0.05	Kinase name	Name of kinase with significant difference
	Signature.set.overlap	Identified phosphosites with kinase-substrate relationship in PTM-SEA
	Normalized Enrichment Score	Normalized enrichment score of PTM-SEA
	pvalue	p value of kinase substrate enrichment analysis
	FDR	adjusted p value with Benjamini-Hochberg procedure

## Sheet: KSEA_m≧3,p<0.05
Kinase.Gene	mS	Enrichment	m	z.score	p value	FDR
ATM	0.550641	43.1307	7	3.14716	0.000824321	0.0162117
ATR	0.552681	43.2904	6	2.92425	0.00172643	0.0240345
AURKA	0.317179	24.844	8	1.97031	0.0244014	0.123402
CDC7	0.400027	31.3333	4	1.74305	0.0406626	0.165562
CDK1	0.485017	37.9904	124	11.703	6.14981e-32	1.08852e-29
CDK2	0.300653	23.5496	156	8.26486	6.9932e-17	6.18898e-15
CDK3	0.510135	39.9578	4	2.20799	0.0136226	0.07535
CDK4	0.325522	25.4975	13	2.57517	0.00500948	0.0466672
CDK6	0.497217	38.946	11	3.57108	0.000177758	0.00575586
CHEK2	0.455802	35.702	5	2.2121	0.0134799	0.07535
CSNK2A1	0.143247	11.2203	46	2.23403	0.0127406	0.07535
EEF2K	-0.483204	-37.8484	4	-1.98645	0.0234916	0.122294
GSK3B	0.279543	21.8961	20	2.75997	0.00289029	0.0335283
JAK2	0.492016	38.5387	3	1.84592	0.0324521	0.15008
MAPK13	1.18577	92.8787	4	5.06088	2.08657e-07	1.23108e-05
MAPK3	0.15511	12.1495	54	2.60456	0.00459955	0.0466672
MAPKAPK2	0.281143	22.0214	13	2.23734	0.012632	0.07535
PDK1	-0.810536	-63.4877	3	-2.91732	0.00176525	0.0240345
PDK2	-0.810536	-63.4877	3	-2.91732	0.00176525	0.0240345
PDPK1	-0.698277	-54.6947	5	-3.23628	0.000605497	0.0133966
PLK1	0.368219	28.8419	9	2.41311	0.00790852	0.0615884
PRKACA	0.0870268	6.81664	68	1.73742	0.0411568	0.165562
PRKCA	0.255232	19.9918	27	2.94009	0.00164058	0.0240345
PRKCB	0.474133	37.1379	5	2.29864	0.0107626	0.0732684
PRKCD	0.459074	35.9583	14	3.7274	9.67329e-05	0.00428043
PRKG1	0.316183	24.766	7	1.83749	0.0330685	0.15008
RPS6KA1	0.285448	22.3586	19	2.74443	0.0030308	0.0335283
RPS6KA3	0.340377	26.6611	12	2.58279	0.00490024	0.0466672
RPS6KB1	0.595515	46.6455	7	3.39782	0.000339624	0.00858763
SGK1	-0.469659	-36.7874	9	-2.89389	0.00190254	0.0240535
SRC	0.249453	19.5392	9	1.66086	0.0483707	0.186122
UHMK1	0.483062	37.8373	3	1.81317	0.0349027	0.154444

## Sheet: PTM-SEA, p<0.05
Kinase name	Signature.set.overlap	Normalized Enrichment Score	pvalue	FDR
ATM	TTPGPSLSQGVSVDE-p;u|LQNRNYPSQEELIKV-p;u|SGLHRTYSQDCSFKN-p;u|KSPPREGSQGELTPA-p;u|KLFDVCGSQDFESDL-p;u|EQKFRMLSQDAPTVK-p;u|MFVETQASQGTLQTR-p;u	3.6782	0.001	0.0168846
ATR	TTPGPSLSQGVSVDE-p;u|LQNRNYPSQEELIKV-p;u|KSPPREGSQGELTPA-p;u|EFRPRSKSQSSSNCS-p;u|AVEEDAESEDEEEED-p;u|MFVETQASQGTLQTR-p;u	3.2511	0.00421941	0.03859
AurA/AURKA	VQNKRRRSVTPPEEQ-p;u|LPNNTSSSPQPKKKP-p;u|SGRPRTTSFAESCKP-p;u|RQRVRYDSSNQVKGK-p;u|ESALRKQSLYLKFDP-p;u|KQADRRQSMAFSILN-p;u|PLLTPSQSLDGSRRS-p;u|PSTSRRFTPPSPAFP-p;u|QETLRRASMQPIQIA-p;u|ATLARRDSLQKPGLE-p;u	3.2376	0.008	0.062296
CDC7	PGKALVATPGKKGAA-p;u|VKKSIRDTPAKNAQK-p;u|QMAEVLPSPRGQRVI-p;u|TKKVAVATPAKKAAV-p;u|RRGLLYDSDEEDEER-p;u|GNDPLTSSPGRSSRR-p;u|RTDALTSSPGRDLPP-p;u|MVKQPCPSESDIITE-p;u	5.222	0.001	0.0168846
CDK1	AIESTQSTPQKGRGR-p;u|LPTVLPGSPSKTRGQ-p;u|RSRLTPVSPESSSTE-p;u|ANLLSGKSPRKSAEP-p;u|GGKRSRLTPVSPESS-p;u|PAPDTGLSPSKRTHQ-p;u|KNENTEGSPQEDGVE-p;u|SFKKQEKTPKTPKGP-p;u|KQEKTPKTPKGPSSV-p;u|PGKALVATPGKKGAA-p;u|VKKSIRDTPAKNAQK-p;u|SEMKYLGSPITTVPK-p;u|AGFFRVESPVKLFSG-p;u|ITSEEERSPAKRGRK-p;u|SALSPSKSPAKLNQS-p;u|QMAEVLPSPRGQRVI-p;u|EPTAPALSPRSSFAS-p;u|LLDIPLQTPHKLVDT-p;u|LKATVTPSPVKGKGK-p;u|KNKEVYMTPLRGVKA-p;u…	15.9979	0.001	0.0168846
CDK2	LPTVLPGSPSKTRGQ-p;u|SFKKQEKTPKTPKGP-p;u|PGKALVATPGKKGAA-p;u|VKKSIRDTPAKNAQK-p;u|KIGPLGLSPKKVGDD-p;u|TKKVAVATPAKKAAV-p;u|LKATVTPSPVKGKGK-p;u|ILDLISESPIKGRAQ-p;u|TTTGQVTSPVKGASF-p;u|SVPEFPLSPPKKKDL-p;u|DPQQLQLSPLKGLSL-p;u|IYISPLKSPYKISEG-p;u|QYSQQQNSPQKHKNK-p;u|APAPAEKTPVKKKAR-p;u|QQQPTPVTPKKYPLR-p;u|LSPAFDHSPNKIMTE-p;u|DVIAPLITPQKKEWN-p;u|PGGNIYISPLKSPYK-p;u|SPLVGDISPKSSPHE-p;u|EEWDPEYTPKSKKYY-p;u…	11.3459	0.001	0.0168846
CDK4	KRSFAPSTPLTGRRY-p;u|IYISPLKSPYKISEG-p;u|PGGNIYISPLKSPYK-p;u|LPTPTKMTPRSRILV-p;u|NMDAPPLSPYPFVRT-p;u|PIPHIPRSPYKFPSS-p;u|DSFETQRTPRKSNLD-p;u|SPYKFPSSPLRIPGG-p;u|VNVIPPHTPVRTVMN-p;u|___MRKETPPPLVPP-p;u|STRPPTLSPIPHIPR-p;u|TLYDRYSSPPASTTR-p;u|MSSILPFTPPIVKRL-p;u	3.6233	0.00400802	0.03859
CDK6	VKKSIRDTPAKNAQK-p;u|IYISPLKSPYKISEG-p;u|PGGNIYISPLKSPYK-p;u|KISEGLPTPTKMTPR-p;u|LPTPTKMTPRSRILV-p;u|NMDAPPLSPYPFVRT-p;u|PIPHIPRSPYKFPSS-p;u|SPYKFPSSPLRIPGG-p;u|SGEQAEGSPGGPGDS-p;u|MCRLDIDSPPITARN-p;u|STRPPTLSPIPHIPR-p;u|TLYDRYSSPPASTTR-p;u	4.538	0.001	0.0168846
CK2A1/CSNK2A1	_MPKRKVSSAEGAAK-p;u|TDNLLPMSPEEFDEV-p;u|KPQKSVVSDLEADDV-p;u|KEREKEISDDEAEEE-p;u|PKIEDVGSDEEDDSG-p;u|PGPQSPGSPLEEERQ-p;u|WKDWEDDSDEDMSNF-p;u|RRGLLYDSDEEDEER-p;u|__MGKSESQMDITDI-p;u|GNDPLTSSPGRSSRR-p;u|PGETPPLSPIDMESQ-p;u|KAARVLGSEGEEEDE-p;u|DVATSPISPTENNTT-p;u|RKGAGDGSDEEVDGK-p;u|RTDALTSSPGRDLPP-p;u|PEIEDVGSDEEEEKK-p;u|VTEPQEESEEEVEEP-p;u|ADFDDRVSDEEKVRI-p;u|GKKTKFASDDEHDEH-p;u|QLHLEGASLELSDDD-p;u…	3.2092	0.0179283	0.109313
EEF2K	RLHLPRASAVALEVQ-p;u|RAGETRFTDTRKDEQ-p;u|KYESDEDSLGSSGRV-p;u|SGDSGYPSEKRGELD-p;u|KLLQSAKTILRGTEE-p;u	-3.1826	0.0041841	0.03859
ERK1/MAPK3	QSVDKVTSPTKV___-p;u|KNENTEGSPQEDGVE-p;u|TDNLLPMSPEEFDEV-p;u|QMAEVLPSPRGQRVI-p;u|QARPGPQSPGSPLEE-p;u|SVPEFPLSPPKKKDL-p;u|SPMFKFSSPIVKSTE-p;u|EAALPPVSPLKAALS-p;u|PGPQSPGSPLEEERQ-p;u|TSPSSTGSPMFKFSS-p;u|KSDGACDSPSSDKEN-p;u|QAFELILSPRSKESV-p;u|KVAAETQSPSLFGST-p;u|DSLDSRLSPPAGLFT-p;u|LKRNRYLSFHFKSGS-p;u|TEERLPSSPVYEDAA-p;u|KTSQLGDSPFYPGKT-p;u|KGLVSPQSPQKSDCQ-p;u|KTQTPPVSPAPQPTE-p;u|HTGFLTEYVATRWYR-p;u…	3.4473	0.00814664	0.062296
GSK3B	AFGGGLLSPGPEAT_-p;u|SVTPKTVTPASSAKT-p;u|PPSSTDRSPYEKVSA-p;u|PVCEVSVTPKTVTPA-p;u|TVDSQGPTPVCTPTF-p;u|PGETPPLSPIDMESQ-p;u|TTTPKGGTPAGSARG-p;u|EARSRDATPPVSPIN-p;u|PRGMGPGTPAGYGRG-p;u|TAPAETATPAPVEKS-p;u|PVFDLTTTPKGGTPA-p;u|FLMECRNSPVTKTPP-p;u|AGQEEPGTPPSSPLS-p;u|KSTFREESPLRIKMI-p;u|AILNPPPSPATERSH-p;u|EPGTPPSSPLSAEQL-p;u|GRKSSTGSPTSPLNA-p;u|PRLRSVSSYGNIRAV-p;u|KGGTPAGSARGSPTR-p;u|EPRSGTNSPPPPFSD-p;u…	3.0554	0.0201613	0.119605
MAPKAPK2	VQNKRRRSVTPPEEQ-p;u|FSLLRGPSWDPFRDW-p;u|SKLMRSASFNTDPYV-p;u|SGVKRSRSGEGEVSG-p;u|NPLMRRNSVTPLASP-p;u|GGFPRRHSVTLPSSK-p;u|AVKDRAGSIVLKVLI-p;u|QPFQRSISADDDLQE-p;u|PKLARQASIELPSMA-p;u|NHYYRNNSFTAPSTV-p;u|CGLARQNSTSLTGKP-p;u|AVVKRMQSLQLDCVA-p;u|RRFRRSQSDCGELGD-p;u|PAYSRALSRQLSSGV-p;u|RALSRQLSSGVSEIR-p;u|GPFRRSDSFPERRAP-p;u|TALYKSLSVPAASTA-p;u	3.487	0.006	0.0509163
P38A/MAPK14	TDNLLPMSPEEFDEV-p;u|KPGLGEGTP______-p;u|QARPGPQSPGSPLEE-p;u|PGPQSPGSPLEEERQ-p;u|KSDGACDSPSSDKEN-p;u|NTIDLPMSPRTLDSL-p;u|SGEQAEGSPGGPGDS-p;u|MPKLATQSNEITIPV-p;u|EPICSVNTPREVTLH-p;u|RELVEPLTPSGEAPN-p;u|CGLARQNSTSLTGKP-p;u|KPFPAPQTPGRLQPA-p;u|AVIPINGSPRTPRRG-p;u|KEHRGCDSPDPDTSY-p;u|PDTSYVLTPHTEEKY-p;u|KKKRLVQSPNSYFMD-p;u|RSINKLDSPDPFKLN-p;u|VLSRQITSPVSGING-p;u|IVADQTPTPTRFLKN-p;u|IDQGDLMTPQFTPYY-p;u…	3.4694	0.00389105	0.03859
p70S6K/RPS6KB1	IAKRRRLSSLRASTS-p;u|RLSSLRASTSKSESS-p;u|PPRIHRASDPGLPAE-p;u|AKRRRLSSLRASTSK-p;u|SGRPRTTSFAESCKP-p;u|EFRPRSKSQSSSNCS-p;u|LSRSRTASLTSAASV-p;u	3.4832	0.00400802	0.03859
p90RSK/RPS6KA1	NPRKYLRSVGDGETV-p;u|IAKRRRLSSLRASTS-p;u|AKRPRVTSGGVSESP-p;u|VQNKRRRSVTPPEEQ-p;u|___MARGSVSDEEMM-p;u|AKRRRLSSLRASTSK-p;u|RVSIRLPSTSGSEGV-p;u|PPRRRPESAPAESSP-p;u|PGKRRTQSLSALPKE-p;u|SGRPRTTSFAESCKP-p;u|PHGPRSASVSSISLT-p;u|TRRRRAPSVANVGSH-p;u|EIRSRHSSYPAGTED-p;u|TRRTRTFSATVRASQ-p;u|ALTGRRNSAPVSVSA-p;u|PRLRSVSSYGNIRAV-p;u|VKRERTSSLTQFPPS-p;u|MSRARIGSDPLAYEP-p;u|LSRSRTASLTSAASV-p;u|RGRKRFVSEGDGGRL-p;u…	4.0776	0.001	0.0168846
PDK1/PDPK1	SKQARANSFVGTAQY-p;u|TYRYHGHSMSDPGVS-p;u|SMSDPGVSYRTREEI-p;u|GPGDTTSTFCGTPNY-p;u|NRYGMGTSVERAAAS-p;u	-3.7544	0.00200803	0.0248219
PKACA/PRKACA	RVKGRTWTLCGTPEY-p;u|QRSRKRLSQDAYRRN-p;u|___MARGSVSDEEMM-p;u|PPRIHRASDPGLPAE-p;u|YQQKPYPSPKTIEDL-p;u|GAKLRKVSKQEEASG-p;u|KKLERNLSFEIKKVP-p;u|QEENRRDSWSYINSK-p;u|LVKKKSNSISVGEFY-p;u|SPKRRRLSSSLNPSK-p;u|SKSHRRTSLPCIPRE-p;u|SRRLRRVSLSEIGFG-p;u|KDGTKRKSLSDSESD-p;u|GSSTRKDSIPQVLLP-p;u|SGRPRTTSFAESCKP-p;u|DGVYTGLSTRNQETY-p;u|NPLMRRNSVTPLASP-p;u|TTSTRTYSLGSALRP-p;u|RLSTRPRSLSLQPQL-p;u|GAGGRRLSSFVTKGY-p;u…	3.7511	0.00610998	0.0509163
PKCA/PRKCA	RLRKSLPSLLRNVLT-p;u|ARKSTRRSIRLPETI-p;u|QRSRKRLSQDAYRRN-p;u|RNVLTEESVVRESKS-p;u|KKLERNLSFEIKKVP-p;u|SKSHRRTSLPCIPRE-p;u|SGRPRTTSFAESCKP-p;u|LKRNRYLSFHFKSGS-p;u|_MSTRSVSSSSYRRM-p;u|DKMKKSKSVKEDSNL-p;u|NPLMRRNSVTPLASP-p;u|RLSTRPRSLSLQPQL-p;u|TFFGRRKSRQGSLAM-p;u|SMGTLRTSISVERQI-p;u|GEKSFRRSVVGTPAY-p;u|TASTRKVSLAPQANL-p;u|KPFPAPQTPGRLQPA-p;u|KVIYSQPSARSEGEF-p;u|FSAERRNSILTETLH-p;u|EPLERRLSLVPDSEQ-p;u…	3.6687	0.00626305	0.0509163
PKCD/PRKCD	TDNLLPMSPEEFDEV-p;u|IAKRRRLSSLRASTS-p;u|QRSRKRLSQDAYRRN-p;u|___MARGSVSDEEMM-p;u|AKRRRLSSLRASTSK-p;u|NTIDLPMSPRTLDSL-p;u|SGRPRTTSFAESCKP-p;u|LKRNRYLSFHFKSGS-p;u|DGVYTGLSTRNQETY-p;u|KTQTPPVSPAPQPTE-p;u|KDEILPTTPISEQKG-p;u|EEWTRHGSFVNKPTR-p;u|GEKSFRRSVVGTPAY-p;u|RASRRSDSASSEPVG-p;u|KPFPAPQTPGRLQPA-p;u|TAANSRDTIFQKERF-p;u|EDEAKFPTMNRRGAI-p;u|TRNDVAPTLMSVPRY-p;u|KKKFRTPSFLKKSKK-p;u	4.339	0.001	0.0168846
RSK2/RPS6KA3	NPRKYLRSVGDGETV-p;u|IAKRRRLSSLRASTS-p;u|___MARGSVSDEEMM-p;u|AKRRRLSSLRASTSK-p;u|RVSIRLPSTSGSEGV-p;u|PGKRRTQSLSALPKE-p;u|NTIDLPMSPRTLDSL-p;u|SGRPRTTSFAESCKP-p;u|KELEKRASGQAFELI-p;u|PALSRRGSLGEEGSE-p;u|EIRSRHSSYPAGTED-p;u|VKRERTSSLTQFPPS-p;u|TMRKRLESFKSTKLG-p;u	4.2931	0.001	0.0168846
SGK1	TRRTRTFSATVRASQ-p;u|SSRLRSCSVTDAVAE-p;u|IRRPRSLSSPTVTLS-p;u|GTRSRSHTSEGAHLD-p;u|GGRSRSGSIVELIAG-p;u|TRLMRSRTASGSSVT-p;u|LMRSRTASGSSVTSL-p;u|LSRSRTASLTSAASV-p;u|PGIMRRNSLSGSSTG-p;u	-4.0199	0.00201613	0.0248219
